# Supplementary material for: Optimizing type, date, and dose of compost fertilization of organic cotton under climate change in Mali: A modeling study
Source: PLoS One. 2024 Aug 14;19(8):e0308736. doi: 10.1371/journal.pone.0308736 (PMC11324123; doi:10.1371/journal.pone.0308736)
Supplement: S1 Dataset — (ZIP) [file pone.0308736.s001.zip]

Archive with 8 entries (8 files):
- donnees.xlsx
- DSSAT_climate_change.Rproj
- Main_RCP_climate.R
- Main_read_DSSAT_outputs_Climate_change_cotton_Mali.R
- Main_write_WTH_RCP45.R
- Main_write_WTH_RCP85.R
- sotubarcp4.5.xlsx
- sotubarcp8.5.xlsx
