# Supplementary material for: Optimizing type, date, and dose of compost fertilization of organic cotton under climate change in Mali: A modeling study
Source: PLoS One. 2024 Aug 14;19(8):e0308736. doi: 10.1371/journal.pone.0308736 (PMC11324123; doi:10.1371/journal.pone.0308736)
Supplement: S1 Dataset — (ZIP) [file pone.0308736.s001.zip › Main_read_DSSAT_outputs_Climate_change_cotton_Mali.R]

# 2023-10-17
library(data.table); library(tidyverse);library(plyr)
library(ggbeeswarm)

# dt45 <- fread("C:/DSSAT48/AA_chgt_clim_coton_RCP45/summary.csv")
# dt45$RCP <- "RCP4.5"
# dt85 <- fread("C:/DSSAT48/AA_chgt_clim_coton_RCP85/summary.csv")
# dt85$RCP <- "RCP8.5"
# 
# dt <- rbind(dt45,dt85)
# rm(list = setdiff(ls(), "dt"))
# gc()
# 
# head(dt$TNAM)
# 
# dt$traitement <- substr(dt$TNAM,1,6)
# dt$periode <- substr(dt$TNAM,1,2)
# head(dt$periode)
# dt$annee <- dt$WYEAR
# dt$compost <- substr(dt$TNAM,3,4)
# dt$dose <- substr(dt$TNAM,5,6)
# dt$date_semis <- dt$PDAT
# 
# dt$floraison <- dt$ADAT-dt$PDAT
# dt$cycle <- dt$HDAT-dt$PDAT
# dt$levee <- dt$EDAT-dt$PDAT
# 
# # Era variable: epoque ###
# dt$epoque <- case_when(
#   dt$annee < 2040 ~ "2020-2039",
#   dt$annee < 2060 ~ "2040-2059",
#   T ~ "2060-2079"
# )
# 
# 
# dt$d_semis_jj <- format(strptime(dt$date_semis,"%Y%j"),"%j") # en jour de l'année non bisextile
# dt$c <- paste0("2021",dt$d_semis_jj)
# dt$d_semis <- format(strptime(dt$c,"%Y%j"),"%d %b")
# 
# 
# # Variables described in following file:
# # C:\DSSAT48\DATA.CDE
# variables_keep <-c("RCP", "epoque","annee","traitement","periode", "dose", "compost", "d_semis_jj", "d_semis",  # facteurs de l'essai virtuel
#                    "levee","floraison","cycle", # phenologie sim
#                    "HWAH","PWAM","LAIX", # agron sim
#                    "TMAXA", "TMINA", "SRADA", "CO2A", # climat mesuré
#                    "PRCP", "ETCP", "ESCP", "EPCP" , # eau sim
#                    "YPPM", "YPEM", "YPTM", "YPNUM" # indic efficience ressource sim
# )
# 
# dt <- dt[,..variables_keep] # jeu de donnees final
# 
# dt <- dt %>%  mutate_at(15:27, round,1)
# 
# 
# # Graphique de rendement par RCP periode et traitement #
# 
# # Par traitement
# ggplot(dt,aes(x=d_semis_jj,y=HWAH,fill=traitement))+
#   geom_boxplot()+
#   facet_grid(epoque~RCP)+
#   labs(x="Date semis (jour de l'année)",
#        y="Rendement en coton graine simulé (kg/ha)",
#        fill="Période\nd'apport")+
#   theme_bw()
# 
# # Par période
# ggplot(dt,aes(x=d_semis_jj,y=HWAH,fill=periode))+
#   geom_boxplot()+
#   facet_grid(epoque~RCP)+
#   labs(x="Date semis (jour de l'année)",
#        y="Rendement en coton graine simulé (kg/ha)",
#        fill="Période\nd'apport")+
#   theme_bw()
# 
# # Par compost
# ggplot(dt,aes(x=d_semis_jj,y=HWAH,fill=compost))+
#   geom_boxplot()+
#   facet_grid(epoque~RCP)+
#   labs(x="Date semis (jour de l'année)",
#        y="Rendement en coton graine simulé (kg/ha)",
#        fill="Type de\ncompost")+
#   theme_bw()
# 
# # Par dose 
# ggplot(dt,aes(x=d_semis_jj,y=HWAH,fill=dose))+
#   geom_boxplot()+
#   facet_grid(epoque~RCP)+
#   labs(x="Date semis",
#        y="Rendement en coton graine simulé (kg/ha)",
#        fill="Dose de\ncompost")+
#   theme_bw()
# 
# 
# #### Determiner la date optimale de semis par traitement et époque ###
# 
# # Filtrer le meilleur rendement par RCP, annee et traitement (pour la meilleure date de semis)
# dt2 <-dt %>% 
#   group_by(RCP,annee,traitement) %>% 
#   filter(HWAH==max(HWAH)
#   ) 
# 
# # Garder la date de semis la plus tardive quand 2 dates ressortent pour une même combinaison
# dt_max_rdt <-  dt2 %>% 
#   group_by(RCP,annee,traitement) %>%
#   filter(d_semis_jj==max(d_semis_jj))

# Read DSSAT output ####
dt_max_rdt <- data.table(read.xlsx("donnees.xlsx"))

# Figure of flowering date (in days after planting) at best planting date ####
pdf("Figure 3.pdf",height=7,width=7)
print(ggplot(dt_max_rdt,aes(x=traitement,y=floraison,fill=traitement))+
        geom_quasirandom(aes(col=traitement),alpha=0.6,cex=1.5)+        
        geom_boxplot(outlier.shape = NA,alpha=0.4)+
        facet_grid(epoque~RCP)+
        theme_bw()+
        labs(x="",
             y="Flowering at best planting date\n(days after planting)",
             fill="Treatment",col="Treatment")+
        theme(axis.text.x = element_text(angle = 45,hjust=1,vjust=1),
              panel.grid.major.x = element_blank())
)
dev.off()

# Figure of maximum leaf area index (LAIX) at best planting date ####
pdf("Figure 4.pdf",height=7,width=7)
print(ggplot(dt_max_rdt,aes(x=traitement,y=LAIX,fill=traitement))+
        geom_jitter(aes(col=traitement),width=0.2,alpha=0.6,size=1.1)+
        geom_boxplot(outlier.shape = NA,alpha=0.5)+
        facet_grid(epoque~RCP)+
        theme_bw()+
        labs(x="",
             y="Maximum leaf area index \nat best planting date",
             fill="Treatment",col="Treatment")+
        theme(axis.text.x = element_text(angle = 45,hjust=1,vjust=1),
              panel.grid.major.x = element_blank())
)
dev.off()

# Figure of Seedcotton yield at best planting date ####
pdf("Figure 5.pdf",height=7,width=7)
print(ggplot(dt_max_rdt,aes(x=traitement,y=HWAH,fill=traitement))+
        geom_jitter(aes(col=traitement),width=0.2,alpha=0.6,size=1.1)+
        geom_boxplot(outlier.shape = NA,alpha=0.5)+
        facet_grid(epoque~RCP)+
        theme_bw()+
        labs(x="",
             y="Seedcotton yield for the best\n planting date (kg/ha)",
             fill="Treatment",col="Treatment")+
        theme(axis.text.x = element_text(angle = 45,hjust=1,vjust=1),
              panel.grid.major.x = element_blank())
)
dev.off()

# Compute summary statistics ####
dt_summary <-dt_max_rdt %>% as.data.table() %>% group_by(traitement,epoque,RCP) %>% 
  dplyr::summarize(m_Yield=median(HWAH),
                   m_Flowering =median(floraison),
                   m_LAI_max =median(LAIX),
                   Q1_Flow =quantile(floraison,0.25),
                   Q3_Flow =quantile(floraison,0.75))


## End of script ####
