# Supplementary material for: Optimizing type, date, and dose of compost fertilization of organic cotton under climate change in Mali: A modeling study
Source: PLoS One. 2024 Aug 14;19(8):e0308736. doi: 10.1371/journal.pone.0308736 (PMC11324123; doi:10.1371/journal.pone.0308736)
Supplement: S1 Dataset — (ZIP) [file pone.0308736.s001.zip › Main_write_WTH_RCP85.R]

# Script pour écrire des fichiers DSSAT G. Dembélé
# Chargement des packages a utiliser ####


library(plyr)
library(ggplot2)
library(data.table)
library(tidyverse)
library(openxlsx)
library(stringi)


# CO2 atm from AR5 : https://www.ipcc.ch/site/assets/uploads/2017/09/WG1AR5_AnnexII_FINAL.pdf
CO2ATM <- data.frame("annee"=seq(2020,2079),
                     "co2atm_RCP45" =round(c(seq(411.1,435,length=11),
                                       seq(435,460.8,length=11)[-1],
                                       seq(460.8,486.5,length=11)[-1],
                                       seq(486.5,508.9,length=11)[-1],
                                       seq(508.9,524.3,length=11)[-1],
                                       seq(524.3,531.1,length=11)[2:10]
                     ),1),
                     "co2atm_RCP85" =round(c(seq(415.8,448.8,length=11),
                                       seq(448.8,489.4,length=11)[-1],
                                       seq(489.4,540.5,length=11)[-1],
                                       seq(540.5,603.5,length=11)[-1],
                                       seq(603.5,677.1,length=11)[-1],
                                       seq(677.1,758.2,length=11)[2:10]
                     ),1)
)
# Graphique CO2 par annee et par RCP
library(ggplot2)
pdf("co2atm_used_DSSAT.pdf")
print(ggplot(CO2ATM,aes(x=annee,y=co2atm_RCP45))+
  geom_line(lwd=1.5,col="gold3")+
  geom_line(aes(y=co2atm_RCP85),col="firebrick",lwd=1.5)+
  theme_bw()+
  labs(y="[CO2]atm (ppm)",x="Année")+
  annotate("text",y=550,x=2080,label="RCP4.5",cex=8,hjust=1,col="gold3")+
  annotate("text",y=740,x=2074,label="RCP8.5",cex=8,hjust=1,col="firebrick")
)
dev.off()


# Recuperer les donnees AR5 service climato de IER ####

# Lecture des onglets du fichier Excel
dataset1 <- data.table(read.xlsx("sotubarcp8.5.xlsx", sheet = 1, startRow = 1, colNames = TRUE))
dataset2 <- data.table(read.xlsx("sotubarcp8.5.xlsx", sheet = 2, startRow = 1, colNames = TRUE))
dataset3 <- data.table(read.xlsx("sotubarcp8.5.xlsx", sheet = 3, startRow = 1, colNames = TRUE))
dataset4 <- data.table(read.xlsx("sotubarcp8.5.xlsx", sheet = 4, startRow = 1, colNames = TRUE))
dataset5 <- data.table(read.xlsx("sotubarcp8.5.xlsx", sheet = 5, startRow = 1, colNames = TRUE))

# Modifier le format des donnees
long1 <- melt(dataset1, id.vars = c("MOIS", "jours"),
              variable.name = "annee",
              value.name = getSheetNames("sotubarcp8.5.xlsx")[1])
long2 <- melt(dataset2, id.vars = c("MOIS", "jours"),
              variable.name = "annee",
              value.name = getSheetNames("sotubarcp8.5.xlsx")[2])
long3 <- melt(dataset3, id.vars = c("MOIS", "jours"),
              variable.name = "annee",
              value.name = getSheetNames("sotubarcp8.5.xlsx")[3])
long4 <- melt(dataset4, id.vars = c("MOIS", "jours"),
              variable.name = "annee",
              value.name = getSheetNames("sotubarcp8.5.xlsx")[4])
long5 <- melt(dataset5, id.vars = c("MOIS", "jours"),
              variable.name = "annee",
              value.name = getSheetNames("sotubarcp8.5.xlsx")[5])

final_dataset <- Reduce(function (...) { merge(..., all = TRUE) },   # Full join
                        list(long1,long2,long3,long4,long5))
final_dataset$annee <- as.numeric(as.character(final_dataset$annee))
final_dataset <- final_dataset[final_dataset$annee>2019 & final_dataset$annee<2080,]

dt <- join(final_dataset,CO2ATM[,c("annee","co2atm_RCP85")])
names(dt)[ncol(dt)] <- "CO2"

rm(list = setdiff(ls(),c("dt","CO2ATM"))) ### On ne garde que le fichier n?cessaire
dt <- na.omit(dt) # on retire les lignes sans donnee, verification

dt$DATE <- paste0(substr(dt$annee,3,4),
                  str_pad(dt$jours,side="left",pad="0",width=3))

dtf <- dt[with(dt, order(DATE)), 
          c("DATE","SRAD","TMAX","TMIN","RAIN","EVAP","CO2")]   # tri par variable, secteur, ann?e et date

head(dtf)
dtf <- dtf %>% mutate_at(2:7, round,1)

#library(DSSAT)

ligne_1 <- "*WEATHER DATA : AgrECo Sotuba RCP45"
ligne_2 <- "@ INSI      LAT     LONG  ELEV   TAV   AMP REFHT WNDHT"
ligne_3 <- data.frame("SOTU","12.66","-7.92","320","28.8","7.8","1.5","2")
ligne_4 <- "@DATE  SRAD  TMAX  TMIN  RAIN  EVAP   CO2"

# test
write(ligne_1,file="RCP00085.WTH", append=F)
write(ligne_2,file="RCP00085.WTH", append=T)
library(gdata)
write.fwf(ligne_3,file="RCP00085.WTH",justify="right",append=T,quote=F,width=c(6,rep(9,2),rep(6,5)),colnames=F,sep="")

write(ligne_4,file="RCP00085.WTH", append=T)
write.fwf(dtf,file="RCP00085.WTH",justify="right",append=T,quote=F,width=c(5,rep(6,6)),colnames = F,sep="")
