# Supplementary material for: Optimizing type, date, and dose of compost fertilization of organic cotton under climate change in Mali: A modeling study
Source: PLoS One. 2024 Aug 14;19(8):e0308736. doi: 10.1371/journal.pone.0308736 (PMC11324123; doi:10.1371/journal.pone.0308736)
Supplement: S1 Dataset — (ZIP) [file pone.0308736.s001.zip › sotubarcp4.5.xlsx]

## Sheet: EVAP
MOIS	jours	2006	2007	2008	2009	2010	2011	2012	2013	2014	2015	2016	2017	2018	2019	2020	2021	2022	2023	2024	2025	2026	2027	2028	2029	2030	2031	2032	2033	2034	2035	2036	2037	2038	2039	2040	2041	2042	2043	2044	2045	2046	2047	2048	2049	2050	2051	2052	2053
1	1	4.2155	4.9721	4.9555	4.3777	4.3393	4.6374	4.641	4.3792	4.4597	4.998	4.8681	4.2428	4.6672	4.258	4.7934	4.9987	4.1585	4.4723	4.4858	4.8637	4.9804	5.109	4.5389	4.7246	5.2593	4.9945	4.837	4.7911	5.3246	4.7221	4.6056	4.1712	5.0061	4.5384	4.7728	4.7663	5.2438	5.088	4.9426	4.7439	4.4053	5.1796	4.588	4.7987	4.4705	5.1363	5.241	4.8711
1	2	4.1142	4.9922	4.9788	4.402	4.1363	4.7034	4.5517	4.3151	4.3201	4.9797	5.069	4.0515	4.8776	4.3416	4.8835	4.9178	4.6625	4.542	4.6542	4.9027	5.0539	5.0608	4.5783	4.8473	5.2557	4.7192	4.8856	4.5694	5.3284	4.9689	4.6264	4.0684	5.2357	4.7245	5.0221	4.3111	5.0726	5.1161	4.6997	4.8485	4.6331	5.2279	4.5359	4.8252	4.5529	5.1425	5.2372	4.7388
1	3	4.2445	4.8623	4.8098	4.394	4.2044	4.7838	4.6384	4.2943	4.1998	4.8173	5.0891	3.8323	5.0055	4.3315	4.9741	4.7554	4.633	4.7865	4.83	4.9211	5.0321	4.6127	4.6961	4.685	5.2801	4.3342	4.9565	4.5948	5.3217	5.2812	4.6262	4.1352	5.2636	4.7856	5.0898	4.7302	5.1535	5.0787	4.8296	4.9719	4.837	5.2173	4.3389	4.8275	4.7144	5.0678	5.0216	4.5421
1	4	4.395	4.7479	4.6537	4.6555	4.4752	5.108	4.9853	4.1746	4.085	4.7842	4.7753	4.0878	4.9177	4.4504	5.0385	4.6657	4.6929	5.009	4.7985	4.9155	4.8878	4.1481	4.4174	4.5953	5.4349	4.5714	4.9421	4.5307	4.9977	5.3432	4.4612	4.6676	5.0474	4.9215	4.9886	4.8572	5.2036	5.0091	4.493	5.0062	5.0032	5.0616	4.5711	4.8674	4.7283	4.9539	4.93	4.5449
1	5	4.547	4.7903	4.5665	5.0694	4.4099	5.2796	4.7811	4.1199	4.3151	4.8395	4.6403	4.3893	4.8154	4.6067	5.0191	4.5547	4.8047	5.1355	4.764	4.9921	4.7606	4.0726	4.7978	4.3563	5.2088	4.8789	5.0395	4.5253	4.9606	5.2569	4.4868	4.9292	4.6803	5.1503	5.0501	4.7812	5.1459	5.1141	4.3419	5.0189	5.1044	4.8295	4.6696	4.7655	4.7439	4.7533	5.0945	4.5843
1	6	4.6133	4.9251	4.6004	5.2134	4.1348	5.2813	4.5806	4.3505	4.4033	4.7598	4.7078	4.7179	4.5431	4.8017	4.9905	4.4941	4.8256	5.0301	4.8517	4.9394	4.8516	4.0298	4.9882	4.1818	4.9101	5.0881	5.2074	4.5769	4.9605	5.1127	4.6143	5.0601	4.6923	5.2814	5.1956	4.5782	5.0639	5.1691	4.5964	4.9373	5.0342	4.4846	4.5712	5.049	4.9178	4.6082	5.1403	4.641
1	7	4.6151	3.7755	4.7866	5.3335	4.2316	5.302	3.9442	4.6654	4.4076	4.7791	4.893	4.8891	4.5053	4.9429	5.0216	4.529	4.9194	4.7491	4.8995	4.8523	4.7827	3.7869	5.1261	4.1131	4.4393	5.0488	4.9388	4.4823	5.097	5.0548	4.6034	4.9827	4.6431	5.3714	5.364	4.6394	5.1041	5.2158	4.978	4.7694	5.0527	4.7631	4.4819	5.1541	5.1726	4.5419	4.9802	4.8044
1	8	4.4674	3.7883	4.9473	5.4637	4.5105	5.3664	4.1969	4.9712	4.5729	4.4823	4.9098	4.9003	4.876	5.0837	4.8856	4.6147	5.0707	4.408	4.7487	4.7728	4.7515	4.0518	5.2012	4.1672	4.6822	4.9378	4.74	4.409	5.1028	5.0825	4.6318	5.1115	4.4185	5.3833	5.6233	4.7101	5.0972	5.4063	5.0867	4.9869	5.1498	5.0503	4.5337	5.3171	5.3414	4.6262	4.9219	4.9664
1	9	4.1725	4.8261	5.055	5.5674	4.7926	5.2238	4.4944	5.0418	4.4883	4.5357	5.1724	4.9664	4.6986	5.2862	4.9088	4.6537	4.9802	4.8946	4.684	4.8736	4.614	4.1203	5.1694	4.3007	4.9316	4.7797	4.8754	4.5506	5.1527	5.2598	4.5615	5.2098	4.5823	5.2151	5.8556	4.7115	5.0496	5.4558	5.0674	4.9898	5.2257	5.102	4.4969	5.3139	5.1852	4.8033	4.9317	4.9425
1	10	4.1902	4.9451	5.1438	5.5617	5.018	5.2603	4.64	4.8099	4.328	4.6034	5.1199	5.006	5.0078	5.3073	4.9149	4.9036	4.8143	5.1865	4.8257	4.8447	4.5137	4.1272	5.0546	4.2565	5.1515	5.0306	5.0676	4.7799	5.2711	4.9991	4.5004	5.5207	4.9998	4.9951	5.709	4.5647	5.0947	5.4157	5.072	5.0447	5.0597	5.1445	4.4881	5.3757	5.085	4.8214	4.8942	5.0028
1	11	4.1519	4.9887	5.3711	5.4969	5.0932	5.1145	4.6515	4.7663	4.8466	5.1195	5.0176	5.1333	4.9294	5.1509	4.9179	4.9971	4.6063	5.2953	5.0025	4.6837	4.5837	4.1846	4.8455	4.0708	5.1564	5.1576	5.1303	4.7542	5.391	5.1971	4.7185	4.538	5.3994	4.8795	5.5761	4.7971	5.2688	5.3349	4.9233	5.1499	4.9914	5.2036	4.7335	5.2695	5.1672	4.9798	4.7071	5.016
1	12	4.2079	5.0241	5.3429	5.4406	5.0663	4.7901	4.81	4.8287	5.2378	5.096	5.0046	5.1967	4.9187	4.9833	5.0228	5.0692	4.578	5.1411	4.9915	4.6303	4.7877	4.3382	4.9665	4.2106	5.1359	5.1296	5.2617	4.5687	5.4365	5.2597	4.8548	4.7186	5.4217	4.7841	5.2128	4.9581	5.4639	5.3348	4.5398	5.2143	4.714	5.1865	5.0105	5.3637	5.2102	5.2092	4.2344	4.9622
1	13	4.3517	4.8054	5.2434	5.5277	5.0547	4.8068	4.9704	4.892	5.2362	5.064	5.0631	5.4006	4.639	4.9168	5.154	5.2245	4.6799	5.0119	5.0168	4.6148	4.7836	4.3679	4.8871	4.3774	5.2369	4.8733	5.2415	4.4627	5.4477	5.1987	4.8984	5.071	5.2359	4.8617	5.0283	5.2148	5.5667	5.334	4.4747	5.0611	4.7228	5.2008	5.2609	4.9936	4.9391	5.1929	3.8628	5.2152
1	14	4.5301	4.9605	5.4329	5.6487	5.1406	4.7947	4.9411	4.8572	5.1593	5.0861	5.1821	5.256	4.6148	4.7167	5.078	5.5972	4.5621	4.973	5.1428	4.6926	5.0311	4.4671	4.7232	4.649	5.265	5.0491	5.0535	4.4729	5.315	5.0775	4.8874	3.6827	5.2587	4.943	5.0307	5.1353	5.5605	5.3697	4.3548	4.9203	4.5593	5.2372	5.3968	5.0132	4.7778	5.2644	4.7762	5.3664
1	15	4.4902	5.2656	5.4132	5.6247	5.1976	4.6468	4.9717	4.8756	4.9426	5.0295	5.1615	5.0257	4.5976	4.611	4.8723	5.7356	3.9084	4.5365	4.8592	4.6953	5.0577	4.9046	4.824	4.685	5.3009	5.1264	5.1369	4.7026	5.0777	5.1499	4.9457	5.2606	5.3017	4.9661	5.0149	5.0013	5.6039	5.5228	4.4814	5.1612	4.7312	5.3545	5.3957	5.1864	4.7697	5.1483	5.1862	5.4322
1	16	4.4179	5.4973	5.3382	5.0347	5.0526	4.9919	5.1393	4.8932	4.8395	4.9034	4.4001	5.1017	4.638	4.6428	4.7982	5.7399	3.9803	4.8643	4.8322	4.4783	5.2138	5.3039	4.7839	4.615	5.243	5.0102	5.196	5.0525	5.0538	5.2673	4.8696	5.2741	4.6212	4.9993	4.5738	4.6029	5.6857	5.5572	4.7419	5.3012	4.8164	5.3501	5.2122	5.1656	4.8118	5.0758	5.2683	5.5547
1	17	4.2905	5.5698	5.337	4.8556	5.2849	5.0977	5.2778	4.8997	5.1066	4.9097	4.8098	5.0068	4.7418	4.9294	4.9547	5.2515	4.3253	4.9554	4.7318	4.7763	5.3593	5.5107	4.0273	4.4544	5.2791	4.9868	5.2656	5.1261	4.9513	5.3857	4.1726	5.2218	4.7368	5.059	5.2274	4.5868	5.5333	5.7887	5.0919	5.2331	5.1376	5.2616	5.1353	5.1606	4.8383	5.2303	5.2535	5.6297
1	18	4.3194	5.5318	5.5128	4.5923	5.5917	4.9157	5.3224	4.7625	5.1513	5.0213	4.894	4.9638	4.6271	4.8751	4.9975	5.0754	4.9422	4.9863	4.6808	4.6331	5.4199	5.611	3.8829	4.4499	5.3471	5.08	5.1551	4.9958	4.9244	5.4146	4.2223	5.1346	5.0739	5.2031	5.3889	4.944	5.1878	5.7368	5.145	5.3285	5.2295	5.2475	5.1078	5.2514	4.7851	5.252	5.311	5.6637
1	19	4.1223	5.623	5.2795	4.527	5.489	4.7463	5.0649	4.6825	4.8817	4.716	5.0233	4.7299	4.5377	4.9053	4.9979	5.0577	5.2384	4.8715	4.8549	4.594	5.4279	5.5366	3.9064	4.4253	5.4437	5.145	5.095	5.1112	4.9773	5.3515	4.8583	5.0365	5.1886	5.184	5.3627	5.397	5.1932	5.721	5.3763	5.4927	5.2474	5.2979	5.1049	5.2682	4.8176	5.244	5.2494	5.7636
1	20	4.2025	5.5459	5.1567	4.6549	5.403	4.7536	4.8135	4.5164	4.9856	4.438	5.159	4.7407	4.6224	4.9465	5.0284	5.2768	4.968	4.1223	5.0088	4.6452	5.357	5.4316	3.0206	4.5055	5.3896	5.1329	5.0174	5.1696	5.0128	5.1421	5.0609	5.0936	4.9517	4.881	5.5342	5.4183	5.4603	5.8721	5.4373	5.5241	5.3357	5.3825	5.121	5.1645	4.8575	5.236	5.3958	5.2446
1	21	4.2703	5.3019	5.1483	4.8843	5.4225	5.1515	4.6557	4.0716	5.2222	5.0437	5.1186	4.8528	5.1546	4.918	5.0444	5.3611	4.549	4.6708	5.0865	4.9942	5.1718	5.3731	3.8806	4.7516	5.2971	5.1459	5.3715	5.1771	4.889	5.1734	5.2489	5.2662	5.1363	4.8037	5.505	5.2593	5.7049	6.3522	5.3678	5.4915	5.318	5.3219	5.2303	5.1019	4.7792	5.3464	5.5857	4.5486
1	22	4.4095	5.227	5.2194	5.066	5.5822	5.0058	4.6226	4.2067	5.3789	5.1125	5.1505	4.8812	5.5145	4.9383	5.1933	5.4999	5.112	4.3233	5.1495	4.7478	5.2338	5.2907	4.3135	5.1485	5.2538	5.1526	5.3372	5.1678	4.5919	5.1569	5.2442	5.2838	5.3783	4.872	5.5323	5.1429	6.0532	5.9618	4.4595	5.5432	4.7255	5.2726	5.2312	5.2	4.809	5.3616	5.6468	5.4336
1	23	4.6369	5.2329	5.2579	5.0317	5.5144	5.2543	4.8682	4.2538	4.9843	5.2209	5.1439	4.4638	5.6738	5.0276	5.3661	5.6925	5.2158	4.9364	5.1671	4.8648	5.3243	4.879	4.5601	5.3998	5.1154	4.9246	5.2655	5.3795	4.4068	5.2959	5.2705	5.3512	5.477	5.1486	5.6993	5.2069	6.0981	6.0626	5.0811	5.3476	4.6025	5.1683	5.2494	5.1999	4.8765	5.462	5.6421	5.185
1	24	4.7738	5.2548	5.2403	5.0034	4.7831	5.5805	5.2397	4.4205	4.8669	4.8419	5.2126	4.5207	5.4642	5.0482	5.6955	5.8044	5.1988	5.0943	5.151	4.9602	5.1249	4.6082	4.9614	5.5273	5.2482	4.707	5.5304	5.633	4.7206	5.1918	5.1053	5.1691	5.5035	5.3853	5.6797	5.1146	5.8447	6.0873	5.4351	5.2596	4.7265	5.0304	5.3574	5.2273	5.1378	5.6439	5.4105	5.1481
1	25	5.1434	5.2643	5.203	5.0533	4.1306	5.5752	5.3015	4.6292	4.9904	4.9686	5.2778	4.8322	5.4483	5.0171	5.7111	5.683	5.0221	5.1488	5.0924	4.9102	5.2464	4.8801	5.2015	5.6664	5.3754	4.4248	5.7592	5.7655	4.9451	4.8299	4.7685	5.3976	5.5299	5.3432	5.6813	4.8834	5.7575	6.0771	5.7171	5.1697	5.0351	5.067	5.3873	5.4629	5.2076	5.7874	5.3642	5.1381
1	26	5.5465	5.2895	5.1567	5.1411	4.6324	5.6777	5.3239	4.6258	4.9285	5.0518	5.4255	5.0531	5.3191	5.0511	5.7321	5.1242	5.1732	5.178	4.9444	4.9126	5.2494	5.2252	5.3698	5.5687	5.5389	4.5409	5.8216	5.7154	5.2958	4.6384	4.7502	5.0449	5.6003	5.161	5.7266	5.024	5.7068	6.0197	5.5568	4.8917	5.2451	5.3892	5.2804	5.4628	5.147	5.9365	5.5916	4.9139
1	27	5.5175	5.4265	5.1594	5.2208	4.5808	5.7733	5.4817	4.8376	5.0243	5.0986	5.702	4.98	4.9685	5.1086	4.797	5.1747	5.5077	5.2378	4.8033	5.1737	5.0866	5.3739	5.4429	5.508	5.4774	4.3531	5.8014	5.7101	5.4064	5.3141	4.9982	5.0016	5.7351	5.1024	5.8255	5.0961	5.551	6.1209	5.4701	4.7216	5.1809	5.5899	5.3591	5.7021	5.0895	5.7463	5.8752	4.8891
1	28	5.316	5.5678	5.0541	5.2156	4.9729	5.7931	5.677	4.9056	5.5704	4.8035	5.9102	5.0526	5.0254	5.1452	5.3572	5.156	5.6224	5.3006	4.8168	5.4609	4.4714	5.259	5.198	5.5571	5.3644	4.4254	5.5991	5.7699	5.398	5.5589	5.5037	5.3026	5.7317	5.1138	5.6556	5.4359	5.5359	6.1211	5.5079	5.0074	5.1172	5.6215	5.4419	5.718	5.1291	5.6075	5.9139	5.0793
1	29	5.4515	5.695	4.8942	5.4376	5.4916	6.0193	5.7959	5.1303	5.8325	4.8647	6.0467	5.1216	5.1037	5.268	5.3167	5.3248	5.4857	5.2341	4.8238	5.4768	4.6703	5.3261	5.1668	5.4191	5.2449	4.6551	5.8173	5.9027	5.2689	5.5559	5.5975	5.1116	5.3678	5.3625	5.684	5.6873	5.7876	6.0904	5.8282	5.1843	4.9054	5.5161	5.6089	5.5591	5.2724	5.1371	5.7627	5.2745
1	30	5.6802	5.6631	4.5786	5.5804	5.5912	5.7358	5.8333	5.3766	5.9783	5.1239	5.7359	4.9403	5.1995	5.2236	5.571	5.5032	5.3935	5.2833	4.8601	5.4239	4.9162	5.2475	5.0711	5.3241	5.1441	4.1233	5.7114	6.2315	5.0842	5.4495	5.537	4.682	5.2333	5.5051	5.7618	5.2135	6.0028	6.1003	5.9443	5.1867	4.8941	5.2409	5.6302	5.4904	5.4329	5.091	5.1704	5.3155
1	31	5.6765	5.4645	4.5114	5.7015	5.6199	5.1356	5.653	5.6	5.9932	5.3029	5.2774	5.0037	5.1676	5.2387	5.6191	5.4497	5.3768	5.3248	5.1827	5.5587	5.2354	5.3805	4.9768	5.1424	5.3471	3.6662	5.5614	5.9186	4.966	5.633	5.5419	4.7345	5.3168	5.5562	5.8083	4.8977	6.1658	5.981	5.9986	5.6014	5.2362	5.2657	5.6249	5.3318	5.3834	5.2459	5.1356	5.1957
2	32	5.5227	5.6441	4.5506	5.6913	5.5546	5.8021	5.4617	5.7523	6.0086	5.4838	5.6176	5.1251	5.316	5.3348	5.4955	5.5121	5.4325	5.4629	5.6002	5.6962	5.4762	5.3383	5.0474	5.1232	5.4149	3.2725	5.3834	5.7641	5.3917	6.0177	5.7512	4.933	5.5021	5.5738	5.9218	5.4002	6.1124	5.9648	5.8382	5.8595	5.3176	5.3435	5.642	5.532	5.4654	5.4919	5.26	5.2187
2	33	5.1695	5.6734	4.7211	5.6649	5.4722	6.19	5.6804	5.6202	5.8915	5.3514	5.6291	5.4173	5.5356	5.3479	5.5452	5.5018	5.4134	5.4784	5.5922	5.6225	5.6103	5.5132	5.203	5.1348	5.3491	4.1438	5.6575	5.5164	5.5367	6.1221	5.84	5.1431	5.1647	5.5766	5.8598	5.7015	5.9258	6.051	5.6177	5.7457	5.2118	5.3896	5.548	5.5261	5.414	5.6799	5.3629	5.2894
2	34	5.3936	5.5979	4.9229	5.2984	5.6716	5.728	5.7246	5.6229	6.0045	5.546	5.6567	5.7956	5.732	5.4314	5.4221	5.5144	5.4879	5.5688	5.7089	5.7299	5.6894	5.484	5.2915	5.1751	5.2471	4.9072	5.3504	5.6012	5.4306	6.0456	5.6972	5.3334	5.8727	5.6052	5.8092	5.9328	5.7937	6.0199	5.566	5.5384	5.1553	5.4529	5.5316	5.6013	5.3862	5.6457	5.3048	5.4731
2	35	5.4174	5.449	5.2645	5.3421	5.8933	5.6733	5.8462	5.7857	5.853	5.7163	5.5404	5.9019	5.6997	5.4993	4.8743	5.5599	5.5755	5.6409	5.7305	5.7434	5.66	5.435	5.5226	5.1527	4.9022	5.33	4.8182	5.669	5.6092	6.1495	5.6881	5.421	6.0172	5.4486	5.824	6.0818	5.7764	5.9664	5.3154	5.6306	5.3127	5.5375	5.6871	5.6692	5.5695	5.4769	5.4291	5.6053
2	36	5.6317	5.3804	5.2328	4.8349	6.411	5.808	5.8787	5.857	5.4502	5.8481	5.2515	4.9141	5.5853	5.3425	5.4541	5.5417	5.6896	5.6494	5.5193	5.8171	5.4835	5.3461	5.2048	5.0315	4.7801	5.3435	4.6751	5.7585	5.7949	6.1548	5.917	5.0027	6.0841	5.2467	5.8728	5.9816	6.0093	6.0769	4.6017	5.5317	5.4289	5.6306	5.7272	5.6142	5.6695	5.4759	5.5021	5.6308
2	37	5.7439	4.9291	5.2529	4.9929	6.4121	5.8874	5.7423	5.94	5.5381	5.9467	5.3708	4.4369	5.5859	5.3479	5.4484	5.5331	5.8093	5.5309	5.2345	5.9091	5.4416	5.6032	5.3748	4.8311	4.9273	5.5301	4.6311	5.4198	5.864	6.3735	5.9907	5.41	6.0867	5.2875	6.0444	5.8114	6.3547	6.051	4.6696	5.4079	5.3703	5.6245	5.641	5.3822	5.8178	5.5615	5.5104	5.7949
2	38	5.506	5.0497	5.2918	5.3505	6.2495	5.9911	5.9126	5.9113	5.5561	5.9989	5.4215	4.4959	5.7046	5.3523	5.6611	5.4178	5.8392	5.482	5.1827	5.9579	4.9523	5.6897	5.1438	5.1209	5.196	5.5793	5.0848	5.748	5.9777	6.4833	6.0442	5.5451	6.0099	5.2884	6.1074	5.9791	5.676	6.0088	4.9779	5.6737	5.7171	5.692	5.4919	4.8212	5.7774	5.5334	5.6518	6.0139
2	39	5.7187	4.892	5.4563	5.6606	6.422	6.0387	6.1041	5.927	5.613	6.2267	5.4618	4.7161	5.6831	5.4061	5.9804	5.7414	5.9672	5.8442	5.0556	5.8128	4.9868	5.8821	5.1749	5.2668	5.358	5.705	5.3657	5.6789	6.0993	6.4904	5.9526	5.6443	5.8517	5.3357	6.0239	6.1055	4.8829	6.0139	5.4942	5.8955	6.1618	5.8709	5.664	5.6147	5.8401	5.6608	5.982	6.0992
2	40	5.9501	4.9495	5.5761	5.9367	6.6585	6.1755	5.9194	5.9871	5.5399	6.6327	5.6391	5.274	5.6639	5.2634	6.1179	5.5126	6.1033	6.0083	5.0092	5.3401	4.8419	5.8929	5.4036	5.3115	5.5626	5.9495	5.4869	5.6596	6.1237	6.343	6.0353	5.7428	5.5315	5.6016	5.7755	5.9909	5.3203	6.0729	5.6587	5.9157	6.342	5.93	5.7694	5.4361	5.8632	5.7272	5.7615	6.0774
2	41	5.6805	5.2201	5.6552	6.1261	6.5398	6.4944	5.8806	6.0701	5.6669	6.6518	5.8859	5.2997	5.6794	5.5243	5.9272	5.0124	6.1517	6.3459	5.1481	4.9667	4.7316	5.8796	5.6249	5.5581	5.5627	6.0209	5.5226	5.7081	6.1998	6.208	6.1504	5.8506	5.9712	5.653	5.7312	5.2987	5.928	6.161	5.8615	6.0289	6.2129	6.1117	6.0214	5.3522	5.8521	5.75	5.8514	6.0065
2	42	6.2788	5.3455	5.7114	6.3868	6.3498	6.4948	5.9561	6.3088	5.5903	6.1344	5.9572	5.5832	5.6688	5.0099	5.4243	4.9177	5.9505	6.6367	5.2984	5.5103	5.6688	5.694	5.6573	5.6248	5.6679	6.0622	5.6756	5.7405	6.3282	6.1011	6.1773	5.8273	5.3872	5.8991	5.8269	4.9952	5.8249	6.2373	5.946	6.2147	6.1226	5.9331	6.0594	4.2474	5.9561	5.7245	5.7586	6.022
2	43	5.9637	5.6751	5.7944	6.6902	5.9108	6.131	5.3782	6.5476	5.4475	5.3223	5.9446	5.5559	5.7326	5.597	5.3927	4.9296	6.0707	6.8881	5.479	5.6734	6.1535	5.6249	5.6213	5.7593	5.6021	6.0742	5.8935	5.8409	6.2024	6.6664	6.2853	5.9167	5.5502	6.0489	5.8849	6.0081	5.9309	6.0747	6.0197	6.416	6.3787	5.9238	6.0935	3.3964	6.0554	5.8293	5.3921	6.3157
2	44	5.6342	5.7072	6.0312	6.6231	5.9648	6.02	5.7928	6.635	5.492	6.2211	5.9748	5.6693	5.8583	5.8038	5.4862	5.2783	6.354	6.2047	5.6796	5.9273	6.4154	5.586	5.467	5.8515	5.6441	6.1902	5.9811	5.8093	6.1677	6.7101	6.2633	6.0381	5.5191	6.1066	5.8088	6.2275	6.0145	5.8632	6.0187	6.2434	6.1111	5.9475	6.0227	5.0006	5.9925	5.9587	5.2333	6.4453
2	45	5.1439	5.4771	6.1082	5.8541	5.7555	5.8095	6.0292	6.5833	5.6319	6.7688	5.7683	5.7345	5.7839	5.9091	5.6254	5.6028	6.4564	5.1287	5.6614	5.757	5.8239	5.5942	5.3078	5.9941	5.6249	6.5308	6.4691	5.7418	6.0001	6.3489	6.2229	6.1555	5.9132	6.0682	5.7303	6.5034	6.065	5.7995	5.9809	5.8446	5.757	6.0265	5.9046	5.2304	6.0672	5.9132	5.3475	6.3284
2	46	5.5286	5.1957	6.1354	5.3828	5.8342	6.0651	6.2282	6.5207	5.9722	6.981	5.8093	5.5623	5.7895	5.7885	5.8824	5.7922	6.2718	6.0515	5.719	5.7422	5.9196	5.6191	5.6872	5.9948	5.5322	6.1969	6.0553	5.5346	5.6912	6.168	6.1848	6.0616	5.9569	6.1801	5.7686	6.4594	6.1083	5.6983	5.9398	5.9099	5.5908	6.0038	5.9112	5.1157	6.1474	5.7915	5.5261	6.221
2	47	5.3451	5.0584	6.1039	5.3212	5.9986	6.1152	6.3253	6.5091	6.1716	6.7975	5.7326	5.3924	5.9089	5.4442	6.0198	5.8599	5.9751	5.4364	5.7273	5.8795	5.9678	5.7199	5.9541	6.112	5.3692	6.5277	4.8206	5.5827	6.0963	6.2295	6.2181	6.0061	6.3624	6.4313	5.8908	6.534	6.0704	5.7059	5.93	5.9787	5.8705	5.8568	5.8904	5.2297	6.3111	5.6051	5.5509	6.0431
2	48	4.873	5.3407	6.1449	5.6855	6.1551	6.2705	6.4906	6.3512	6.4142	5.4446	5.7764	5.4853	5.8108	5.2764	5.9192	5.8601	6.4772	5.5201	5.9958	6.0817	6.0825	5.7858	6.2938	6.3302	5.595	6.5614	5.1942	5.6868	6.0315	6.263	6.3511	6.0621	6.1249	6.2745	5.9682	6.3969	5.9851	5.9887	5.8991	5.9825	6.291	5.9253	5.9765	5.1915	6.551	5.6888	5.6719	5.625
2	49	5.2026	5.8302	6.1854	6.0622	6.2061	6.4936	6.3763	5.9231	6.4023	5.5129	5.8189	5.8187	5.6527	5.4554	5.9066	6.1167	6.5498	5.0305	6.2783	6.1202	6.3562	5.8586	6.3532	6.441	5.8087	6.8758	5.4306	5.8652	6.0425	6.323	6.5015	6.05	6.0419	6.1901	6.2192	6.4138	6.008	6.2576	5.8475	6.2759	6.4767	5.9825	6.1172	5.4061	6.7451	5.6501	5.8676	5.4616
2	50	4.4332	5.7855	6.2127	5.5458	6.3503	6.387	6.2988	5.3836	6.1887	5.8762	5.9041	5.8519	5.564	5.8103	5.9486	6.0552	6.1335	5.4839	6.4263	5.8875	6.4878	5.9414	6.5868	6.1122	6.0172	6.9685	4.8387	6.0411	6.6814	6.2848	6.606	6.0444	6.0327	6.3186	6.53	6.7025	6.1387	6.4104	5.8831	6.8342	6.7216	5.903	6.0625	5.453	6.8358	5.7146	6.1909	5.6484
2	51	5.289	5.5986	6.3717	5.7405	6.0798	6.3404	6.1345	5.293	6.0069	5.8442	5.9505	5.8636	5.5249	6.0735	6.0717	6.014	5.9516	5.6719	6.3941	6.0768	6.2802	6.1479	5.6922	5.2008	6.321	7.0903	5.6192	5.9347	6.9241	6.2433	6.2839	6.0311	6.3381	6.2679	6.7654	6.2335	6.1399	6.3989	5.8853	6.8949	6.7671	5.8513	6.0815	5.4965	6.8741	5.7604	6.2592	5.8893
2	52	5.1697	5.7535	6.4221	5.7933	5.8874	6.3282	5.9446	5.1258	5.9727	5.9123	6.3246	6.0755	5.7495	6.2133	6.2558	6.3496	5.8285	5.847	6.359	6.6163	5.8047	6.2341	5.7721	5.1562	6.2059	7.1754	5.7695	5.6525	6.7093	6.1897	6.1971	6.0839	6.7852	6.3032	6.7411	6.6346	6.0469	6.2618	6.0464	7.0619	6.8267	5.8156	6.1715	5.6067	7.0755	5.7268	6.1685	6.1957
2	53	5.519	5.6312	6.3546	5.5866	5.7673	6.3123	5.8027	5.6328	6.3986	6.0766	6.2583	6.197	5.8551	6.2521	6.6318	6.5927	6.1777	5.9868	6.2997	6.8734	5.8362	6.1583	6.0132	5.2622	6.0157	6.6923	5.7647	5.6689	6.3345	6.1198	6.2672	6.2803	6.8751	6.0024	6.4529	6.6237	5.9414	6.3115	5.8664	6.9097	6.7404	5.9386	6.3096	5.8193	6.6736	5.7407	6.1078	6.3836
2	54	5.7066	5.5527	6.2331	5.9257	5.766	6.32	5.789	5.8086	6.9365	6.4459	6.0322	6.4287	5.9009	6.2579	6.6031	6.6074	5.901	5.9697	6.1142	6.7827	6.0617	6.0721	6.2291	5.4899	5.782	6.3707	5.7633	5.6305	6.37	6.079	6.4079	6.3531	6.3352	5.8605	6.1072	7.051	5.7222	6.5192	5.8329	6.8141	6.6041	5.9934	6.3923	6.0232	6.466	6.0237	6.1229	6.7758
2	55	5.6259	5.8019	6.0654	6.1692	5.8654	6.4101	5.626	6.1334	7.3348	6.9055	5.7537	6.5083	6.0802	6.2783	7.0684	5.884	5.8819	6.0583	6.1568	4.7216	6.379	5.6921	5.762	5.6345	5.913	6.7133	5.9929	5.4649	6.4066	6.1243	6.4036	5.9332	5.3717	6.0689	6.3526	6.8283	5.6337	6.5078	5.8905	6.664	6.0689	6.1174	6.5179	6.1233	6.4951	6.402	6.2868	6.9098
2	56	5.7455	6.031	5.9794	6.175	6.0601	6.2554	5.5569	6.2582	7.364	7.1613	5.5935	6.7175	6.0751	6.4718	7.1702	6.1249	6.1779	5.7064	6.2679	5.0125	6.782	5.5575	5.9126	5.8276	6.1202	7.1655	6.2138	5.3348	6.2995	6.2736	6.4749	6.2218	4.8808	6.3526	6.7635	6.2977	5.7409	6.7106	5.9515	6.6019	6.0851	6.392	6.8514	6.2753	6.7875	6.5131	6.3823	7.023
2	57	5.7413	6.2085	5.8474	6.6153	6.2658	6.3122	5.8115	6.4859	7.1852	7.1688	5.6656	6.9115	5.8665	6.6392	7.1355	5.9434	6.5332	5.9898	6.2205	5.5912	6.8666	5.6856	6.1122	6.0865	6.1495	7.1862	6.1928	5.392	5.6138	6.4202	6.67	6.5302	6.1994	6.5185	7.0464	6.4758	6.0511	7.1264	5.9537	6.2604	6.1517	6.4815	6.9252	6.3725	6.4795	6.7749	6.3544	6.7052
2	58	5.8618	6.1005	6.0348	7.0592	6.394	6.6259	6.0351	6.4105	7.2287	6.2301	5.5794	6.9015	5.7757	6.6728	6.9649	6.0489	7.1383	6.0595	6.4413	6.3056	6.5027	5.9254	6.2205	5.9754	6.3114	6.737	6.1823	5.6386	6.2595	6.61	6.9947	6.4786	6.6162	6.6108	6.9839	6.6097	6.3276	7.6936	5.997	5.981	5.9034	6.5049	6.8611	6.2532	6.3977	6.8726	6.6558	6.0586
2	59	6.0012	6.2142	6.2214	6.8446	6.1825	7.2699	6.1449	6.0034	7.3893	5.7502	5.5037	7.0287	5.7126	6.7256	6.4332	5.9849	6.2704	6.1687	6.4382	6.6659	6.2472	6.1756	6.297	5.8828	6.5021	6.9079	5.9785	5.934	6.5832	6.7852	7.0056	6.4241	6.8431	6.6518	6.8422	6.8893	6.5285	6.8587	6.0975	6.2792	6.2971	6.7515	6.2667	5.843	6.2573	6.8516	6.9844	5.2136
3	60	6.09	6.1512	6.3271	6.4544	6.0421	6.8589	6.4051	6.2796	6.3248	5.2521	5.7141	6.124	5.7963	6.6738	6.2034	6.339	5.8283	6.3834	6.1819	6.4892	6.1506	6.6292	6.2266	5.9503	6.3503	6.5593	6.2653	6.0627	6.3448	6.813	6.8952	6.3356	6.6438	6.4174	6.6878	6.5783	6.8292	6.3459	6.3455	6.7284	6.5959	6.7846	6.117	6.0209	6.3116	6.6121	6.8486	6.4358
3	61	6.1098	6.7588	6.4206	6.488	6.392	5.8382	6.5462	6.5198	4.8934	5.397	6.0152	5.6777	5.7635	6.6541	6.3205	6.5003	6.5691	6.3411	6.1513	5.7081	6.0386	6.6747	5.7625	6.0945	6.6465	6.6676	6.3234	5.9752	6.1782	6.8779	6.6698	6.5801	6.6035	6.3594	6.7119	6.4831	6.1605	6.7131	6.3574	6.6809	6.656	6.7296	5.7974	6.2036	6.1556	6.0903	6.6907	6.5097
3	62	6.1754	5.9295	6.5862	6.7232	6.6281	6.3371	6.581	6.5785	5.375	5.5819	6.4701	5.2144	5.7613	6.7517	6.3725	6.397	6.443	6.4395	6.2697	5.8738	6.0912	6.7454	5.797	6.0472	6.7781	6.8088	6.3751	5.9134	4.596	6.8302	6.3564	6.547	6.5265	6.22	7.0215	6.4673	6.0356	6.3387	6.2634	6.15	6.8911	6.3101	5.8508	6.4355	6.1954	6.9775	6.4089	6.2467
3	63	6.1449	6.1326	6.4916	6.6182	6.8461	6.6356	6.4931	6.6748	6.6303	6.1218	6.7634	5.8882	5.8589	6.8413	6.7464	6.3482	6.5199	6.4792	6.4747	5.8397	6.2492	6.7232	6.2081	6.1254	6.9307	6.6942	6.4061	6.0637	4.5499	6.7242	6.0577	6.8737	6.4552	6.1878	7.082	6.2896	6.3281	6.455	6.3959	5.9754	6.8959	6.038	6.1059	6.299	6.3069	7.1008	6.3482	6.5224
3	64	6.2298	6.689	5.8101	6.2982	7.1551	6.6076	6.4765	6.7151	6.863	6.3435	6.7427	5.9864	5.9399	6.8556	7.0029	6.4588	6.3927	6.5233	6.6591	5.9796	6.458	6.7033	6.6832	6.1584	6.4733	6.8025	6.5462	6.4754	5.7537	6.7745	6.0976	6.9469	6.8936	6.0877	6.8534	6.1183	6.6678	6.1636	6.5823	6.1528	7.1613	5.8055	6.1758	6.4757	6.5316	6.973	6.2071	6.656
3	65	6.234	6.9559	6.5213	5.6661	6.3609	7.0189	6.2968	6.7062	6.9696	6.5699	6.5705	5.9682	6.4659	6.9281	6.8739	6.3075	6.4478	6.6609	6.5813	6.2168	6.5682	6.6015	6.9153	6.1142	5.7086	6.4144	6.5758	6.5741	5.5642	6.8441	6.2642	6.6524	6.9725	5.9389	6.2488	5.9027	4.3866	6.079	6.6785	6.488	6.9731	6.3051	6.4678	6.6741	6.4097	6.8348	6.0496	6.8083
3	66	6.3762	7.0628	6.3967	5.605	6.1344	6.9167	6.2604	6.9686	6.9456	6.7102	6.7583	5.7577	6.7294	6.8422	6.6936	6.2913	6.254	6.8649	6.4889	6.206	6.7255	6.5823	7.057	6.1156	6.7002	6.2007	6.5481	6.647	5.8517	6.8995	6.4985	6.8855	7.197	5.9771	6.389	6.007	5.1693	6.1258	6.6353	6.6111	6.8367	6.0231	6.6588	6.6491	6.4331	6.7208	6.1293	6.6147
3	67	6.5013	7.0814	6.6893	5.3562	6.1679	7.2178	6.2539	7.0706	6.4521	6.9828	6.9928	6.0414	7.0522	6.8937	6.5892	6.374	6.6578	6.6845	6.2745	5.8969	6.8883	6.2941	6.9974	6.0845	6.7453	6.3617	6.664	6.768	5.7668	7.076	6.7969	7.0032	6.9637	6.1718	6.4124	6.2797	6.018	5.9293	6.6223	6.7284	6.4935	6.1544	6.8658	6.6946	6.4962	6.8438	6.1617	6.37
3	68	6.6111	7.0851	6.8406	5.7802	6.5404	7.1065	6.3597	6.9749	5.7996	7.0049	7.0201	6.1707	7.2307	6.9718	6.6166	6.157	6.5709	6.718	5.9552	5.9294	6.7088	6.3741	6.8431	6.2806	6.5513	6.6702	6.8848	6.943	5.9278	6.8649	7.0618	6.8691	7.058	6.2807	6.6088	6.2487	5.5271	5.7073	6.6224	6.4408	6.7073	6.0602	7.0641	6.3797	6.3925	7.1591	6.3849	6.1685
3	69	6.7583	7.0171	7.0426	6.0176	6.6862	7.0037	6.5013	7.0637	5.8451	6.9702	7.1188	5.5787	7.1352	6.7463	6.5364	6.2905	6.2233	6.8408	6.0191	6.1066	6.453	5.3171	6.6289	6.5426	6.2471	6.7409	7.0493	6.887	6.2788	6.6685	7.256	6.6843	6.9912	6.4157	6.7972	6.1338	6.1719	5.9359	6.5607	6.5796	6.7726	6.0519	7.2267	6.0502	6.4387	6.5649	6.3802	6.2222
3	70	6.8565	7.2485	7.1186	6.2263	6.5517	6.257	6.7655	7.0192	6.3385	6.92	7.1196	6.1462	7.1597	6.3278	6.5888	7.0489	6.212	6.8268	6.1905	6.255	6.5793	5.9266	5.9447	6.7584	5.5152	6.9271	6.9359	6.8083	6.4652	5.7732	7.2538	6.6027	7.1581	6.5481	7.0608	6.5691	6.003	5.9992	6.6304	6.6501	6.9032	6.06	7.2041	6.2841	6.4866	6.5848	6.6495	6.2369
3	71	6.6863	7.3525	6.9254	6.3351	6.4637	6.5732	6.9693	6.2885	6.5927	6.6017	7.0274	6.2015	6.6354	6.4905	6.7463	5.5376	6.5028	6.7468	6.2535	6.4182	6.6856	6.0715	5.1135	6.9404	6.1068	7.0146	6.325	6.7271	6.385	6.0215	6.7661	6.4745	7.0378	6.7482	6.9551	6.8442	6.3965	6.2361	6.7755	6.7164	6.859	6.0342	6.8552	4.8849	6.5313	6.6031	6.8618	6.4961
3	72	6.5383	7.0956	6.5337	6.7319	6.6769	6.6955	7.1489	5.9379	6.653	6.244	6.6122	5.9591	6.1918	7.0049	6.9649	6.1396	7.0289	6.7167	6.4024	6.4997	6.8987	6.2001	6.3078	7.0313	5.5587	6.77	6.2999	6.7437	6.3314	6.179	5.8605	6.4146	6.8603	6.8227	6.7288	7.0942	6.7747	6.5891	7.0066	6.691	6.6098	5.6386	6.6382	5.5437	6.6419	6.5871	6.8636	6.2522
3	73	6.4495	6.9484	6.4095	6.8566	6.7783	6.6156	7.2452	6.196	6.0926	6.2441	6.8528	6.1873	6.6729	6.861	7.0824	4.9926	7.0612	5.7941	6.4782	6.3734	6.9162	6.3728	6.3565	6.9411	6.5036	6.5038	6.3049	6.7974	6.8335	6.2506	6.1225	6.6329	6.9683	6.7624	6.571	7.1397	6.8945	6.6568	7.0714	6.8835	6.5576	5.6524	6.2339	6.104	6.8616	6.7758	6.725	6.2967
3	74	6.4373	6.7266	6.4026	6.8796	6.9734	6.4911	7.3064	6.3725	6.6204	5.9638	6.7464	6.3807	6.4658	5.9455	7.3446	4.782	6.4969	5.8859	6.6873	6.6409	6.3103	6.5305	6.6643	7.0005	6.5433	6.9676	6.6265	6.4565	7.0838	6.4092	6.3935	6.7158	7.1556	6.8665	6.9345	6.7577	6.7061	6.6992	6.5351	7.1998	6.317	6.123	6.5328	6.5603	7.2138	6.856	6.7647	6.2471
3	75	6.7003	6.5375	6.234	6.0479	7.0339	6.2828	7.3094	5.6462	6.5384	5.9594	6.633	6.514	6.4342	5.7769	7.3714	5.4937	5.8069	6.1062	6.7472	6.6269	6.1917	6.7281	6.7071	7.1207	6.5689	6.651	6.6098	6.5778	6.8322	6.4776	6.1116	6.7873	6.8557	6.9949	6.7974	6.669	6.9611	6.5718	5.833	7.3175	6.0472	6.5519	6.8856	6.0491	7.4428	6.5204	6.7664	6.066
3	76	6.8113	6.6393	5.9791	5.7624	6.9205	6.3335	7.2591	5.8663	6.2185	5.4356	6.7939	6.9157	6.5371	5.539	7.2971	6.707	6.2334	6.0844	6.758	6.7706	6.6012	6.8324	6.583	7.2799	6.659	6.88	6.5428	6.5158	6.6185	6.5567	6.1598	7.0662	7.1	7.1676	6.7128	6.7517	6.7575	6.9788	6.0555	7.0757	6.554	7.0191	7.1252	6.1795	6.9841	6.21	6.8369	5.6815
3	77	6.5922	6.7589	5.9856	5.2325	7.1031	6.4931	7.0625	6.25	5.7825	5.7762	6.5857	7.2387	5.3968	5.909	7.2471	6.7879	7.3086	6.5492	6.7315	7.0287	6.9206	7.0001	6.2422	7.2521	6.5825	7.0703	5.7388	6.522	6.1552	6.7897	6.2382	6.5936	7.3632	7.0319	6.8199	6.6916	6.473	6.6255	5.1873	6.594	6.4438	7.2372	7.1597	5.8676	6.6013	6.8715	6.9134	6.002
3	78	5.5901	6.9673	5.964	5.7374	7.0473	6.5647	6.6413	6.26	6.4187	5.7204	6.309	7.3542	5.9976	6.053	6.8033	6.4448	7.351	6.7834	6.6117	7.2818	7.1499	7.1647	6.6586	7.1975	6.8076	6.7306	6.0703	6.6399	6.7457	7.006	6.3423	6.1778	7.4555	6.3909	7.0655	6.686	6.766	6.7208	5.7153	6.5257	6.1206	7.23	7.0727	6.411	6.6739	6.9138	6.6207	6.2649
3	79	5.9811	7.3291	5.9425	6.0641	6.7597	6.8665	6.4735	6.0934	6.0349	6.4834	6.8246	6.5144	5.7829	6.1482	6.5713	6.0459	7.0842	6.9005	6.676	7.151	6.6286	7.3277	6.5634	7.2785	7.0626	6.2468	6.3013	6.7685	6.6088	7.2476	6.7489	6.7188	6.9033	6.3455	6.9554	6.5056	7.1257	6.9086	5.8991	6.4406	6.0696	7.263	7.3443	5.8854	6.4377	6.978	6.643	6.6132
3	80	6.1946	7.4398	6.0404	6.3254	6.2298	7.2077	6.3438	6.3056	6.4911	6.2411	7.1049	7.0963	6.1135	6.4334	6.7022	6.4028	6.7789	6.8145	6.7108	6.9424	5.2646	7.2542	6.5134	7.3073	7.3013	5.9938	6.73	6.8677	5.9243	7.2947	6.9368	7.0269	5.4383	6.6063	7.022	6.719	7.4222	6.7635	6.4887	6.4352	6.262	6.56	7.1385	5.9127	6.2957	7.1594	6.6946	6.0835
3	81	6.4602	7.1198	6.0726	6.5237	6.3466	6.9108	6.7231	6.5504	6.679	6.5949	7.3604	7.1713	6.2825	6.7057	6.9407	7.003	7.5035	6.8264	6.7472	6.789	5.9432	7.2824	6.8072	6.8583	7.4011	4.7213	6.9143	6.9884	6.3239	7.1792	7.2361	6.9899	6.2175	6.8885	7.1732	6.98	7.3609	6.5424	6.5815	6.8886	5.9046	6.4615	6.9812	5.7559	6.5195	7.1232	7.1057	5.5356
3	82	6.603	5.6214	6.0237	6.7133	6.6914	6.8673	7.0479	6.7569	6.5246	6.8156	7.5648	7.254	5.2566	6.7509	6.9592	6.6616	7.1857	6.8699	6.8961	7.2441	6.6118	7.3486	7.1693	5.8351	6.7814	6.6164	6.8839	7.1619	6.6081	7.0335	7.1154	6.434	6.8018	6.7873	7.2177	7.1717	6.5409	6.3495	6.465	6.8733	6.2056	6.8591	7.1731	6.1464	6.6751	7.0396	7.3644	6.8286
3	83	6.6451	6.1705	6.0097	6.9882	6.9135	6.3433	6.6325	6.6572	6.5937	6.694	7.5123	7.3284	6.1877	6.8969	6.9404	5.9722	6.6317	6.8728	7.1142	7.2544	6.9966	7.4899	7.3048	6.1417	7.191	6.9439	6.7165	7.1129	6.864	7.0638	6.7758	6.2982	6.911	6.9327	7.2879	7.0368	6.1897	6.232	6.4646	7.3959	6.0879	7.1147	7.3342	5.8872	6.8063	7.1348	7.078	6.7803
3	84	6.4715	6.291	6.1589	7.0955	7.1496	6.3343	6.4268	6.7834	6.9057	6.5483	7.5396	7.4547	6.2422	6.9241	7.0153	5.9289	6.373	6.9873	7.1558	7.3033	6.8437	7.4221	7.1873	5.5104	7.4417	6.7576	6.6482	6.8554	6.8787	7.0584	6.3728	6.3791	7.3701	7.0833	7.008	5.1648	6.3129	6.3822	6.8243	7.4179	6.5351	7.318	7.2372	5.7823	6.7969	6.4842	6.3972	6.6906
3	85	6.6399	6.3254	6.252	6.8032	6.3093	5.4442	6.6742	7.024	6.8166	6.7508	7.5306	7.5911	5.3721	6.9093	7.0997	6.5367	6.8168	6.9785	7.0151	7.3695	6.7265	7.2195	6.9284	5.69	7.2943	5.8008	6.9533	6.8642	6.964	6.9662	6.3852	6.3027	7.5149	7.0149	6.6301	6.888	6.938	6.5589	7.0331	6.8968	6.1013	7.3427	7.292	6.566	6.8443	6.0723	6.819	6.6846
3	86	6.9046	6.53	6.492	6.8828	6.42	4.9484	6.7633	6.8927	6.7177	6.9473	7.2664	6.8914	6.1122	6.9824	7.0066	6.9825	6.6462	6.6639	6.8818	7.6114	5.6716	5.8376	7.31	6.3928	6.7238	6.341	6.9432	6.9971	7.026	6.8222	6.7744	6.9006	7.4016	6.826	6.3912	7.4205	6.8888	6.6889	7.0393	6.8349	5.2356	7.3912	6.979	6.69	7.0693	6.5244	7.2391	6.9799
3	87	6.7246	6.72	6.5544	6.8957	6.1986	7.0444	7.2459	6.031	6.8244	6.9019	6.5585	6.7678	6.4726	6.99	6.6083	7.1756	6.6512	6.8958	5.0885	7.6145	5.7494	6.4731	7.1832	6.7095	6.1734	6.9488	6.7809	7.0918	5.6927	6.6866	6.8563	7.1172	7.1361	6.5303	6.5081	7.4133	6.2461	6.7584	6.9681	7.0628	5.958	6.8734	6.1631	6.6137	7.2723	6.6333	7.2309	7.2026
3	88	6.397	6.6632	6.9642	6.8401	6.6274	7.2002	7.6021	6.3319	6.6555	7.1896	6.7065	6.573	6.4529	7.0679	6.4405	7.3949	6.8863	7.0699	6.9571	7.4432	6.0513	6.39	7.2724	6.6642	6.8848	7.2352	5.6123	7.2462	5.5438	6.7295	6.8408	6.871	7.3288	6.2748	6.3783	7.4684	6.7053	6.7447	7.1328	6.7585	6.9933	6.2363	6.2411	5.2669	7.4218	6.7587	6.8954	7.2496
3	89	6.6497	7.2319	7.1001	6.9703	6.9715	6.6866	7.4584	6.6273	6.2195	7.2411	7.2813	6.6386	6.358	7.1154	6.7497	7.4448	6.905	7.2673	6.7199	7.4716	6.7126	6.5189	6.5658	6.2738	6.8164	7.4551	5.875	7.3565	6.8117	6.9115	6.8656	6.8685	7.4152	6.0097	6.6696	7.5119	6.6628	6.8881	7.1642	6.6366	6.8122	6.2341	6.4371	5.9453	7.5255	5.6762	5.4594	7.301
3	90	7.0984	7.2274	7.035	6.7919	6.8003	6.2242	7.087	6.6763	6.1309	7.4907	7.5222	6.0389	6.1983	7.1265	6.7809	7.0076	6.8301	7.5443	6.6964	7.3476	6.8593	6.7662	6.2098	6.1721	7.5994	6.8107	6.1833	7.2667	7.0203	7.2885	6.7093	7.0736	7.2057	6.1561	6.7999	7.7514	7.0061	7.1045	6.4718	6.9609	6.3131	6.203	6.5304	6.4129	7.5798	6.0915	5.5051	7.1598
4	91	7.205	7.6112	7.1581	7.1069	7.1068	6.8111	7.2038	6.4867	6.7274	7.0783	7.3187	6.0935	6.6735	7.1516	6.7318	7.0398	6.5804	7.6057	7.0976	6.5359	7.2155	7.2446	6.6931	5.9997	7.6259	6.4909	6.6882	7.091	6.4816	7.3762	7.0088	7.3507	5.4437	6.8012	7.2335	7.8235	7.4971	7.5305	6.9947	6.4534	6.6291	6.9554	6.5679	7.0751	7.7628	7.3206	5.7696	6.2466
4	92	6.8505	7.5608	6.9609	7.2008	7.2032	7.0496	6.9538	6.3406	7.1092	6.9088	5.8798	6.2853	6.6249	7.1164	6.5578	7.1188	6.6142	7.4263	7.0719	6.9587	7.2713	7.3705	6.0755	5.9244	7.1473	6.3343	6.7999	6.6813	5.744	7.5057	7.3187	7.0297	6.4412	7.0659	7.241	7.4676	6.7726	7.6299	7.3886	7.1579	5.8349	7.3623	6.9147	6.0286	7.562	7.2223	6.09	6.5731
4	93	6.7537	7.2891	7.2255	7.1944	7.1589	7.4137	5.6988	6.3376	7.3604	6.6494	6.8644	6.6948	6.9195	7.1053	5.7057	7.2504	6.9567	6.7484	7.2086	7.1849	7.5663	7.4346	5.204	6.3473	7.0688	5.987	7.017	6.9211	5.7257	7.3173	7.3254	6.743	6.2515	7.481	7.2436	7.1049	6.8579	7.4891	7.5982	7.833	6.3196	6.9896	7.2546	6.9441	6.634	6.326	5.5839	6.8205
4	94	6.9819	7.0345	7.3454	7.2284	7.1028	7.3826	5.1466	6.7425	6.2809	6.2138	7.0423	6.8194	7.2308	7.2702	6.5583	7.1749	7.327	5.934	7.3739	7.3826	7.5321	7.2473	5.8823	6.5614	6.2386	5.9986	7.0001	7.084	6.1619	7.1888	6.6522	6.4334	5.9547	7.2492	7.3833	7.8334	7.3143	7.2894	7.4172	7.3946	6.5638	7.0177	7.2709	7.8205	6.4863	6.9608	6.502	6.967
4	95	7.3237	7.2463	7.5959	7.3871	6.9577	7.2718	5.4315	6.7723	5.7175	6.2147	7.1112	7.3161	7.2302	7.3258	6.009	7.0453	7.4808	5.7372	7.3415	7.4994	7.0714	7.3587	6.2328	6.4321	6.1669	6.0684	7.0077	7.0904	6.553	7.3514	6.5211	5.5255	5.0326	6.6425	7.3826	7.9114	8.0547	7.0172	7.5861	6.933	6.9684	7.0962	7.3734	6.7711	6.1635	6.5894	6.691	7.2114
4	96	7.2596	7.5291	7.4915	7.5739	6.3015	7.331	5.6085	6.3468	6.2423	6.2899	7.2519	7.1838	7.1984	7.3151	6.3879	6.9575	7.7806	6.2042	7.4119	6.3163	6.527	7.4567	6.2592	6.2457	6.5258	6.6109	7.102	7.1022	5.7664	7.311	5.4669	6.0848	5.2473	6.6906	6.2236	7.4628	7.5427	7.1771	7.1083	6.897	6.9194	7.0295	7.5653	6.3308	6.7142	5.962	6.6333	7.0224
4	97	7.07	8.207	7.4236	7.4338	5.5317	7.3711	6.7025	5.9234	6.647	5.8021	7.0664	7.0644	7.1701	7.1271	6.8458	6.9108	7.8161	5.6539	6.8653	7.2218	6.751	7.7134	5.9154	6.5462	6.3691	6.7233	7.3044	7.0963	5.4361	6.6197	4.5802	6.4247	6.473	6.7057	6.8241	7.3264	6.5883	7.4959	7.0502	7.3871	6.9981	7.145	7.4078	6.4039	6.6386	6.481	6.6072	5.9937
4	98	6.5163	7.6639	7.4827	7.2867	6.5378	7.4293	6.9942	6.5757	6.3513	6.4284	6.2835	7.4433	7.4054	6.8192	7.0108	6.5982	7.4513	4.7119	6.8208	7.6954	7.4921	7.8994	5.2228	6.7019	6.2869	6.8303	7.3134	7.0702	5.523	6.7977	5.0166	5.9425	6.592	5.5359	7.2298	7.1059	5.99	7.5718	7.2687	7.6278	7.1119	7.4084	7.5782	5.8546	5.6899	6.3137	6.1635	6.9676
4	99	6.3116	7.2663	7.2557	7.3201	6.1703	7.4618	7.2274	7.0296	6.0819	6.7614	6.2679	6.9103	7.34	6.5224	7.2508	7.0563	7.2986	5.6699	6.6612	6.554	7.4983	7.926	5.8844	6.7747	6.3938	7.2089	6.8264	7.0072	5.0247	6.2636	6.0766	6.2733	6.1728	6.8762	7.5607	5.8871	6.2549	7.5304	7.3956	7.6949	7.4502	7.5067	7.5896	5.795	6.7804	6.2655	6.2044	6.509
4	100	6.7042	6.3467	7.2801	6.9095	6.3438	7.4326	7.1661	6.4712	6.4526	6.7524	6.1529	6.804	7.3086	5.7005	7.3437	7.4042	6.7607	6.3831	6.573	6.1906	7.4224	7.2009	6.3284	6.9669	6.1459	7.2512	7.0831	6.8031	5.8779	6.3446	6.4602	6.4462	6.3983	6.8407	7.4507	5.4668	6.8261	7.4223	7.2538	7.7765	7.3025	7.8197	7.4724	5.6378	6.9527	6.1059	6.0994	7.3022
4	101	6.3428	6.362	7.4881	6.7985	5.7819	7.5486	7.0084	6.2872	6.621	5.5425	6.5771	7.354	7.4701	6.2466	7.4458	6.4302	6.3034	5.6939	6.4643	6.2419	6.874	6.5509	6.4968	7.1963	6.4945	7.1105	6.7983	6.7358	5.9135	6.4288	5.983	6.9694	6.6852	7.0494	7.2693	6.2755	7.0287	7.4422	5.1514	7.8133	7.2472	7.6959	7.4315	6.132	6.9237	4.8015	6.6915	7.4485
4	102	5.3408	6.3319	7.5279	6.932	6.4847	7.5717	7.1275	6.8559	6.7545	6.0681	6.7156	7.5922	7.3931	6.4321	7.5523	6.2204	6.4609	5.3665	6.8065	6.8197	6.1253	6.5075	5.7438	7.3134	6.1886	6.4238	6.158	6.9557	6.0009	6.081	6.2061	7.3409	6.8308	7.0924	6.499	6.4248	5.5955	7.1958	6.4806	7.5991	6.4995	7.1967	7.3581	6.1951	6.7111	6.3685	6.7879	7.4492
4	103	5.7896	5.9379	7.1636	6.932	6.4171	7.4628	7.3862	7.2366	6.9422	5.9198	6.82	7.8952	7.1574	6.664	7.6962	6.4812	6.7165	5.8283	7.1983	6.751	5.7001	5.8616	5.9982	7.4493	4.3118	6.3809	6.5233	7.2637	5.8681	6.7452	6.5561	7.3822	6.2591	7.1875	6.6383	6.3631	6.2168	6.9853	7.0226	7.5751	6.874	6.4529	7.2208	6.2434	6.6515	6.8955	6.7766	6.3238
4	104	6.7306	6.2273	7.0022	7.0447	5.703	7.418	7.4347	7.1246	6.8928	6.2998	6.8081	7.9976	5.2623	6.4638	6.6997	6.4323	6.5227	6.1079	7.3662	6.2251	6.8349	6.1424	6.1927	7.5668	4.9723	6.445	6.5851	7.6384	5.9131	6.7012	6.6899	7.2083	6.5289	7.088	7.2302	6.6041	6.5733	6.4	7.4114	7.5431	7.2783	6.748	6.9818	6.4711	6.183	6.6405	6.6999	6.0938
4	105	6.7699	6.2744	7.1787	7.2186	5.9605	7.5558	7.5622	6.8	6.5302	6.022	7.1931	7.8544	5.7283	6.3321	6.2924	6.0095	6.3259	6.2325	7.6133	6.0741	7.4143	6.2179	5.8499	7.2254	4.8288	5.987	6.0661	6.8819	6.4539	6.5095	6.8497	7.2601	6.795	6.5173	7.4425	6.5161	6.6964	6.327	7.4847	6.5913	7.4619	7.5783	7.2156	6.3332	6.2773	6.4262	6.582	6.324
4	106	6.3688	6.6134	7.4889	7.3464	5.7038	7.6585	7.4389	6.3343	6.2631	6.3105	7.2099	7.7825	6.0645	5.7396	6.2718	5.7945	6.9431	6.5115	7.3541	7.1143	7.2611	6.6273	5.1779	7.1242	6.0363	6.4733	6.302	6.836	6.2302	6.8945	7.1312	7.5402	6.1962	6.5907	7.197	6.419	6.901	6.6449	7.355	6.2386	7.4472	6.6193	7.3627	6.4521	5.9828	5.9816	6.2329	6.6525
4	107	6.6977	6.7143	7.7121	7.6646	5.8413	7.7516	7.0574	6.3651	6.2787	6.4145	5.5218	7.5773	6.3334	6.5161	6.5374	6.4707	6.9708	6.4376	6.8504	7.4807	7.4782	5.8414	5.8436	5.9453	5.4732	6.9327	6.4098	6.3109	5.7152	7.2056	7.1596	7.5044	6.052	6.4331	6.3326	6.0055	6.5717	6.7198	7.2622	6.698	7.2218	6.6023	7.7389	6.3986	6.155	6.6838	5.953	6.9154
4	108	6.6195	6.593	7.6968	7.7613	6.7162	7.9237	6.6101	6.9315	6.3125	6.5463	6.6577	6.7395	6.3502	5.7384	6.2665	5.5415	7.2456	6.4921	6.3464	7.271	7.494	6.1368	6.0581	6.3334	4.5723	6.7038	6.5562	6.2779	6.2918	7.3837	7.2815	7.2662	6.5656	6.7358	6.6317	6.6267	6.0105	6.4306	7.3788	6.8726	6.8444	6.6197	8.1137	6.1899	6.584	5.5331	5.3187	7.0373
4	109	6.4176	6.6502	7.4809	7.5729	6.749	7.9135	5.9305	6.3097	6.2638	6.6461	6.4606	6.3338	7.0803	6.1036	5.7215	5.8549	6.9135	6.0669	6.2853	6.9126	7.4073	6.5887	6.1374	6.0516	6.1049	6.8667	6.2821	6.2482	6.2219	6.6032	7.2501	6.2331	6.4151	6.9031	6.9283	6.7526	6.4162	6.7384	7.5494	6.151	6.4185	6.7387	8.0929	6.5418	6.9687	6.5386	5.5588	7.2865
4	110	6.3175	6.9	6.7302	7.4897	6.5794	8.0166	5.0859	6.3432	6.0733	6.8036	6.3644	5.493	6.8997	6.0315	5.4934	6.0213	6.2008	6.2523	6.6285	6.327	7.4412	6.6574	6.516	6.0173	6.3917	6.654	5.7641	5.9073	5.9477	6.0725	7.1257	6.9934	6.4085	5.6224	7.9584	6.8459	6.4037	6.8729	7.578	6.6301	6.9466	6.7459	8.0909	6.3886	6.9931	6.5256	6.487	7.3969
4	111	6.6783	7.1184	7.0711	7.2116	6.5733	7.747	7.0277	6.6662	6.3505	6.85	6.5249	5.7676	5.93	5.7406	4.9376	4.7856	5.765	6.1781	6.2188	6.1393	6.6981	6.1071	6.7692	5.7324	6.7316	6.7604	6.5534	6.2091	6.2785	6.3352	6.7626	7.5577	6.4178	6.517	7.8602	7.0046	6.2823	6.7147	6.6188	6.7655	6.5402	6.4089	8.1657	6.0291	7.3006	6.7525	6.6873	7.2348
4	112	6.7707	7.3248	5.9825	6.6175	6.5367	6.358	7.3612	6.6448	6.4503	6.6658	4.8098	6.0425	6.7345	6.3051	5.5225	5.7482	6.0904	6.1428	6.2167	6.4557	6.7608	6.4386	6.2084	6.8131	6.9671	7.08	7.1507	5.8189	5.9702	6.2038	6.944	7.502	6.9018	6.4465	7.4646	7.2246	7.0057	6.3746	6.6202	6.3145	6.5886	6.9279	7.0862	6.4553	7.1212	6.8965	6.4977	6.508
4	113	6.2916	6.9866	6.5901	5.6581	6.8129	6.7901	7.5834	6.3462	6.4694	6.6522	5.5764	5.3761	6.4375	6.417	6.6368	6.4293	5.3369	6.2942	5.1571	7.1598	6.0031	6.7281	6.4952	6.8832	6.8856	7.1567	7.2304	6.3511	6.1208	6.2691	6.988	6.8552	6.9327	6.1444	7.2087	7.3272	7.0946	6.521	7.0802	6.4801	6.5908	6.5707	6.0025	6.2571	6.2482	7.0439	5.6818	7.1043
4	114	6.4834	6.5183	6.5422	6.7218	7.1623	5.4106	7.5887	6.4122	5.6784	5.9415	6.1917	6.0541	6.3827	6.6578	6.3248	6.8273	5.8206	5.2996	5.5912	7.0166	5.9194	6.3852	6.8594	6.6769	6.834	7.4558	6.5307	6.8207	5.5111	6.4625	7.1394	5.8375	7.0808	5.7616	6.2937	7.3201	7.2811	6.5351	7.2681	6.8014	6.5112	6.1813	6.1398	5.9052	4.9937	7.0986	5.413	6.0441
4	115	6.783	5.2793	6.3137	5.8673	7.4711	6.8165	7.3605	6.49	6.3066	4.4099	6.5153	6.5938	6.6637	7.0047	6.2806	7.1921	6.1851	3.9789	5.8959	6.0693	6.36	6.5782	7.0439	6.1484	7.0026	6.776	6.3508	6.8144	5.5231	6.7704	7.1827	6.3836	7.4995	6.119	6.2218	7.2471	7.0541	6.5996	7.4157	6.1844	6.4596	6.723	6.0343	6.5095	6.6424	6.2322	6.4742	5.843
4	116	6.1455	5.1375	5.8285	7.1532	6.3735	6.4255	7.0253	6.9786	6.8483	4.9906	6.2449	6.6265	6.9605	7.2284	6.7425	7.002	6.0183	3.8898	5.4893	4.5996	6.2076	5.9166	7.1801	6.0587	7.2346	6.284	5.9397	5.5666	5.7056	7.3397	7.1094	6.4304	7.4284	5.7134	6.219	7.4146	6.9072	6.3024	7.6095	6.3356	5.8116	7.1333	5.738	6.173	6.1488	6.7104	6.7388	6.3371
4	117	5.9906	6.4201	6.3381	6.8885	6.6021	6.6272	6.8583	7.2367	6.4357	5.9221	5.7697	5.8657	6.9696	7.3042	6.7574	6.3215	4.3831	4.5537	6.1245	6.0627	6.0947	5.4036	7.1532	5.6182	7.3759	6.5163	5.694	6.51	5.9444	7.1272	6.473	6.9459	7.1184	5.5567	6.1733	7.6091	6.4635	5.5748	7.6142	6.4095	7.0538	7.1532	6.0045	4.4817	6.5292	5.8785	6.7655	6.6753
4	118	6.5072	7.5411	6.6296	6.4423	6.5158	6.197	6.3186	7.0332	6.0566	6.5301	6.0232	6.2309	6.2277	7.2614	6.5349	6.4562	5.4473	5.2975	6.2265	6.8915	6.131	5.418	7.1844	6.2474	7.4972	5.1992	6.1431	5.5516	6.1717	6.3316	6.4395	6.9138	6.6826	5.1863	6.807	7.5038	6.1633	6.5307	7.2649	6.5361	6.5188	7.5335	6.6935	6.047	6.4405	6.805	6.7058	6.7067
4	119	6.5976	7.263	6.4661	5.9599	6.9474	6.778	6.6093	6.3735	5.9242	6.9267	6.5354	6.5678	6.3809	7.4167	6.6234	6.2429	6.2165	6.1449	6.3305	6.9905	6.2856	6.3379	7.3224	6.0799	7.3748	5.9296	6.5338	6.1987	6.3357	6.7445	6.4273	7.3136	6.3724	5.079	6.9458	7.6593	4.648	6.4281	6.6987	6.1003	6.265	7.7747	7.05	6.4968	5.467	6.3339	6.9099	6.6369
4	120	6.2448	6.6062	5.9548	6.5843	5.8689	6.3632	6.8473	6.4131	6.4998	7.0475	6.5233	6.4775	5.6665	7.4211	6.8081	6.0045	6.013	5.3432	5.8955	7.2006	5.5024	6.9789	6.909	6.1082	6.178	6.6037	6.5242	6.195	6.2175	5.756	6.4037	7.2537	6.8715	4.9717	7.3168	7.6434	4.9609	6.4357	6.8113	6.4758	6.5311	7.5598	7.2356	6.4318	5.4554	6.8476	7.1269	6.4083
5	121	6.588	6.5677	6.8261	5.9334	6.2831	6.0725	6.4514	5.8485	6.5839	7.1808	6.5269	6.2484	6.0808	7.4095	6.6423	6.1178	5.2778	5.6056	5.9146	7.5049	6.4832	7.2258	6.2185	6.4626	6.2845	6.5548	6.3595	5.8594	6.0673	6.6395	6.2194	7.3155	6.5901	5.8446	7.3303	7.3948	6.3419	6.2135	6.9329	6.658	6.9338	7.0652	7.4209	6.7671	6.6591	7.0475	7.4572	6.2099
5	122	6.9272	6.28	7.0253	6.6306	6.8404	6.2526	6.7464	6.3091	6.5988	6.656	5.9451	6.3085	5.7479	6.6949	6.7624	6.1961	4.506	6.9586	5.8869	6.7813	6.986	7.2687	5.5527	6.501	6.226	5.8431	6.1961	5.4057	5.1183	6.8817	6.4602	7.4597	6.9588	6.5075	7.3912	7.3974	6.7031	6.1625	7.1771	6.888	6.9054	6.8083	7.4983	6.8355	6.0029	6.2288	6.7759	6.7192
5	123	6.6408	6.9298	7.1724	6.7277	6.4082	6.5308	6.4635	6.8399	6.5922	5.8679	6.0007	6.4425	5.3248	6.6212	6.3813	6.4857	4.6734	6.8143	5.6264	6.6285	7.0674	7.1103	6.4112	6.5737	6.2844	6.7634	6.2405	6.6851	4.8824	5.9227	6.446	7.4876	7.0696	6.3414	6.9586	7.0787	6.8504	5.3894	7.0392	6.324	6.0712	6.7945	7.2039	6.8827	6.9716	7.248	5.3757	6.5676
5	124	5.7985	6.8927	7.4739	6.9629	5.0287	6.6068	5.7669	6.3805	6.6525	6.7341	5.97	6.5902	5.7016	6.6568	7.1764	6.427	4.6537	6.6604	5.7242	6.7849	6.7299	7.2622	6.471	7.1074	6.3839	7.2687	5.4933	6.9069	5.3613	6.761	6.5301	7.3689	7.1794	6.1604	6.1057	6.2621	6.9251	6.0299	6.7392	6.4264	6.3586	6.2223	6.7519	6.0186	7.0982	7.3699	6.0392	6.421
5	125	6.0648	6.7481	7.1854	6.6614	5.9261	7.0631	5.81	6.8815	6.8059	6.3862	6.2886	6.931	5.9142	7.1508	7.5266	6.2744	6.3655	6.6241	6.6664	6.6352	5.4506	6.8071	5.6452	7.2242	6.3947	6.3297	5.0134	6.5776	6.1828	6.2914	6.5696	7.3209	7.1041	6.3315	5.8297	6.6484	7.097	5.9711	5.3692	6.4101	4.8204	6.5524	6.916	6.7307	6.8595	6.9998	5.8378	5.9849
5	126	6.3646	6.4951	6.1449	6.6885	6.4993	7.2979	6.282	6.6156	7.0319	6.7698	6.4019	7.5779	4.2878	7.2669	7.5575	6.0084	6.6649	6.4757	7.0522	7.016	5.7803	6.1496	5.4756	7.2836	6.4292	5.9455	4.8482	6.5104	6.5026	6.2337	6.6099	6.8085	7.079	6.3861	5.9815	6.7328	7.2672	6.0839	4.7043	6.7379	5.3639	6.5209	7.0667	6.5316	6.5378	6.3232	5.5384	6.0102
5	127	6.6846	7.0824	6.7412	6.6819	6.4751	7.0275	6.6218	6.3465	6.9244	6.2404	6.0926	6.9384	5.107	7.1417	6.1338	5.4147	6.2248	5.8972	7.2072	7.2794	6.4073	5.9422	4.3353	6.8997	6.0414	6.4284	4.9999	6.5572	6.4744	6.4974	6.1146	6.3062	7.1645	6.4798	5.296	5.9531	7.3782	6.1609	5.9069	6.1488	6.4121	6.2053	6.9277	6.0248	6.542	6.9722	4.9037	6.1597
5	128	5.725	6.5183	6.6503	6.1695	6.4596	6.5901	5.472	6.8156	6.774	6.2614	5.0912	6.4804	5.0642	7.0583	6.708	6.0292	6.4197	6.6825	7.2929	6.543	6.5093	6.0559	4.5406	6.761	5.5612	6.6148	4.9252	6.1594	6.3853	6.5565	5.7963	6.3451	7.2826	5.7179	5.382	7.0094	7.3126	6.5768	6.4191	5.6335	6.4333	4.7096	7.247	6.2741	7.0241	7.2355	4.4317	6.6743
5	129	5.3445	6.48	6.1149	6.6853	5.7692	6.8083	6.0342	6.3009	6.7558	5.0218	5.7961	6.2101	4.2838	6.1947	6.9189	5.37	6.4651	7.1825	7.3502	6.8221	6.3443	5.4367	4.5098	6.3246	5.7829	6.3575	4.9114	5.7902	6.5406	6.5102	5.5944	6.0973	7.3346	5.2164	6.0455	6.5318	7.0523	6.8099	6.6519	5.657	6.5062	5.3413	7.4246	6.2185	6.5977	6.9641	5.3224	6.1142
5	130	6.2745	6.7836	6.62	6.4758	6.3485	6.9594	6.6431	6.0309	6.5616	5.7995	6.3475	6.9901	4.5809	6.4167	7.2279	6.2336	6.7447	7.2106	7.3221	6.5979	6.3387	6.0743	5.8531	6.2243	6.4428	6.6553	4.6352	6.3717	6.5878	6.4666	5.2557	5.5446	7.253	4.5889	6.0428	6.6198	7.1357	6.3373	7.0337	6.296	6.5019	5.6743	7.445	6.1522	6.7036	7.0004	7.2699	5.5226
5	131	6.2945	6.2051	7.3552	6.2152	6.2338	6.7763	5.8452	6.0694	6.2117	6.3138	6.2679	7.1544	5.1701	6.1399	6.9238	6.7064	6.3677	7.094	7.3782	6.0363	6.6569	6.0196	6.716	6.519	6.5136	6.8019	4.7314	6.3875	6.625	6.6515	5.3053	6.5792	7.0027	4.7554	6.3902	6.767	6.7408	6.5303	6.9749	6.5161	6.0513	5.2451	7.5906	6.1044	6.738	6.4366	7.6164	6.5247
5	132	5.2241	6.5403	7.6121	5.8498	6.0489	6.2563	6.0489	6.5509	6.7059	6.0071	5.7164	6.8706	5.886	6.2851	6.3018	6.5087	5.605	6.8904	7.5922	6.6216	6.9554	5.5091	7.0149	6.5635	6.5293	7.0836	4.6702	6.1837	6.8371	6.5646	5.9758	6.1431	6.4582	6.6625	6.467	7.0008	6.9246	6.9234	6.7424	5.8591	6.3257	5.8531	7.5462	5.8046	6.042	5.6691	7.3689	6.6944
5	133	5.4075	5.7704	6.5979	6.4711	5.9689	6.2579	5.125	6.683	6.348	4.9248	4.8921	6.022	6.3588	6.2541	6.3857	6.6168	5.5708	6.8441	7.4949	6.4358	7.1318	5.95	6.7635	6.2773	6.6387	6.2047	4.3032	5.9867	6.63	6.4199	6.3679	4.9148	6.1172	6.4525	6.1939	7.1239	6.5955	7.0711	6.9506	5.344	5.2616	6.5243	7.7489	4.975	5.5886	6.3262	7.1905	6.3017
5	134	5.6874	5.8127	5.8552	6.5849	5.2084	5.8349	4.8007	6.5902	6.349	4.8876	5.038	6.2659	6.5328	6.6123	6.4844	6.3182	4.8504	6.6743	6.8494	5.8221	6.696	6.0943	6.5338	6.3617	6.6049	6.2706	4.5263	6.2901	6.5039	5.8538	6.6522	4.8461	5.5175	5.8945	5.9244	7.1644	5.8892	7.2312	6.9214	6.4645	4.2301	6.74	7.7543	5.0963	6.8351	6.4203	6.9195	4.5081
5	135	6.6177	5.962	5.3065	6.0939	6.2309	5.8387	4.7576	6.4898	6.2653	4.654	5.4118	6.4109	6.4099	6.1802	6.066	6.6122	4.788	6.2679	6.4562	5.8057	6.4246	5.6903	6.6394	6.4044	6.8288	6.1252	4.6205	6.4117	6.6407	5.322	6.7734	4.5305	5.7141	6.4883	6.1191	7.0298	4.9522	7.5372	6.4392	6.3183	3.8807	6.1943	7.5745	5.1109	6.5394	6.6935	6.22	4.6644
5	136	6.5212	6.3554	4.3907	6.0927	6.4562	6.1151	4.856	6.7375	6.4469	5.9209	6.0218	6.4533	6.3847	6.5225	5.9763	6.6398	4.5975	6.1354	6.4172	6.6459	6.3789	5.7266	6.6425	6.4618	6.9401	6.5527	5.7798	6.3494	5.9008	5.9313	6.852	4.9126	6.476	6.4938	6.526	6.4671	5.4158	5.7779	5.8619	6.1133	4.5901	6.7836	6.128	4.9479	6.6238	6.9868	6.1884	6.0658
5	137	6.5488	6.7071	4.546	5.6707	6.1913	6.6088	5.2456	6.5505	6.5473	6.4777	6.4123	6.6754	6.2389	6.0873	5.0145	6.7206	4.5333	6.5903	6.8494	6.4686	6.4001	5.5895	6.351	6.539	7.0365	6.2635	6.0172	6.4669	5.7902	6.2556	6.8845	5.2686	6.4483	6.446	6.49	6.5288	5.7043	5.4456	5.3922	5.6175	4.8486	6.9674	6.8849	4.7393	6.2412	7.0369	6.6146	6.7397
5	138	6.054	7.0259	5.2193	5.7764	6.7317	6.8519	6.0991	5.9658	5.6617	6.6918	6.701	7.3024	6.3048	5.8744	4.1983	6.7785	5.3872	6.9833	6.9421	5.2059	6.3942	4.8064	6.5609	6.0411	7.0417	5.5395	5.8625	6.5182	5.9229	6.1798	6.9191	4.6563	6.6762	6.2482	6.3139	6.7389	6.3995	5.9206	5.892	5.753	5.3207	7.0341	7.0733	4.8194	5.8587	6.5991	5.7723	6.7526
5	139	5.2122	7.4579	6.0143	6.0073	6.7219	6.8783	6.7611	6.4428	6.2183	6.4618	5.9174	7.0614	6.0904	5.0001	4.3869	6.8572	6.1706	6.9232	6.558	4.8616	6.2543	4.8255	6.7285	6.1952	7.0257	6.2212	6.4073	6.4129	6.0372	4.5223	6.794	4.4393	6.5341	6.2336	6.3742	6.3617	6.4582	6.1123	6.3898	5.4668	5.3285	6.9225	7.1152	4.778	6.4788	6.1495	6.3717	6.6902
5	140	5.167	7.6248	6.1787	6.6482	6.6314	7.1687	6.6846	6.7228	6.5293	6.3914	4.7561	7.4372	4.4652	4.4056	5.0662	6.7451	6.4294	7.1953	6.4478	4.7734	6.2408	5.3353	6.5096	6.2199	7.2476	6.3443	6.5793	6.3456	5.8523	4.3608	6.5972	4.8011	6.4286	6.3633	6.4907	6.432	6.361	6.3893	6.5391	6.3815	5.6553	6.7395	7.2691	5.4473	6.4777	6.1552	6.1491	5.9306
5	141	6.0728	7.4993	6.3282	6.5711	6.7641	7.3663	6.6036	6.4726	6.2763	6.3993	4.3467	7.4095	4.1705	5.3589	4.985	6.871	6.566	7.0375	6.6254	5.6054	6.244	6.1893	5.5512	6.4871	7.295	6.4097	6.2965	5.8872	5.7193	4.3396	6.1497	4.7975	6.2362	6.2048	5.5997	6.9011	6.5872	6.7006	5.9993	6.3472	5.1655	6.9999	7.4685	5.7514	6.3948	6.5345	6.4514	5.2074
5	142	6.3274	7.5921	6.5499	6.6939	6.8399	6.4961	6.5988	6.2591	5.6273	6.6377	3.5277	7.3381	4.2317	6.1708	4.8179	6.8487	6.6482	6.0361	6.6421	6.3067	5.6836	6.4509	6.7341	6.5039	7.3804	5.8099	6.2326	6.0016	6.3371	3.7087	6.4654	4.9247	5.9789	6.4536	5.1875	7.2259	6.6404	6.9665	5.8392	6.4878	4.4851	6.8996	7.5603	6.018	6.3509	6.5503	6.5576	5.488
5	143	6.5571	7.6544	6.1844	6.7502	6.4707	6.1832	6.4081	6.4033	6.4792	6.4199	4.4001	7.3763	4.3129	5.9704	4.7432	6.7705	6.7509	5.5548	6.0029	6.3876	5.9908	6.2938	6.7557	6.2962	7.2994	6.5899	5.6312	5.8554	6.5401	4.5284	6.6522	5.2158	6.0502	6.6375	4.658	7.2747	6.2836	7.0429	6.5869	6.4696	4.8752	7.1139	7.6257	6.1928	6.2929	6.5155	6.466	6.0081
5	144	6.6506	7.638	5.5862	6.3232	6.4482	5.3304	6.2959	5.8487	6.6763	6.396	5.0765	6.8982	5.3842	4.2951	4.8933	6.0131	6.9115	5.5969	6.0793	6.6829	6.4638	6.1677	6.985	5.8246	7.03	6.9856	6.3108	6.3013	6.1492	4.5594	6.0122	4.7261	5.8275	6.1224	5.3057	6.9857	6.1124	7.1337	6.8252	6.6558	4.9344	7.3662	7.3051	5.9699	6.0709	6.6707	6.592	6.531
5	145	6.1783	7.119	4.4627	6.5845	6.4446	4.4539	6.4999	5.6483	6.0837	6.9321	6.2463	6.2912	5.9916	5.6827	4.2031	6.0048	6.8926	5.4555	6.6226	6.6355	6.489	6.0176	6.449	6.06	6.9645	6.7644	5.8084	6.1134	5.7212	5.7767	5.7278	4.6821	6.2686	5.171	6.2685	7.4986	6.5381	7.4515	6.5504	5.9381	5.0175	7.4374	7.1379	6.2189	6.3763	6.721	6.4632	6.89
5	146	5.5594	6.2071	4.3172	6.6915	5.1766	4.4783	6.6294	5.8723	5.756	6.7861	5.9941	6.6573	6.1707	4.8749	3.8285	6.4582	6.7736	4.5303	6.36	6.5144	6.3457	5.8147	6.6352	5.8878	6.9242	7.1051	6.1813	5.0873	6.235	6.4344	6.1475	5.6194	6.2205	5.9892	6.4391	7.5865	6.5063	7.4651	5.9293	6.2073	4.8006	6.8439	7.086	6.222	5.4937	6.6265	6.5557	6.958
5	147	6.1063	6.621	4.2188	6.8285	6.5728	4.0269	6.7374	6.0941	6.4089	5.9132	5.4789	5.8869	6.4984	4.6799	4.4596	6.347	6.6331	5.1387	5.9876	6.334	6.3569	5.639	6.8615	4.5744	7.0642	6.2659	4.8099	4.4911	6.3965	6.1795	6.0604	6.2198	6.4016	5.9532	6.4355	7.6513	6.435	7.3163	6.1194	6.3357	6.332	6.7827	6.4938	5.6437	4.5429	6.4423	6.1959	7.0642
5	148	6.4629	6.4945	4.1355	6.5932	6.7352	4.1722	6.6824	5.2823	6.4999	6.7328	6.1334	6.6384	6.2545	5.7257	4.6088	5.9769	6.0728	5.3447	6.505	6.3638	6.4502	6.6152	6.9029	4.4689	6.938	6.1674	4.6195	5.5274	6.2435	6.0506	6.4986	6.6856	5.7321	4.7233	6.1574	7.67	6.4051	6.8556	6.0301	6.0359	6.8069	7.0901	7.06	4.9267	4.131	6.663	6.2547	7.0113
5	149	5.9767	6.091	4.2925	6.1083	6.4952	4.9293	6.7395	6.1655	6.196	6.0932	6.4635	6.2038	6.6573	4.2746	4.7533	5.6606	5.9405	4.5046	6.5718	6.2114	6.5261	6.6731	6.0108	4.6666	6.8898	6.594	4.7469	4.5138	6.3274	5.5659	5.9244	6.7676	5.9977	5.0314	6.5709	7.6002	6.3594	6.1915	6.8049	4.5877	6.6647	7.0716	7.1212	5.3106	4.8363	7.2484	6.6226	7.0143
5	150	5.3639	6.097	4.3096	5.3692	5.0813	5.9956	6.5987	5.8911	5.5173	6.612	6.3212	6.2148	6.5872	4.6754	5.1894	6.3959	6.6194	4.3292	6.5967	6.3406	6.5894	5.661	6.6649	4.9702	6.8052	6.5179	4.6389	4.4775	6.1499	5.7622	4.5841	6.6164	4.7072	6.1903	6.3293	6.1494	6.9193	6.2715	6.6884	4.6152	4.991	7.1713	6.9588	5.9195	5.2452	5.9317	6.3017	6.8822
5	151	6.782	6.1759	4.6306	4.0966	6.235	6.237	6.0273	4.28	5.3288	6.6744	6.1983	6.6013	6.566	5.7799	5.5659	5.7217	6.2016	4.4857	6.4738	6.2538	6.7207	5.2444	6.7372	5.7923	7.0877	6.6523	5.8281	4.5236	5.3775	5.1038	5.7184	6.4746	6.1229	6.5603	6.1479	6.236	6.6398	6.1094	6.3619	5.0049	4.5174	7.2634	6.9572	5.1984	5.4005	5.6171	5.7034	6.3586
6	152	7.2044	6.3476	4.8779	4.9736	6.5692	6.6418	6.434	5.3348	5.2761	8.0312	6.0223	6.6062	6.9108	6.1321	5.7478	5.3574	6.1545	4.6612	6.5644	6.1645	5.8936	6.0243	6.9635	6.4007	8.1271	6.5525	6.7129	5.4113	5.7635	5.292	6.2468	6.4845	6.4116	6.2554	6.4711	5.8012	6.7493	6.2929	5.7513	6.1477	5.7747	5.9001	7.1851	5.7237	5.9461	5.1151	5.378	5.2914
6	153	6.4844	6.3655	4.7727	5.9521	6.3619	6.016	6.6536	4.7833	4.7718	6.3154	5.6804	6.0396	6.4562	5.7878	5.6321	5.1349	5.6581	5.6177	6.4624	5.9803	6.1692	6.0969	5.8504	6.3495	7.4251	6.6829	6.2782	6.2017	5.3154	5.8525	6.2164	5.826	6.0606	6.3491	6.3906	6.4294	7.1404	6.7647	5.9682	6.3165	5.8204	6.4624	7.3254	6.1058	5.8363	4.5674	6.0705	6.3151
6	154	5.8545	6.1817	4.0191	6.3918	6.44	6.7696	6.3788	4.4023	4.7011	6.4651	5.9942	6.4858	6.2502	5.4228	4.9841	6.0109	5.5999	5.6319	6.6549	6.0277	6.2599	6.0887	6.0802	6.3416	6.7952	6.6225	6.4416	6.4296	5.6936	5.839	6.1654	6.1005	6.4004	5.8208	5.9471	6.7609	8.3703	5.7452	6.2313	6.1055	5.8995	6.2635	7.096	6.0558	4.9238	5.4449	5.5016	6.5174
6	155	6.0349	6.5528	3.7104	6.5927	6.2209	6.5821	6.6191	3.9466	4.3775	6.7564	5.6318	6.6766	6.2073	6.0874	4.1326	5.4189	5.7147	5.8698	6.7741	6.1693	4.8863	5.1466	6.4344	5.0552	6.1778	6.1758	6.3888	6.3954	5.8609	6.1272	6.0079	6.1454	6.3888	5.166	5.5456	6.821	7.3659	5.8166	6.1756	6.3266	5.759	6.255	5.8042	6.1101	4.6421	5.8803	5.2796	6.9504
6	156	6.0779	6.8737	4.4765	6.457	6.4581	6.8408	6.724	4.3897	4.1364	6.9828	4.5295	6.6507	6.3249	6.2901	4.9852	5.4712	5.8308	5.4424	6.4218	6.2283	5.3796	4.5355	6.4629	6.0436	6.3483	6.0512	6.1365	6.2788	6.1981	6.2339	5.9366	6.1038	6.5422	4.6142	4.7046	7.1459	6.9429	5.4377	6.736	6.4389	5.9276	6.4162	5.6619	5.9235	4.9296	5.2578	5.2844	6.4963
6	157	5.5704	7.0087	5.1762	6.651	6.1393	6.4125	6.5371	4.6721	4.7984	6.8139	5.1998	6.1939	6.1602	6.4436	5.5045	5.5447	5.9781	5.3514	6.1477	6.3482	6.2486	4.7519	6.2834	6.163	6.1529	6.1236	6.1295	6.1934	6.269	6.3151	5.8415	6.0104	6.1636	5.1298	5.3114	6.3442	6.7216	5.0634	6.6097	6.3416	5.9588	6.4294	5.405	5.5911	5.2859	4.5712	5.4795	6.9231
6	158	5.2131	6.8279	6.1097	6.6367	6.27	5.9373	6.6277	4.8543	5.3411	6.7304	5.3065	6.3798	5.806	6.3725	5.5284	5.2788	6.0111	5.7545	6.1743	5.7678	6.5876	5.011	6.227	6.2162	5.3497	6.2762	6.2984	6.409	6.359	6.4686	6.3365	6.1815	5.66	5.229	5.8204	5.7482	6.6662	5.9683	6.269	6.1907	5.4652	6.8625	6.0263	5.3455	4.7388	3.6915	5.7179	6.6201
6	159	4.985	6.8807	6.2335	6.7827	6.1894	5.6329	7.0838	5.3846	5.4843	7.0713	5.2727	6.1152	5.8528	6.0655	5.5155	4.9101	5.8636	5.7112	5.9704	5.6091	6.7268	6.3671	6.3737	6.2492	5.7525	6.318	6.5105	6.5088	6.3238	6.4901	6.2969	6.2616	4.9042	5.6157	5.2315	5.045	7.1288	6.5668	6.5728	6.1865	4.9567	7.0711	6.6608	5.4467	4.2972	4.1534	5.3912	7.7303
6	160	4.6645	5.6364	6.0328	6.5214	6.0957	5.8592	7.2726	5.2835	5.1413	7.09	4.6029	5.9141	5.6486	6.083	5.5188	4.8216	5.8803	5.3993	6.1666	5.5887	6.4426	6.435	6.3413	5.8017	6.1172	6.3959	6.7467	6.6508	6.0626	6.3672	6.5842	6.315	4.4467	5.8504	5.6088	4.5822	5.199	6.8243	6.0063	6.2787	4.5043	7.0863	6.1812	5.3679	4.0959	5.0049	5.7028	6.6175
6	161	5.4255	5.3125	6.1148	6.5034	6.1468	5.6544	6.4824	5.2149	5.2937	6.7183	6.0004	6.0229	5.4169	6.3583	5.604	4.8744	5.9942	5.7123	6.4989	5.6254	5.5091	5.9152	6.347	6.0876	6.3726	6.3949	6.018	6.5947	4.9507	6.2691	6.3232	6.1901	4.546	6.0242	6.0292	6.1354	6.7918	6.7473	5.5064	6.172	4.7495	7.0124	6.5206	5.2996	3.8232	5.2435	5.3656	6.8204
6	162	5.7675	4.9163	5.779	6.7214	6.1435	6.4896	6.328	5.3756	5.4398	6.1311	6.3836	6.5617	5.9191	6.3837	5.0245	4.2855	5.9028	6.0022	5.8887	6.1445	5.6046	6.086	5.8877	5.9342	6.374	6.7784	4.6405	6.1903	5.3401	6.2599	6.2709	6.3684	5.3557	6.1547	6.3811	6.2514	6.3443	6.4125	5.4476	6.2247	5.3511	6.9684	6.0457	5.5562	3.8513	5.1566	5.2904	6.6734
6	163	5.9522	3.5292	6.309	6.8492	6.1614	6.3128	6.0216	5.5238	5.4823	6.7377	6.3325	6.6167	5.9017	6.5452	4.2942	4.9407	5.9112	6.1437	6.3963	6.118	6.0386	6.5942	5.763	5.8191	6.3647	6.17	4.5135	6.0787	5.8821	6.2696	6.3323	6.4298	5.3417	6.1323	6.3946	6.3188	5.9309	6.0411	5.2876	5.9095	5.2554	6.4394	5.3318	5.618	4.5743	5.1037	5.0382	6.8222
6	164	5.5533	4.236	6.3285	6.6399	6.1651	6.496	5.8275	5.914	5.433	6.4398	6.4331	6.5224	5.8982	6.3417	4.1393	4.9937	5.9673	5.0798	6.3601	6.0173	5.4707	6.9809	5.7986	5.6898	6.3681	5.7982	4.1571	5.9416	6.245	6.3874	6.3017	6.3651	5.5994	5.4662	6.2991	5.9858	6.159	6.2161	5.5475	6.0253	5.47	7.1897	4.3142	5.6668	5.6631	5.0228	4.7794	6.4528
6	165	5.3911	3.9735	6.038	6.9874	6.1689	6.4916	6.308	6.2976	5.377	5.7797	6.4187	5.9026	5.8459	5.613	5.1853	4.9939	5.9273	3.8827	6.3183	5.7683	5.5542	7.0259	5.3736	5.9157	6.3792	6.2894	4.3158	6.0268	6.3932	6.4314	6.2404	6.4456	5.5242	5.4119	6.0163	5.4846	5.539	6.3609	6.191	5.9204	5.8886	7.0125	4.2339	5.2771	5.9042	4.8815	4.6236	6.3485
6	166	5.4515	3.6421	6.1542	6.5234	6.0909	5.9639	6.3731	6.3197	5.2342	5.6009	6.1534	5.832	5.7538	5.3911	5.6479	4.8177	5.7906	5.6788	6.3214	6.2186	5.7406	6.2155	4.844	5.9202	6.3991	5.9018	4.5492	5.7288	6.2855	6.3734	5.8323	6.3511	5.2084	4.7885	6.0381	5.6271	5.7902	6.5224	6.3354	5.661	6.0893	7.0038	4.3064	5.1699	5.9852	4.8011	5.1328	6.6022
6	167	5.8539	3.6876	6.2139	6.8174	5.8392	5.3668	5.8667	6.109	5.2975	5.3106	5.6979	5.7167	5.7569	5.9498	5.6493	4.9177	5.9714	5.0005	6.579	6.2431	5.5955	5.5085	4.232	6.4667	6.2773	5.4804	4.3623	5.6817	5.7752	6.2509	4.7685	6.3274	5.0021	3.8992	5.9546	4.2558	5.6529	6.527	6.1637	5.8084	6.1011	6.743	3.6385	4.9557	5.2837	4.9643	5.9414	5.4327
6	168	6.0711	4.3579	5.9459	7.2668	5.3532	4.658	5.8811	5.921	5.1522	5.7497	5.5654	5.5188	5.7632	6.4746	5.6915	5.4402	5.8749	5.2752	5.9609	6.3012	5.4807	5.4488	4.1568	6.056	6.4319	5.7722	5.3019	5.9439	6.2201	5.7809	4.6878	6.3742	4.777	3.8535	5.6415	4.3636	5.5426	6.6921	5.9786	5.7664	6.0582	6.6578	4.4062	4.9736	4.2834	5.2253	6.4086	5.4818
6	169	6.0752	5.0947	5.8822	6.3392	4.9343	4.5341	5.9729	6.1134	5.2367	5.8583	5.6598	5.4133	5.8695	6.4982	5.8785	6.0089	5.9767	4.0738	6.436	6.063	4.8718	4.7488	4.0814	5.7764	6.5958	5.7205	5.9343	6.0851	6.184	5.6389	6.2246	6.3523	4.819	4.1091	5.0163	4.0097	5.5598	6.6872	5.619	5.8265	6.2174	6.38	5.1813	4.8233	3.8391	5.3881	6.1235	5.3555
6	170	6.0326	5.0845	6.0162	6.2299	4.6252	4.1553	5.9956	6.0665	5.3431	6.1424	6.2239	5.2986	5.9019	6.4139	5.0181	6.2396	5.956	4.3872	6.5247	6.139	3.9163	4.2196	5.0659	4.1697	6.6424	5.5019	6.0888	5.9064	6.2258	5.4531	6.5854	6.3671	5.1737	5.1251	5.6374	4.3361	5.6251	6.5118	5.1051	5.7644	6.1832	5.8063	5.2735	4.9461	4.0929	5.3937	5.2382	4.9034
6	171	5.8304	5.3066	6.1517	5.9947	4.311	5.4258	6.0151	6.4358	5.2522	5.4959	5.8106	5.4179	5.8833	6.2888	5.6294	6.3826	5.9721	4.7368	6.6451	6.3628	3.835	3.9517	5.8822	4.0424	6.6052	5.3749	5.7537	5.3957	6.2264	5.7769	6.4613	6.2625	5.4658	5.2406	4.9422	4.5438	5.5758	6.4708	5.0882	5.8099	6.2393	6.13	4.8562	5.0901	4.9757	5.4178	5.2138	4.9606
6	172	5.5916	4.6023	6.165	5.9464	4.8146	5.9905	5.6412	6.2225	5.3979	6.526	5.8759	5.3259	5.9845	5.5816	5.5616	5.2987	6.0225	5.2248	6.874	6.3368	3.906	4.3372	5.4497	4.225	6.4859	5.2826	5.4963	5.3044	6.1948	5.1317	6.6484	6.3013	5.5805	5.2724	4.4421	4.7752	5.4973	6.7557	5.2264	5.6639	6.0597	6.0143	4.7612	5.1732	5.5261	5.3825	5.7192	4.8594
6	173	5.0988	4.129	6.4512	6.2604	5.2186	5.2889	5.9113	6.2781	5.6833	6.0047	6.0671	4.7015	6.0178	5.2575	5.5835	5.8199	6.0855	5.9464	6.2542	5.9639	3.9782	5.6503	5.5986	4.8771	6.1202	5.22	5.4421	5.1646	6.1985	5.3858	6.4052	5.9147	5.6105	5.6369	4.4096	5.1702	5.1416	6.8726	5.2069	5.4845	6.1903	5.7615	4.5732	4.9709	5.2855	5.4333	6.121	5.1357
6	174	4.3374	3.8137	6.0112	5.8788	4.8827	4.8654	6.1431	6.1172	6.0522	6.0395	6.1776	4.5777	6.159	4.4321	5.2521	5.4065	6.0867	5.9229	6.5138	6.0105	5.4724	5.3406	5.7939	5.9185	6.3562	5.2267	5.4252	5.3571	5.8081	5.7238	6.2998	5.411	5.2479	5.4956	5.881	5.4626	4.8801	6.7286	5.2347	5.8263	6.2011	5.7023	4.7149	4.7398	5.0656	5.2019	6.3261	5.3129
6	175	3.851	5.1003	5.529	5.9767	4.4519	4.6752	6.3512	5.8213	5.898	5.8164	6.0177	4.836	6.2778	4.232	5.334	6.0942	6.0159	5.9576	5.8099	6.1259	5.907	5.3242	5.7459	5.6745	6.5946	5.1227	5.1867	5.8459	4.5324	5.703	6.4715	6.1237	4.8148	5.4518	6.2148	5.6284	4.6663	6.5812	5.2884	5.7765	6.1108	5.7057	5.0961	4.6494	4.9864	5.0781	5.845	5.667
6	176	5.4471	5.1884	4.3703	6.1253	4.9214	4.3194	5.7619	6.2428	5.4793	5.2078	6.0001	4.9574	6.2362	4.6572	5.6155	5.9224	6.0522	5.7662	5.1834	5.9507	6.0489	6.1815	5.0492	4.9252	6.7451	5.1673	5.5055	5.8664	3.9294	5.8435	6.5397	5.9368	4.7405	4.9107	5.3703	5.3098	4.4328	6.0144	5.2913	5.7605	6.0794	5.4237	5.3063	4.7384	5.3479	4.6331	5.2843	5.069
6	177	5.2757	4.9681	5.2789	6.0361	4.8131	4.6914	5.7261	5.8199	4.5385	5.3151	5.622	5.0897	6.0302	5.8734	5.9459	6.4548	6.0074	6.044	5.286	5.301	6.2428	6.5422	4.7537	4.8171	6.8538	5.5627	4.8806	4.8769	4.9121	5.7729	6.9146	6.0214	4.5221	4.4482	4.4376	5.1479	4.9094	6.1927	5.2761	5.7854	6.1464	5.4377	5.4373	5.0448	5.8639	4.5072	5.0039	4.4517
6	178	4.9001	4.886	6.0343	6.0787	4.8753	5.5138	5.5424	5.4332	4.2941	4.6967	4.5965	5.4288	6.0092	6.1243	5.9601	6.5813	6.2003	6.0377	5.2651	5.5299	5.9328	6.5958	5.2383	4.357	6.7966	5.8643	4.5797	4.9445	5.3868	5.5753	6.5675	6.0851	4.0252	5.0729	3.6905	4.6458	5.3732	6.243	5.1644	5.775	6.105	5.5549	6.1911	5.5405	5.9524	4.2328	5.1225	4.8818
6	179	4.8252	4.0944	6.2793	5.8544	4.6049	6.127	5.4817	5.8736	4.3264	4.1657	4.8156	5.9826	5.9871	6.2816	5.9467	6.5012	5.9954	6.1449	5.4566	4.6097	5.6607	6.4902	5.5283	4.3433	6.629	5.7847	4.8077	5.5118	5.8757	5.6147	6.34	6.1351	5.303	5.2881	3.7812	4.5921	5.2657	6.3016	4.8767	5.8503	6.0748	5.6783	6.3484	5.3397	6.0628	4.7006	4.7397	5.6325
6	180	4.6867	4.1152	6.2711	6.2901	4.3706	5.9277	5.474	5.4109	4.1519	4.2944	4.7329	6.2634	6.1976	6.3637	5.8772	6.0634	6.0309	6.194	5.3551	5.2003	5.0305	6.4222	5.5194	5.279	6.7206	5.7134	5.0683	5.9301	6.2819	5.1502	5.9592	6.3392	5.9161	5.2251	4.3115	5.2505	4.7009	6.4628	4.5796	5.6526	6.0528	5.2467	6.28	5.3154	6.199	4.9534	5.0194	5.4865
6	181	4.2142	4.6685	6.3848	6.3062	4.0924	5.12	5.5574	5.4428	4.0052	5.7483	4.497	6.4534	6.1327	6.4542	5.9013	6.4291	5.914	6.1849	5.3826	5.3217	5.5251	5.8672	5.5806	5.5697	6.928	5.195	5.2431	6.2814	6.3366	5.3565	6.0249	6.3802	6.4654	5.0003	4.8056	4.9294	4.9717	6.2438	4.3504	5.2886	5.7298	5.3515	6.2188	4.5114	6.0728	5.0351	5.2756	5.5277
7	182	4.4402	4.9711	6.2869	5.503	3.5184	4.3499	5.0106	5.721	3.5678	5.974	5.5534	4.3395	6.1445	6.6657	6.2678	7.2107	6.6589	6.3318	5.4178	5.9835	5.4687	4.745	5.264	6.4118	7.2405	4.0187	5.397	6.6931	6.3512	5.0231	5.8076	6.0871	6.1917	3.8714	5.3102	5.6115	4.5305	5.5879	3.3554	5.1186	6.1237	5.9932	6.548	3.2217	6.7249	4.7466	3.6517	5.9503
7	183	5.4992	5.9019	5.4761	5.5754	4.0438	4.2707	4.2741	5.5216	3.8682	5.0364	5.5397	5.0623	6.2385	5.841	6.1588	5.7608	4.8504	6.2685	5.0585	5.6071	5.3278	4.9963	5.6689	6.3736	6.0613	4.0766	5.2883	5.8214	6.1175	5.1179	5.977	5.8173	5.9251	4.1651	6.0552	6.303	4.6479	6.7231	3.878	5.4669	5.8277	6.5515	5.4084	3.3703	5.6941	5.516	4.2972	5.9319
7	184	5.7063	5.5627	4.8912	6.0056	4.0219	5.7384	4.9189	5.2323	4.0565	4.0056	5.4658	4.9049	6.2137	4.8474	5.7098	5.6864	3.8111	6.1821	5.0201	5.7531	5.2606	4.8866	5.6084	5.628	6.1558	3.9431	5.2078	5.5546	6.1383	3.7336	6.1749	5.7561	5.5902	3.7239	6.2755	6.2818	3.7362	5.8557	3.6355	4.9021	5.8699	6.0037	5.3217	4.2441	5.4076	5.1225	5.5952	4.6863
7	185	5.4404	3.1425	4.4455	6.0472	3.5929	5.4985	5.2834	5.1801	4.0905	5.6667	5.1114	4.7624	6.1606	4.9742	5.9918	5.8064	3.9237	6.1968	4.6455	5.2961	5.1621	5.3398	5.786	4.2759	6.1669	3.9033	4.925	4.9311	6.3832	4.2736	6.1311	6.0991	5.0402	3.6264	6.0852	4.6721	3.6351	5.576	4.1676	4.2386	5.8271	5.961	3.7843	4.6646	5.585	4.6059	5.9103	5.2815
7	186	4.3647	3.4134	4.554	6.4608	3.6382	5.9404	4.8137	4.4197	4.5112	4.0787	4.8304	4.1388	6.3335	6.18	6.1261	4.8851	4.6482	6.0823	5.1248	4.7838	5.4735	5.6965	5.7494	4.489	5.5533	4.7718	4.8412	5.0232	6.3542	3.3906	6.317	5.7957	4.2679	4.2923	5.6865	3.8032	5.108	4.9666	5.1497	4.4217	5.8378	4.8457	3.5911	5.1486	5.3299	5.0443	5.9218	5.8219
7	187	4.9358	4.6749	5.274	5.9653	4.0268	5.9063	4.3441	4.5091	5.072	3.5604	4.7462	3.2281	6.387	6.3925	5.9397	3.6963	6.2986	6.1447	4.3154	4.886	5.8577	4.7747	5.5368	5.4926	4.5631	6.2669	5.0938	6.0518	6.1797	3.573	6.3011	5.1768	5.2574	4.2092	4.9703	4.6222	4.4814	5.9006	5.0826	5.0081	5.5447	4.9221	3.7734	5.0818	4.8004	5.5678	5.9873	5.97
7	188	5.1491	4.7167	5.649	6.1914	3.7516	5.326	5.0652	4.735	4.1576	3.6666	4.6423	3.9762	6.0709	6.4475	5.6322	4.8354	5.317	6.167	4.4683	5.9478	5.8063	4.8152	5.02	5.6714	4.4482	6.069	5.195	6.3506	6.2682	4.9324	6.5869	4.9874	5.5396	4.7827	4.9209	5.034	4.1954	5.883	4.5047	5.1558	5.4791	5.1536	5.0427	5.0554	5.1806	5.5505	5.8078	5.7763
7	189	3.7998	5.0861	5.4996	6.4433	3.2481	4.3777	5.2462	4.1505	3.8021	4.1104	4.0108	3.2056	5.8743	6.3993	5.5011	4.2314	4.8448	6.3107	4.2756	6.2927	5.8113	6.1332	4.7361	4.7044	6.5307	5.5678	4.456	6.1346	6.3496	5.4901	6.3446	5.3644	5.2684	5.0315	5.0437	5.013	4.0311	5.8916	5.0419	5.0606	5.6963	5.5556	5.7476	4.7674	5.8728	5.5264	5.8896	5.2992
7	190	3.8978	5.0208	5.5556	5.789	4.0395	3.6631	5.2483	4.7584	3.5553	3.9509	4.7527	3.0606	5.9756	6.3091	5.1791	4.2944	6.3226	6.2965	3.603	6.1997	6.0563	6.5487	4.8044	4.4704	6.474	5.1204	4.6679	4.877	5.7766	5.0427	6.4849	5.9874	4.7845	4.8736	4.7611	4.6926	4.0626	6.1396	3.9514	4.8863	5.7985	5.8849	5.0915	3.2124	6.0187	5.3993	6.0159	5.2012
7	191	3.6476	4.8208	5.5632	5.4717	4.3993	4.6034	5.3739	5.078	3.3658	3.8336	5.5168	3.8216	5.5571	6.4038	5.1381	4.2286	6.1753	6.2172	3.6296	6.1642	6.1835	6.5654	4.9429	5.0264	6.3558	5.6381	5.3511	3.9589	5.2657	5.0897	6.2738	6.1239	4.6277	4.84	3.6451	4.8917	5.6565	5.8407	3.8374	4.2221	5.3673	5.5961	4.5265	3.2389	5.7841	5.4051	5.9574	5.0459
7	192	3.1234	4.3379	5.0987	4.5786	4.5228	4.9325	5.3773	4.7442	3.4731	3.3047	5.4285	3.4418	3.8295	6.2886	4.2085	3.7933	6.2688	6.2741	3.7106	6.0694	5.838	6.3034	4.7492	5.5951	6.2306	6.2142	5.5331	4.7148	5.1634	4.1032	6.399	6.0112	4.0087	4.8503	4.0627	4.4976	4.1345	6.1077	4.7257	3.9513	4.7546	3.9486	5.1192	3.3244	5.3932	5.0644	5.7115	4.128
7	193	3.4883	3.5732	5.2378	5.0272	4.5546	4.8388	4.7035	4.8637	3.5601	3.4679	5.3204	3.4462	3.4803	6.1142	4.0835	3.8585	6.2422	6.2873	3.8353	5.7835	5.8082	4.2726	5.0526	5.6592	5.7814	6.1394	5.4278	5.2011	5.8782	4.7852	6.5872	5.9022	5.4881	3.5815	4.9918	3.1832	4.6952	6.0451	3.8895	4.4495	4.1264	3.6103	5.3906	3.3262	5.0776	4.6247	5.4653	3.7701
7	194	3.9865	4.301	5.5555	5.5555	5.0294	4.8493	4.5245	4.9197	3.3968	4.1696	4.8539	3.342	3.9103	5.7661	4.0866	3.8627	6.3954	6.1453	4.4154	4.5964	6.1139	4.6703	5.5653	5.2092	6.0309	5.9295	5.2822	5.8611	6.2027	5.0864	6.6322	5.227	5.9256	3.8143	5.1676	3.6599	3.5265	6.567	4.699	3.6045	4.3647	4.0265	5.0521	3.7443	5.5283	3.8238	5.5345	3.9402
7	195	3.6186	4.8456	5.6431	5.4938	4.6718	3.4138	4.9629	3.787	3.3209	4.5864	5.0988	3.8341	4.4208	4.901	4.7948	4.2518	6.4317	6.123	4.3741	3.4058	6.2241	4.9051	5.6092	4.6922	5.9236	3.8357	5.0401	5.9842	6.1438	3.7482	6.4273	4.4005	5.8726	4.5414	4.8465	3.7854	3.7139	7.5063	5.0654	3.953	4.9585	5.3219	4.333	3.988	6.0098	4.4978	5.5674	3.8095
7	196	5.4543	3.4446	5.6958	5.5884	3.9428	3.3891	4.328	4.1034	4.3968	4.2055	5.2268	4.4087	4.398	6.0212	5.205	4.4393	6.3722	6.021	4.1413	4.0808	6.1409	6.1701	5.1043	5.095	5.7113	3.6169	3.9988	6.094	6.1625	4.1172	6.486	3.5119	3.8572	4.598	4.293	5.0293	3.932	6.0633	5.2382	4.3244	4.6064	5.6935	4.723	5.9258	6.075	5.3916	5.5093	4.5809
7	197	5.8345	3.7049	5.7368	5.7797	4.3405	3.5433	4.2184	4.1376	4.9604	4.6321	5.0975	5.2156	4.3647	6.4423	4.7774	5.214	6.1487	5.966	4.1902	4.5496	5.88	6.6477	4.5319	5.4995	5.5648	4.1562	4.5969	6.1482	6.3769	4.6752	6.2299	4.1627	3.6307	4.8088	4.7272	5.0094	4.8144	5.1838	4.9358	4.8506	5.0195	5.4325	5.3822	5.937	6.0759	5.2597	4.1504	4.9005
7	198	5.907	4.6338	5.6339	5.4777	4.3324	3.6146	4.5512	4.0773	5.1712	5.0564	3.8382	4.4897	4.1336	6.4817	4.7714	3.6174	6.196	5.9528	5.0478	3.7397	5.3933	6.5372	4.8267	5.5646	5.0844	5.0887	5.1214	6.2288	6.2836	5.1282	6.2747	4.8762	3.8826	4.8279	4.7087	4.2536	5.6662	5.537	3.8718	4.7519	5.1834	5.6047	4.9778	5.9428	5.9508	5.34	5.0478	5.102
7	199	5.8201	4.3897	5.1773	6.1473	4.8618	3.6048	4.1691	4.7631	5.0394	4.9648	4.2961	4.2557	3.4966	6.4486	3.5584	3.4211	6.0335	6.1597	5.1828	3.7636	4.8723	6.436	4.5596	5.6014	4.5565	5.0399	4.5644	4.4808	5.7959	5.3009	5.9041	5.0549	4.1006	5.4188	4.6729	4.7036	4.7582	5.5542	4.4725	3.5568	5.2483	6.2188	4.5475	5.7991	5.8004	5.4999	5.8029	3.973
7	200	5.7518	4.9473	4.7267	6.1258	4.7217	3.824	4.2883	5.0285	5.0016	3.8183	3.7367	5.2309	4.5231	6.3506	4.9467	4.3613	5.2148	6.1788	4.4081	3.6106	5.3885	6.3547	4.0829	5.3991	4.694	5.0101	5.1528	4.0629	5.0711	5.5617	3.754	4.9264	3.6924	5.5872	5.2595	4.1453	4.1834	4.9962	4.7948	3.5994	5.0823	6.112	4.8419	5.7171	5.7672	5.199	5.675	4.4106
7	201	5.7357	4.9802	4.3173	6.1863	5.0772	3.8683	4.1281	5.0261	5.4228	4.263	3.5668	4.2193	5.2618	6.4229	5.715	4.6217	5.6491	6.1766	4.2025	4.5957	5.7876	4.879	4.6873	5.5018	4.7949	4.6818	5.421	4.1238	5.8127	4.7103	3.4712	3.8836	4.7296	5.554	5.2265	4.225	3.2368	4.7381	4.6459	3.4705	5.1402	5.9719	5.4473	4.7005	5.939	4.7054	5.5015	4.2306
7	202	5.6066	3.7411	3.8406	6.1257	4.6689	4.1876	4.5174	5.4988	5.3919	4.6749	4.0009	3.6827	5.592	6.3089	5.8295	4.1771	6.1137	6.0166	4.341	4.982	6.0505	3.7324	5.085	6.2197	5.4527	5.0321	5.2628	3.8568	6.1958	5.2726	4.158	3.5036	4.2352	5.3708	6.2603	5.5984	3.723	3.8219	4.9717	3.9254	5.1561	6.1251	5.0534	4.8315	6.0028	4.5272	5.3362	3.0217
7	203	5.0818	4.2352	3.9133	5.8279	4.0159	4.1732	4.0651	5.8314	5.5409	4.8733	3.5132	4.3009	5.194	6.123	5.4658	3.967	6.665	5.9038	4.8454	4.8191	5.7618	3.7873	5.0451	5.8401	6.0346	5.4155	4.9496	4.5081	6.3383	5.6992	6.0723	3.1781	3.8015	5.5676	6.3843	5.7997	3.8766	3.766	5.1651	4.0242	5.5266	6.5038	5.3016	5.1722	5.9262	3.9846	4.7659	3.1614
7	204	5.2965	4.677	4.2655	5.0915	4.89	4.3032	4.4244	6.0617	4.216	4.8494	4.5072	4.006	4.6474	6.1739	4.4793	3.536	6.6293	4.693	4.7533	5.2784	5.6186	3.9648	5.0983	5.9412	6.2864	5.3034	4.6352	4.7685	5.8674	5.4132	6.3498	3.3785	4.1538	5.2031	6.1709	5.66	4.9177	4.4872	5.5564	3.9564	5.8352	5.6944	5.313	5.011	5.9707	5.2763	4.08	3.3853
7	205	5.4023	4.8664	4.8638	4.7749	5.0159	4.5225	3.8977	6.0995	3.7383	4.5244	5.0165	3.9412	4.2358	6.2007	5.5855	3.2893	6.4928	5.5925	4.6125	5.6528	5.5777	4.3247	4.839	6.2534	6.0309	4.2684	4.8531	4.096	6.0003	5.0599	6.4155	3.6243	4.0454	4.3173	4.8374	6.0931	3.9557	4.7666	3.428	3.5766	5.8601	5.9844	5.4975	3.2124	6.0043	5.1928	3.6107	3.4656
7	206	5.2617	3.5989	4.8142	3.8699	4.8087	4.6772	3.1735	4.0282	5.0445	4.7505	3.8529	3.9376	4.2888	5.4476	5.4418	3.6037	6.6369	6.2004	4.8686	5.6212	5.6493	4.4166	4.89	6.1396	6.2159	3.637	5.2482	4.2167	5.4486	4.1302	6.2495	4.7372	4.3941	3.8189	5.1935	5.978	5.1474	5.4725	3.978	3.9407	5.5736	6.1712	5.4891	3.7037	5.8413	4.0494	3.8592	4.0771
7	207	5.2802	3.6556	5.3666	3.7792	4.7619	3.5153	4.1285	5.5141	5.6319	4.8562	3.3951	4.7376	3.5737	3.3207	4.5007	3.62	6.7913	6.503	5.5021	4.8928	5.6864	4.7635	5.4468	5.823	5.1296	3.3085	5.3168	5.2984	4.5262	4.712	6.0737	4.6454	3.8102	5.0774	5.0668	5.7572	5.5259	5.8926	5.1314	3.8659	4.9825	6.8385	5.4144	3.3992	4.9288	3.6529	5.6811	4.7753
7	208	5.1694	3.6239	5.7206	4.4466	4.9191	3.8464	4.7421	5.6894	5.3995	4.7704	3.9541	3.7004	3.2761	4.3611	4.4085	4.115	6.3445	6.3096	5.4113	4.1158	5.8298	4.1655	5.4819	6.0567	4.1991	3.7549	5.1767	5.4024	4.2783	4.5952	5.3442	4.0781	4.2408	5.3303	4.5051	4.0939	4.3545	4.7164	3.6133	3.4054	4.603	4.9843	5.3495	5.5513	3.8884	3.7376	5.9306	4.3872
7	209	4.672	4.4191	4.8309	4.9266	5.1861	4.8937	4.0877	5.9358	5.0978	4.1611	4.5595	3.9904	3.9404	5.7155	5.034	4.6905	6.4066	6.2468	4.9261	4.5136	5.1408	4.0433	3.9661	6.1581	3.6319	3.9794	4.6753	5.7827	5.0354	4.4145	4.4989	3.5136	4.6713	4.6597	3.8266	3.8349	5.0819	4.2803	4.8214	3.3947	4.0851	4.9631	4.7833	4.5931	4.1883	3.2351	5.8773	4.5122
7	210	4.705	5.1089	4.3659	4.5763	5.0565	4.8737	4.3752	5.8435	3.3734	4.2278	4.7438	3.852	4.6858	5.9013	5.2278	5.2347	6.3258	6.1148	5.2218	5.2561	4.0653	3.9588	4.646	6.0645	4.7751	5.1227	5.4796	5.3229	5.6743	5.9565	4.7675	3.133	4.1249	4.8424	4.2609	4.9973	5.1144	3.6533	5.17	4.4522	3.8611	5.3068	4.1131	5.1254	3.5824	4.2379	5.1932	4.8786
7	211	4.4894	3.6834	4.5706	4.6925	4.1028	4.0773	5.525	5.8656	4.4046	4.6293	3.952	3.3913	4.7074	5.7088	5.0704	5.5581	4.7186	6.1515	5.9155	4.7321	5.1458	3.915	5.2683	6.0859	6.0406	5.4176	5.4058	4.8857	5.9913	6.0835	4.7652	3.6091	4.8183	4.5222	4.3014	5.2407	4.3749	4.1865	4.8437	4.8015	5.087	6.1163	4.7134	5.4012	4.3808	5.1931	3.2696	4.8542
7	212	3.8068	3.7708	4.651	5.0084	4.6781	4.4758	5.8185	5.9059	4.9715	5.1643	4.7807	4.038	4.854	5.6595	4.9856	5.5892	5.1582	6.285	5.9721	4.5716	5.0216	3.6354	4.8607	5.1521	5.1262	5.3525	5.7657	4.9788	5.1413	6.0097	4.1581	4.5253	4.0835	4.7247	4.887	5.6512	4.7894	3.7572	4.6262	4.2326	5.1789	5.321	5.2623	4.9784	5.355	4.2671	3.7401	4.7681
8	213	4.0774	4.6589	4.3621	5.226	3.5593	4.3446	5.2225	5.9593	4.9267	5.7866	4.8801	4.4064	4.8709	5.5536	3.672	3.5182	4.7847	6.5108	4.3846	5.1617	5.4964	3.5073	5.0958	4.8652	7.0123	3.948	6.206	5.4265	4.6714	5.6524	3.9001	4.4479	5.035	5.2599	4.975	5.5031	5.5353	4.1743	4.529	4.6357	5.3835	5.1617	5.5128	5.81	5.6892	3.701	5.7832	4.7754
8	214	4.528	4.4305	4.5495	5.226	3.3618	4.3717	4.466	5.8023	4.6309	4.9008	4.7966	4.3919	5.6797	5.9636	3.203	4.075	5.1314	6.3726	3.9341	5.3339	5.4423	3.513	5.4631	5.2416	5.4481	3.517	5.5166	5.7157	3.7294	5.8029	4.2203	5.2213	3.9873	3.7445	4.0509	5.3212	4.5567	4.5271	4.6855	4.7345	5.6564	5.5953	5.4746	5.8802	5.6822	3.5605	5.9639	3.9308
8	215	4.8753	4.4242	4.5388	4.7045	3.3573	3.7514	4.0876	5.6233	4.0031	5.1703	5.1078	5.4286	5.6797	6.8612	3.6394	5.1691	5.0477	6.4529	3.273	4.1457	5.2528	4.2331	5.4791	4.5758	5.3007	3.1885	6.4152	4.894	3.8749	5.9296	4.7083	4.875	4.5054	3.9287	3.7579	3.595	4.6129	4.302	4.9714	4.3496	5.8058	5.6968	5.4319	4.4068	5.0799	4.405	6.5799	5.2363
8	216	4.3237	4.871	3.4853	4.791	3.9662	4.2825	3.367	4.8815	4.3772	4.6406	5.6762	4.7407	5.3231	7.1064	5.3203	5.4427	4.9725	6.4378	3.2393	4.6155	5.4938	4.6482	4.8371	5.5087	5.935	3.7485	5.5771	2.9811	3.4851	5.8745	4.7979	4.9928	5.2178	5.0925	4.8404	4.8168	3.7167	4.196	4.7368	5.1291	5.7631	5.7744	4.745	3.6506	3.7717	5.1693	6.6356	4.5349
8	217	4.9048	3.9629	3.2032	5.151	4.348	4.7751	4.6742	4.3419	3.9159	4.7833	4.2611	4.8488	4.6342	6.9474	4.1597	5.4165	4.8545	6.4235	3.3072	4.6934	5.7909	3.6484	4.4268	5.4615	5.6079	4.0283	7.1353	3.9486	4.2751	5.7471	5.5309	5.2797	5.4833	4.9165	4.2877	5.2601	3.7691	4.4406	5.6222	4.6004	5.2202	5.9053	4.12	3.7865	5.0128	4.2501	5.8735	4.8966
8	218	5.128	3.7421	3.7604	5.1352	4.3348	4.4241	4.5896	4.3159	4.7503	4.3747	3.4733	3.0516	4.7118	6.6997	4.9015	5.6302	5.3954	6.2406	4.0384	4.1353	5.8382	4.3067	4.3396	5.4128	5.2178	3.9181	5.8732	5.2885	5.3293	5.786	5.8886	5.0241	4.7484	5.7247	3.6581	4.8045	3.6618	4.5299	5.4745	4.5377	4.2339	5.9874	5.2297	3.283	5.7208	4.433	4.8123	4.264
8	219	5.4596	4.0819	4.4478	5.0833	4.7222	3.9053	4.6602	4.7956	4.8318	3.4606	4.0963	4.7074	5.2545	5.4501	3.865	5.5454	6.6444	6.3669	4.8786	4.7547	5.4403	4.9867	5.4338	6.1867	3.8976	3.4957	6.2672	6.754	5.0158	5.4127	6.2604	4.2799	4.196	4.9112	3.7459	5.3546	3.6484	4.5813	5.0702	4.3635	4.2164	5.6247	5.7526	4.3516	5.8964	4.9078	5.4999	4.2841
8	220	5.2942	4.6447	5.015	4.7229	4.8819	4.2726	4.6567	5.8045	3.822	3.2994	4.4221	5.7431	5.5125	4.1384	3.7402	5.593	5.0372	3.95	4.7975	5.2019	6.0917	5.8585	5.0626	6.9559	3.2574	3.485	7.0531	5.4034	4.8266	3.8375	5.6487	3.5962	3.9862	5.0395	3.2067	3.9124	3.9536	4.7979	5.5653	3.4422	3.5843	5.2618	5.8293	3.8088	6.2498	4.6498	5.6934	4.4344
8	221	4.8065	4.1621	5.8672	4.9363	5.3946	3.8936	4.2465	5.9728	3.5154	3.2979	3.3591	5.5751	5.9624	5.3958	5.3393	4.2644	2.6335	3.6065	5.1181	5.0656	5.5	5.5638	4.2693	6.9939	3.6306	4.5905	6.458	4.4381	4.0643	4.8356	5.1343	3.4691	4.2557	4.2323	4.3971	3.8413	3.4722	4.9206	5.4933	3.2543	4.5605	5.781	5.4422	5.0645	5.8088	4.2271	5.2561	4.675
8	222	5.1889	4.2355	5.4405	5.3738	5.3711	4.3644	4.4882	5.7665	4.0432	4.074	3.5157	5.2644	4.6532	6.7582	5.5617	3.498	4.487	4.54	5.3166	4.8951	3.9714	5.1239	5.1327	6.9483	4.0283	4.8649	5.8453	4.4803	3.6733	5.5098	3.763	3.6348	3.6613	4.0219	5.0618	4.4781	3.9649	4.9441	5.2936	3.3976	5.0596	5.944	4.572	5.8808	5.6763	3.9504	4.8319	4.879
8	223	5.6922	4.1414	4.2225	5.1245	5.3515	4.7791	4.6922	4.6793	4.4433	4.8056	3.7626	5.2649	5.4188	6.9708	4.9434	4.0256	4.9887	5.3291	5.0326	6.1225	4.9825	5.6058	5.1189	5.3327	4.3653	4.6975	6.1635	5.3689	4.682	4.7626	4.0195	5.0738	3.4006	5.2091	5.787	3.9145	3.4417	4.8214	4.5583	3.119	4.7368	5.8707	4.7008	5.7441	4.8126	4.2728	5.5254	4.3601
8	224	5.4005	4.0304	4.9975	5.3358	4.3509	4.7502	4.7908	3.8934	5.1881	5.1493	5.4187	5.5085	5.5857	6.6841	4.971	5.2993	5.1339	6.7698	5.1127	6.1092	5.1262	5.7625	5.2429	5.3844	4.3743	3.936	6.9959	5.096	4.1181	5.0665	4.5148	5.5386	3.7556	5.7014	5.3411	4.6651	5.4261	4.4003	4.7514	4.8352	5.3314	5.8665	4.6179	4.1878	4.2872	5.0301	4.873	4.722
8	225	5.4565	3.622	5.6505	5.7149	3.1522	5.0877	4.1711	4.5917	4.9617	5.124	5.4786	5.1815	5.2554	7.0084	5.4894	4.7359	5.2979	6.4406	5.0933	6.8201	4.5035	5.653	5.4816	6.8671	3.6107	4.4859	7.07	4.1663	3.6811	4.7893	5.0187	4.6494	4.1953	5.5291	4.6657	4.775	5.3289	4.5657	4.0087	4.9025	5.5989	5.7553	4.7036	4.8944	5.4441	5.2505	5.4441	5.0658
8	226	4.9022	4.0337	5.8647	5.7565	3.9155	4.8756	5.0492	4.9345	4.4234	5.33	5.5483	5.1986	4.5482	7.1045	5.3579	4.3771	4.7795	6.447	5.1196	5.2359	3.9735	5.6449	4.5965	6.8928	4.4027	4.1966	6.9184	4.2134	4.5275	3.4872	4.6826	4.0342	4.2003	4.2324	4.3062	4.9186	4.5369	4.5948	4.5549	5.1275	5.4419	5.3414	5.3983	5.5857	5.8631	4.2868	5.5457	4.7732
8	227	5.6225	4.41	5.788	4.8239	5.188	3.8887	5.136	5.2868	4.769	3.7632	5.111	4.1101	5.4268	7.102	5.6651	4.4467	3.7841	6.5447	4.7025	3.4974	5.1145	5.1312	3.5255	5.5752	5.0438	3.985	6.0553	5.0966	5.1328	4.2877	3.722	4.1782	4.1151	5.1942	4.7382	5.1887	3.9552	3.5564	5.1419	5.1004	4.2722	5.685	5.3755	5.7889	6.2324	3.8103	5.3585	4.3822
8	228	5.2128	4.9933	5.4656	4.5246	4.5994	3.4189	5.1335	5.7574	4.8019	4.6861	4.5725	4.6447	5.4518	7.132	4.3195	4.6232	3.8692	6.4538	3.8717	5.5456	5.9986	4.2376	5.3948	5.3712	4.3264	3.3741	4.5139	5.5351	5.7874	5.6003	3.8698	5.7395	4.0753	4.2716	5.1459	5.1715	5.0253	3.6826	5.3742	5.6085	5.0038	5.9907	5.1957	5.802	6.0235	3.9429	4.6891	4.3081
8	229	5.3151	5.3649	4.8096	4.4864	5.0001	4.8711	5.2335	5.7646	5.2308	3.7768	3.8665	5.0963	5.6267	7.0393	3.4385	3.8034	4.6301	6.4059	4.9102	6.3827	5.1482	4.4093	5.6818	5.5577	3.3343	4.0075	3.8699	3.8364	5.5616	5.494	3.2071	5.8848	4.23	3.61	5.0397	4.7843	5.1226	3.7197	5.4073	5.4395	5.5359	5.7916	4.1433	5.7485	5.48	4.2279	3.5537	4.3971
8	230	5.3512	5.2256	4.6485	4.6287	5.265	5.0103	4.4754	4.6937	4.8605	4.0681	3.4072	3.3437	5.3107	6.9021	4.3098	4.5372	4.655	6.421	4.2173	5.9687	4.2334	4.4872	5.6989	5.6082	3.4618	4.5892	3.9925	3.8173	5.2485	4.8188	3.6103	5.7436	5.4285	4.2237	4.5168	4.94	3.9702	4.1605	5.4025	5.2436	5.6403	5.6734	3.7189	5.8789	5.8747	4.5471	4.5398	4.438
8	231	5.4434	5.0901	5.0871	5.0242	5.5834	4.8499	3.4099	3.6863	4.9857	4.8113	4.4828	4.6364	4.8424	4.5448	4.2887	4.3899	4.9782	6.4157	3.5055	5.5565	4.7847	4.0322	6.2962	6.2686	3.3701	4.7601	4.37	3.7234	5.7134	4.6686	5.0959	5.9445	4.8343	4.1746	5.5522	3.9038	3.8089	4.5301	5.3536	5.4201	5.78	5.5953	3.8851	5.7393	6.4863	3.5907	4.854	5.1709
8	232	5.402	4.9171	5.2478	4.9949	5.4113	4.4845	3.8116	3.263	4.9086	3.3266	5.2268	5.5106	4.7239	4.7765	4.592	4.1124	5.5071	6.3636	3.7538	4.8502	4.7525	3.6302	6.8653	5.1338	3.4356	3.8249	5.1216	3.7932	5.7755	3.7977	5.3305	5.8855	4.4242	4.5918	5.425	3.6525	4.058	4.8287	5.4029	4.7583	5.6722	5.1723	4.1518	4.4834	5.8362	3.4071	4.4095	4.3236
8	233	5.2286	4.1715	5.2435	3.4316	5.1215	4.4642	4.4682	4.7793	5.281	5.1265	4.2821	5.2937	5.1546	5.2527	4.0507	3.318	5.4165	4.5019	5.0327	2.9831	4.8928	4.5799	7.0342	4.0134	3.5941	2.707	5.4543	4.6082	4.2025	4.5385	5.252	5.5757	5.1893	4.264	4.6314	4.0037	4.6996	4.9232	5.4695	3.8475	5.0011	5.4891	4.099	4.2748	6.1141	3.7615	3.7155	4.2455
8	234	4.8846	3.5113	5.5687	3.2163	4.5627	4.7482	4.7859	4.9086	5.3683	4.7904	4.4392	4.7443	5.5662	5.626	4.4056	3.6724	4.9715	3.0912	5.1867	3.5017	4.6331	4.2253	7.0623	4.3307	4.4639	3.5464	3.1629	4.9264	4.4176	4.4936	5.7483	5.5072	6.1183	3.6307	3.3014	4.2039	5.1179	4.719	5.1992	4.5464	4.0578	5.7271	4.7643	4.3084	6.1241	5.1738	4.443	5.0469
8	235	4.6122	3.7544	5.4777	3.256	4.333	4.8497	4.6851	4.616	5.4528	4.5657	3.7806	3.6528	5.7162	4.9214	5.3368	3.7363	4.4853	4.0573	3.1785	3.2631	5.0744	4.4086	4.7805	5.5128	5.3092	4.4062	3.7746	4.6215	5.382	3.8479	6.0459	4.8088	5.7841	4.1536	3.4888	4.2618	4.2221	4.7906	4.9365	4.5543	4.8757	5.6682	4.9069	4.0054	6.2626	5.3099	5.3262	4.6236
8	236	5.1969	5.0082	4.9438	4.461	4.732	4.5129	3.5387	5.6461	5.4412	3.9818	3.6464	5.0474	5.0979	4.9979	5.368	3.3355	4.9152	4.6016	2.7015	3.93	4.3742	5.2188	3.4807	5.571	5.0704	4.8601	5.0441	4.4241	5.2548	4.6696	6.5777	4.7912	5.7634	5.2189	3.9595	4.0795	3.5794	5.0317	4.6807	3.4858	5.0478	5.6226	5.1122	4.8319	5.6569	4.9162	4.9019	4.7195
8	237	5.126	5.0782	5.2905	4.9686	5.0899	4.3772	3.2674	5.412	4.9496	3.6768	3.762	5.3191	5.5672	5.185	6.5331	4.0125	5.5975	4.8893	3.903	5.0377	3.9229	4.4537	4.9463	3.9942	4.8068	4.6417	5.1323	4.5282	5.6274	4.7772	6.5481	5.1365	4.5025	5.0633	3.9188	4.1811	3.1127	4.4601	4.3516	3.553	4.9916	5.8044	4.3855	5.0067	5.3628	4.5337	5.44	4.6824
8	238	4.9977	4.9107	5.2713	3.7682	5.2713	4.1807	3.7901	5.2586	3.9771	3.7577	3.4066	5.0123	3.6316	5.3809	5.6049	5.2349	6.0506	3.9282	4.8338	5.3127	3.8914	5.3783	3.6226	3.907	4.861	5.0824	5.3101	4.8436	4.5386	5.6114	6.279	5.5318	3.9254	5.0812	3.9953	4.4052	3.3428	3.7138	4.7894	3.5749	5.3101	5.7555	3.8159	5.1034	4.8463	4.6243	5.4146	4.0775
8	239	5.366	4.6647	5.4112	3.4798	5.199	4.812	3.2476	4.861	3.7733	3.908	3.3247	4.3279	3.7974	4.6123	4.6396	5.13	5.5881	4.3905	4.9697	5.4274	3.8775	5.7807	4.3252	3.5867	4.4689	5.3226	5.2885	5.1964	3.4796	4.3783	5.268	4.9652	5.3681	5.4483	5.1201	5.0222	4.3161	3.8596	5.1379	4.2703	5.3986	5.7012	3.8034	5.2038	4.1522	4.6907	5.5942	3.4742
8	240	4.3269	4.7614	5.4366	3.7179	5.2036	4.3235	3.261	4.7598	4.0613	3.5778	3.3225	5.2347	4.8833	5.3824	3.5392	4.6433	4.7759	4.3587	5.1022	5.2531	3.5577	5.8911	4.8954	4.4349	4.0566	5.3158	5.0339	5.2264	3.9879	3.5764	4.9819	4.4963	5.7579	5.718	5.4384	5.1541	4.8773	3.996	5.2911	4.0773	5.1174	5.743	3.8264	4.1056	4.815	4.3244	4.8101	4.5365
8	241	3.3215	5.6245	4.6709	3.549	5.1193	4.668	4.9991	4.0737	3.399	4.2766	3.4225	4.8952	4.538	5.7674	3.6145	4.0475	4.3145	4.8274	5.1326	3.9255	4.4195	6.1854	5.8229	5.4171	4.5648	4.6551	4.2104	5.2952	4.7428	3.8146	4.5655	4.7122	5.7078	5.8132	5.4687	5.1518	5.5173	3.2893	5.3191	4.8947	3.8339	5.7226	4.4833	3.9877	5.1138	4.6115	4.4509	4.4277
8	242	4.5226	5.9294	4.3684	3.3549	4.64	4.9449	5.1164	4.4603	3.2745	5.1597	3.4886	3.9277	5.255	6.8491	3.5443	3.4126	4.5397	4.6047	4.9447	4.4235	4.5106	5.649	5.9527	6.5507	4.7124	3.7739	4.3606	5.4653	5.2961	4.6122	4.4308	4.9887	5.7403	5.8738	5.1712	4.9751	5.1117	3.1857	4.9456	5.546	3.818	5.7157	4.9507	4.4292	5.2061	3.7206	5.2764	3.8976
8	243	4.7773	5.9406	3.9899	3.3323	4.6125	4.8197	4.4284	4.8433	4.342	5.3069	4.2833	5.1216	5.1129	6.9045	5.0153	2.9831	4.8134	4.1324	5.0172	4.3072	4.9383	5.261	6.3534	6.8184	5.2687	3.2765	4.0191	6.0456	5.6108	4.7345	4.8232	4.2724	5.3449	5.7336	3.3336	4.9131	4.301	4.1801	4.5183	5.6468	4.1656	5.8424	4.9357	3.7697	4.1579	5.0549	3.8838	4.3946
9	244	4.8328	6.0051	3.988	4.9779	4.3467	4.909	4.2232	4.5712	4.999	4.9787	5.6472	5.9493	4.9699	5.8659	5.7638	3.3538	4.9188	5.401	5.5941	4.3797	4.8568	4.7482	5.9739	5.5651	4.9813	3.747	4.1825	6.1332	5.9441	4.212	4.499	3.5284	5.2758	5.5701	3.5947	5.5688	4.1354	4.9714	4.3383	5.4831	4.0903	5.9012	5.2883	2.9636	3.8169	5.616	3.4798	4.529
9	245	5.35	5.7159	5.3801	5.6864	3.642	3.9747	4.6705	4.9037	4.1878	4.3075	5.7715	6.1277	5.2513	5.4473	5.8651	3.2471	5.9556	5.4979	5.7283	5.3045	4.9409	4.2004	5.9948	4.1618	5.4966	3.6615	3.7949	6.0593	4.0013	3.5766	5.23	3.812	4.5572	5.3348	3.4183	5.3451	4.7114	4.7766	4.8208	2.6427	5.6545	5.7012	4.9231	3.6093	4.3752	5.493	3.4144	5.3177
9	246	5.1943	5.7138	5.8084	5.4002	4.9283	3.4285	5.1994	5.466	5.0899	3.4327	5.4915	6.067	5.4708	5.4928	5.6467	3.8284	6.2565	4.8495	5.6023	4.2581	4.9581	4.4906	4.8796	5.6378	5.6859	3.6914	4.0944	5.7233	4.1009	3.7862	5.0672	4.835	3.8	5.2744	3.6477	5.2781	5.0332	4.7815	4.9382	3.4929	5.8646	5.339	4.7668	4.434	4.0997	4.9138	3.0951	4.9258
9	247	5.1173	4.3207	4.873	4.9315	4.7551	3.2395	5.4759	5.8228	5.5029	3.5086	5.4034	5.8708	5.5603	5.748	3.517	5.2711	6.1169	4.2375	5.5462	4.7022	4.9606	4.7345	5.2751	6.1	5.9003	3.2876	5.437	4.478	5.0315	3.8319	4.7635	5.4682	4.594	4.4081	4.5522	4.7941	5.5061	5.1261	4.6125	5.3494	5.9227	4.3551	4.2877	3.4162	3.7174	4.8242	3.1568	5.4885
9	248	5.1364	4.2646	3.4797	3.8389	4.9763	3.561	4.1871	5.9909	5.0276	3.4586	5.2453	5.8605	4.5577	5.762	3.367	4.8953	6.2465	3.6129	5.3213	5.3163	4.9521	5.1908	5.1646	6.0344	4.228	3.4625	5.416	5.0047	5.9028	4.1701	4.8462	4.8545	6.1761	4.4425	4.9286	4.2382	5.4957	4.7832	4.5326	5.0927	5.8936	4.4152	4.8793	3.3197	3.454	5.103	3.2942	4.9325
9	249	5.216	4.5334	4.9755	3.3421	4.5058	4.9067	3.566	5.6243	4.017	3.9274	4.8103	4.232	3.715	5.6957	5.0359	5.0425	6.0356	3.712	5.3129	3.6112	4.771	4.331	5.1842	3.7895	4.3146	5.5103	5.6657	5.8144	5.8463	5.1467	4.4553	5.1117	6.1228	4.5128	5.2448	4.2916	5.7388	4.1364	3.9928	3.7215	5.8334	4.9244	4.3896	4.0111	3.5788	5.4093	4.4492	3.9825
9	250	5.3453	4.9532	5.5201	4.9352	5.3306	4.7424	3.4974	3.5061	4.4006	3.2568	4.8297	5.8399	4.2611	4.6161	5.3196	5.0393	5.7834	3.3581	4.6018	3.4959	5.1899	3.2993	5.1735	2.9302	4.9726	5.8096	5.1426	4.7361	5.636	5.2268	5.0077	4.9798	6.1805	4.2742	5.3433	3.9211	5.8317	4.5855	3.45	4.2367	5.2252	5.1779	4.0941	5.4551	3.4506	4.9145	4.1632	3.4631
9	251	5.182	5.3438	5.7261	5.5921	5.8452	4.5476	4.2898	4.4462	4.9865	3.8634	5.1003	6.3591	4.8802	5.1409	3.5647	4.0119	5.3017	4.4045	4.6183	3.3344	5.284	4.46	5.211	2.6402	4.0925	5.9122	4.3005	4.3684	4.0812	5.2524	4.8195	4.1865	6.1556	4.2878	5.4653	3.6627	5.7492	4.747	3.473	4.8697	5.1656	4.7041	4.0471	4.4979	3.6674	4.4716	3.3556	3.0947
9	252	5.4623	5.1993	5.2422	3.7223	5.7071	4.4057	4.7082	5.1385	4.558	4.9273	5.2061	6.1726	5.3061	5.2511	3.7588	3.8302	5.0343	5.4212	5.1492	4.4392	4.8083	4.9934	4.8554	2.7195	3.7024	5.5791	4.7307	5.7349	3.7899	5.4451	4.8722	4.3087	6.2688	3.6925	5.5481	4.3212	5.7447	5.0829	3.7357	4.8934	4.3486	4.7148	5.3228	3.4076	3.3285	3.7453	3.8898	2.9431
9	253	5.6707	4.4773	4.9918	3.2482	5.6641	5.2474	4.8451	5.3225	4.3735	5.3463	5.2969	6.1568	5.1046	4.8846	3.6554	4.7902	4.6287	4.0005	5.2577	5.3013	3.991	4.9707	4.1167	2.9064	4.36	4.6239	5.7449	6.0714	5.0877	5.4809	5.058	5.3063	6.1235	3.4462	5.5175	4.2012	5.1731	5.2037	5.2268	4.4771	4.718	4.7991	5.2225	3.5793	5.0094	4.5682	5.1622	3.4576
9	254	5.5576	4.372	5.3403	3.9616	3.8956	4.7528	4.5156	5.4975	4.5283	5.3431	5.1971	6.1276	3.3892	5.6773	4.299	4.6623	3.5225	3.4729	4.8622	5.3466	3.0728	5.5861	4.2057	3.9536	4.6355	3.4851	5.1646	6.0766	5.9602	5.2354	5.3705	5.3509	5.6959	4.2746	4.9661	4.5394	5.4652	5.1452	5.3711	5.4325	4.8751	4.1175	5.2723	4.2146	5.5881	4.7633	5.3621	4.889
9	255	5.5885	3.153	5.5167	4.2	4.915	4.9907	3.7616	5.0209	4.6866	4.3857	5.3677	6.0639	4.4341	5.6823	4.5443	4.5257	4.1074	3.6302	5.2062	5.1719	3.2887	5.1502	4.5232	5.2767	5.5264	3.7334	3.9201	5.8386	6.0361	4.7536	5.4943	3.4068	5.8714	3.4295	4.3762	5.0356	5.291	4.9506	4.7208	5.7683	4.871	4.7037	5.1471	4.2351	5.5821	5.2586	4.2981	5.9871
9	256	5.2516	3.2063	4.0015	5.5009	5.9467	3.3495	3.877	4.7469	4.716	3.7063	4.8237	6.0329	5.3188	5.596	4.4695	3.7219	4.8996	3.8419	5.4103	4.6781	3.5041	4.7336	5.5975	5.1784	4.7493	3.7597	3.4396	4.6495	5.9679	4.7483	5.5636	3.1963	5.2238	4.0576	4.2389	4.6899	5.5509	5.0639	4.8422	6.0133	3.6023	5.8234	5.0325	3.4887	5.6767	4.52	4.3643	4.6959
9	257	4.8677	3.118	4.5028	5.5982	6.057	3.3484	3.4282	4.9193	4.5667	3.6578	3.8649	6.1621	5.5545	5.4051	5.3452	3.3227	5.3527	4.6977	5.391	3.4782	2.9052	5.1002	5.5728	5.7595	3.7379	3.7778	4.402	4.8643	4.1837	5.4625	4.9249	3.9668	5.5876	5.221	3.7449	4.2434	5.652	4.883	4.0379	5.9889	4.6923	5.9137	4.6235	3.5476	5.6051	4.1566	4.0086	4.0676
9	258	3.4583	4.6256	5.5894	5.7046	5.9644	5.1579	3.8224	5.9353	4.8915	3.2412	3.8489	6.143	4.7093	5.4809	5.7902	3.6958	5.7516	5.4968	4.2443	3.7549	3.0435	5.0845	5.5678	5.9664	3.8759	4.3109	4.7985	4.624	5.2792	5.5999	5.0251	4.9619	6.0861	5.5883	3.7327	4.9277	5.4213	4.6098	5.2072	5.8087	5.5953	5.8341	5.0142	3.8005	5.4001	5.0264	4.0957	4.3737
9	259	3.7692	5.056	5.9305	4.8539	6.0337	5.8901	3.9262	5.9614	5.1474	3.1239	3.3425	6.3556	3.961	5.8337	5.9087	4.8381	5.9169	5.2332	3.6951	5.4561	4.477	5.2119	3.4058	5.9572	5.0193	5.4566	5.9502	4.3108	5.7276	5.4089	5.2743	4.4355	6.3127	5.8319	3.6155	5.2812	5.2615	4.885	5.6852	5.4743	5.7607	5.5712	5.1668	3.6851	4.7843	4.9325	4.1828	4.2614
9	260	4.6442	5.1766	5.9805	3.8469	5.9361	6.0147	3.8812	5.7352	5.0279	3.2535	3.8177	6.1521	3.9737	6.0925	5.8245	4.6821	6.0256	5.4917	4.2448	6.0168	3.8084	5.1626	3.7976	5.2778	5.3048	5.4651	5.9533	4.6844	5.9817	5.1343	5.02	3.5923	7.195	5.8743	4.3721	5.5702	5.7979	4.7682	5.5232	5.4688	5.2357	5.4108	5.0233	3.3337	4.4647	5.2308	4.4502	3.5279
9	261	3.6097	5.1915	6.0824	4.9393	6.007	5.9158	3.9868	4.5352	4.9427	3.5035	4.0723	6.4306	5.2794	5.7963	5.4654	4.2936	6.0196	5.0746	4.9499	5.9571	4.2703	5.4875	4.6494	4.1554	5.6536	5.3686	5.9342	5.6889	6.0889	4.1568	4.3252	3.388	6.196	5.8528	5.4869	5.4857	5.8711	4.3554	5.5443	5.7606	4.4972	3.5816	5.0794	4.7301	3.69	4.9124	4.3249	3.2022
9	262	4.6625	3.1927	6.058	4.9361	6.0368	5.4139	3.9358	3.3441	4.3752	3.9599	4.2413	6.1826	5.8802	5.8386	4.9076	4.3557	5.9437	4.774	5.3687	5.5317	5.138	5.1295	5.0731	3.6828	5.733	4.6149	5.6251	5.907	6.0885	3.6519	4.0876	4.0847	5.1918	3.4763	5.6141	4.3138	4.5045	4.027	5.5794	5.7869	4.7259	3.7131	5.3043	4.079	5.3507	4.8193	3.4596	4.3873
9	263	4.7526	4.3379	5.639	5.3715	5.4995	5.7717	3.6737	4.3314	3.6399	5.0063	4.3266	6.1575	6	5.8042	4.391	4.8768	5.8987	5.4239	5.5515	4.8783	5.242	4.6711	5.3237	5.2189	5.4028	4.7601	3.7846	5.5971	6.0299	4.4241	4.3614	4.7274	5.459	4.7746	5.6094	4.3968	4.6087	4.0905	5.347	5.5305	5.707	5.2746	5.389	3.6661	5.2076	4.6384	3.7134	5.5668
9	264	4.9324	5.7137	4.2595	5.6794	4.6805	5.6183	3.5612	5.273	3.0293	5.1717	4.1251	6.079	6.0509	5.6414	4.1075	4.916	6.0042	5.5053	5.3099	5.1577	5.0914	3.7325	4.9911	5.5366	5.3569	4.1668	3.373	5.6795	6.0236	4.9178	4.8453	5.0689	6.0624	5.4029	5.2173	4.5584	4.6964	4.4974	4.9531	4.5333	5.7098	5.7579	5.5134	3.3595	5.562	4.9412	4.3117	5.7358
9	265	4.708	5.7141	3.1288	3.8027	3.4401	4.6633	4.1191	5.4789	4.0413	4.7759	5.0128	6.0744	6.0178	5.3681	4.085	4.376	5.8993	5.6582	5.0406	4.5553	5.0491	2.7687	4.6434	5.227	3.8292	4.5177	3.3247	5.8034	5.6599	5.1245	4.4518	4.5695	6.1313	5.352	5.1177	4.6108	5.1421	4.6774	4.8511	4.2775	5.589	5.8266	5.5217	3.7737	5.1946	5.04	4.5577	5.5874
9	266	3.8884	5.4934	3.6015	3.8463	4.0741	3.1783	4.6293	5.1808	4.0675	5.4715	5.3387	6.1466	5.7959	4.1862	4.9072	4.1843	5.6527	5.5333	5.1242	4.8984	4.8862	4.0755	4.9559	4.7808	3.8206	4.4892	4.5485	4.7103	4.8473	5.0702	4.4118	5.1187	6.0519	5.6172	5.4639	3.818	5.3935	3.897	4.4109	5.0484	4.1426	6.0779	5.4375	3.7341	5.3252	5.2174	5.1732	4.2002
9	267	4.1638	5.5678	4.7293	5.0554	5.8609	4.0209	4.1806	4.3604	3.079	5.1801	5.2485	6.0223	5.6371	4.0174	4.5281	4.5178	5.3228	5.6076	5.1121	4.3442	4.3082	5.2326	4.0496	4.4143	5.3657	3.4396	6.0716	3.8108	5.9168	5.0996	5.0185	4.8395	6.0434	5.7536	3.7013	3.6802	4.4575	4.2782	5.1893	5.2735	3.8862	5.9386	4.1961	2.9866	5.5762	5.2858	5.3887	3.8305
9	268	4.2626	4.611	4.8428	5.2242	5.7788	5.3905	4.4241	4.931	3.1427	5.2283	5.3664	5.8292	5.4898	4.2224	4.346	4.9552	4.9136	5.5358	5.2116	4.4435	5.626	5.5242	4.9012	4.2442	5.5029	3.2284	6.0705	4.2203	6.1343	5.1764	5.0938	4.8685	6.1003	5.6211	4.1114	4.2387	3.5577	4.187	5.3752	5.4169	4.6772	5.7017	4.151	5.1745	5.5973	5.2246	5.4207	3.8795
9	269	4.5307	4.1398	5.1875	5.6837	5.8076	5.8153	3.3368	4.9212	5.0785	5.0046	5.1847	5.8468	5.6631	5.1899	4.505	3.885	5.7163	4.7657	5.0647	4.0064	5.9033	4.5046	5.3299	2.8826	5.4817	4.5637	5.9584	4.7624	5.3261	5.1585	4.8208	4.8825	6.1418	5.7664	4.7954	5.3132	4.9184	5.4297	5.3032	5.7424	5.5474	5.7632	4.9677	5.5414	5.6047	5.2789	5.2409	4.6513
9	270	4.2796	5.1702	5.6469	5.692	5.8807	5.2176	3.938	5.8122	5.7979	4.7655	4.5749	5.7836	5.8893	5.4087	4.1354	3.6238	5.9327	3.615	4.9073	3.6273	5.1825	2.9204	5.3027	3.7756	5.4884	5.6039	5.9078	4.9901	4.7853	4.8707	4.4789	4.9244	5.9643	5.7333	5.102	4.2183	5.4392	5.279	5.5502	5.8815	5.4925	5.7011	5.1879	5.6335	5.835	5.2484	4.8672	4.7291
9	271	5.0684	5.516	4.9423	5.5082	5.8703	5.3502	4.7048	5.8166	5.4577	4.3922	4.2179	6.0079	6.0685	4.6767	3.7679	4.0133	5.9553	3.7358	5.1854	3.925	3.7178	3.0131	5.0254	4.7156	5.5483	4.4329	6.0097	5.4968	5.5477	4.6387	4.4749	5.0293	5.9155	3.5561	5.2295	3.3817	5.6425	4.697	5.5312	5.6405	5.5935	5.7646	4.1977	5.6432	5.9728	5.3889	4.6386	4.2848
9	272	5.11	5.2421	3.9949	5.2453	5.6666	5.4833	5.2583	5.8547	5.2759	4.7973	3.6162	6.2038	5.888	4.5513	4.5194	3.9094	5.7697	4.952	5.341	5.4742	4.8149	3.0615	5.1691	5.2973	5.3865	3.2384	6.0017	5.7812	5.9777	4.1538	5.0007	5.0866	6.1308	4.9403	5.2451	3.8202	5.6956	3.8514	5.3124	5.4038	5.5962	5.7425	3.5823	4.9728	5.723	5.4223	5.0635	4.5899
9	273	5.3341	4.1149	4.8003	4.7376	5.4983	5.019	5.2221	5.7209	3.2093	4.7559	4.2345	7.2164	5.6683	5.3205	3.1827	3.7866	5.7526	4.9536	5.1315	5.8577	5.771	3.1297	5.2245	5.691	5.3308	3.3242	6.0054	5.9152	6.0256	4.3267	4.7765	5.0825	6.0879	5.6589	4.9706	5.226	5.2506	3.2777	4.5801	5.6881	5.7034	5.6929	4.5475	3.6897	6.0856	5.4112	4.032	5.4892
10	274	5.3953	5.1533	5.2592	4.9675	5.848	5.4147	5.5066	5.8384	3.0785	5.5098	5.0517	6.3695	5.9574	5.7639	3.9967	3.7064	5.8026	5.5775	5.3358	5.8934	6.0042	4.6637	5.3574	3.7946	5.6234	5.3524	5.8601	6.0705	6.1272	4.2724	4.4546	4.7225	6.066	6.0329	3.5047	5.8153	5.2512	3.5281	4.5618	6.0591	6.064	5.7069	5.5631	4.2227	6.9066	5.7864	3.4849	5.983
10	275	5.2573	5.8594	5.7856	5.3113	6.0301	5.7748	5.4143	5.6666	3.3301	5.4981	5.2542	6.1331	5.9739	5.6972	5.7306	3.5264	5.8669	4.8223	5.5956	5.6416	5.9951	5.1064	5.3372	3.434	5.6929	5.6662	4.6792	6.1272	5.999	4.9078	4.8598	4.7345	5.9308	5.9804	3.3101	5.8313	5.8783	5.0898	5.5723	6.0196	6.0721	5.6074	5.8105	4.2046	6.0336	5.3567	4.8794	5.9444
10	276	5.1921	5.7744	5.7947	5.6761	6.0116	5.7831	5.3205	5.5881	5.6076	5.6424	5.153	6.8468	6.0169	5.4486	5.9515	4.3236	5.8834	3.76	5.5519	4.8699	6.0098	5.3161	5.2596	3.9962	5.431	5.6638	5.8032	6.1079	5.8955	4.9288	4.9811	4.4843	5.8814	5.941	4.9535	5.7292	6.0332	5.2488	5.7122	5.8999	6.0116	5.5803	5.8591	5.2554	5.8361	5.3126	5.7866	5.4079
10	277	5.6235	5.8604	3.8619	5.7235	5.9749	5.8533	4.1563	5.7187	5.7788	5.6406	4.4746	6.0723	6.0655	5.712	5.5763	4.5147	6.0334	5.0064	5.7621	3.378	5.7751	5.0827	5.4679	5.2339	5.5885	5.7492	5.9988	5.9613	5.9157	5.41	4.731	5.8502	4.652	6.0187	5.7567	5.5944	5.9661	5.5287	5.8219	5.8252	5.895	5.8897	5.8452	5.4523	3.8392	5.4614	5.6327	5.3161
10	278	5.5416	5.9544	3.2565	5.772	5.967	5.5923	3.7005	5.7829	5.464	5.6607	4.511	5.0035	6.1073	5.7788	4.3074	4.9833	6.0696	5.2058	5.7191	4.8095	5.4485	4.8645	5.3411	5.7972	5.4876	5.7088	5.9648	5.965	6.0144	5.3784	4.2092	6.0215	5.0918	6.1643	5.8161	5.0967	5.9677	5.5938	5.7866	5.8862	5.6741	5.8999	5.7198	5.2183	3.5173	5.4514	5.0885	5.3966
10	279	5.7027	5.9305	4.3203	5.6836	5.7643	5.5029	3.3037	5.774	5.0699	5.3293	4.5284	5.6521	5.9547	5.5952	3.2478	5.2763	6.0788	5.5922	4.9466	5.6772	5.4058	4.874	5.3087	5.5577	5.4763	4.7515	5.8463	5.8571	5.9644	5.4677	4.3727	5.6653	5.6375	6.0401	5.7547	4.7417	5.8796	4.1621	5.6967	5.9839	5.5871	5.8606	5.8862	3.4365	5.0717	4.1217	5.3976	5.4433
10	280	5.8747	5.9873	5.5228	5.5409	4.4302	5.3186	3.7636	5.7167	4.5142	4.0839	4.7169	5.8996	5.329	4.9214	5.6504	4.8435	5.9594	5.5189	5.0225	5.8212	5.5136	4.0908	5.3305	4.4386	5.8252	3.4014	5.4718	5.6155	5.9325	5.3414	4.9477	5.3403	5.8199	6.0352	5.6306	3.8853	5.5762	3.128	5.5119	5.8239	5.2388	5.5292	5.7216	4.5537	5.6639	3.6522	4.8206	5.6218
10	281	5.8109	5.9333	5.5779	5.4785	3.5235	5.4128	3.1791	5.708	2.9262	3.3916	4.6718	5.9967	5.7387	4.4564	5.8879	5.1332	5.9393	5.0178	5.2664	5.8827	5.5763	3.9684	5.843	4.8064	5.8149	3.4316	4.0262	5.8113	5.7359	5.2843	5.158	5.0802	5.9433	6.0907	4.9732	4.3954	4.572	3.7853	5.6692	5.7228	5.0003	5.6993	5.773	5.4504	5.5887	4.2205	5.29	4.5444
10	282	5.607	5.8633	5.7286	5.2238	5.4529	5.5519	3.8468	5.74	3.4112	3.4592	5.0572	5.7551	5.9146	4.555	5.5613	5.2684	5.8806	3.8926	5.3921	5.5772	5.6368	5.6066	5.7415	5.8555	5.6975	3.5445	3.3787	5.7309	5.6937	5.0312	5.1706	4.4206	5.8877	6.0129	5.2836	5.1332	4.1205	4.8432	5.5927	5.5815	4.3902	5.8053	5.6558	5.492	5.1406	5.0858	5.6499	2.8864
10	283	5.5905	5.9502	5.8971	3.8275	5.3773	5.2849	3.7358	5.8377	4.1203	4.0551	5.0975	5.795	5.9465	4.7151	4.4539	5.4988	5.9005	4.1684	5.5651	5.568	5.6565	5.9095	5.0065	5.9395	5.6596	4.8644	4.0787	5.1129	5.7362	5.0741	5.1749	3.5234	5.8844	6.0278	5.8681	5.0425	5.6779	5.0209	5.2511	5.7532	4.667	5.6213	4.9646	5.7241	5.3596	5.3786	5.6443	4.0374
10	284	5.7291	6.0019	5.8369	4.2527	5.5669	4.6529	4.6004	5.8288	5.2441	5.36	5.3038	5.7534	5.9551	3.7547	5.0696	5.3241	5.8941	5.0119	5.5315	5.4257	5.3795	5.9619	5.4014	5.8722	5.6245	5.0101	5.9157	5.6363	5.6963	5.2747	5.2904	5.0743	5.9183	5.9353	5.88	4.115	5.4943	4.9836	5.2948	5.8658	5.7127	5.5833	4.1545	5.7903	4.8249	5.3884	5.6134	4.0272
10	285	5.6479	5.8428	5.6915	4.8884	5.322	4.6706	4.9861	5.786	5.3811	5.4995	5.4466	5.1827	5.9062	2.7399	5.4391	5.1923	5.9272	4.7682	5.5324	5.458	5.8524	5.9532	5.5784	5.6627	5.7099	5.3454	5.8432	5.5132	5.711	5.0614	5.6035	5.292	5.9469	5.9695	5.7932	4.639	5.4809	4.7051	5.3943	5.9743	5.7971	4.1798	5.2665	5.7514	4.5327	5.0003	5.5655	5.5276
10	286	5.1624	5.2598	5.6325	5.2003	3.6733	4.9466	4.7094	5.8074	5.2175	5.0874	5.4047	5.6853	5.9296	5.3558	5.663	4.1755	5.9357	4.7265	5.5104	5.5277	5.7604	5.9253	5.6832	3.7806	5.6517	5.4397	5.7818	5.6815	5.7632	3.489	5.669	5.3169	5.894	5.9028	5.3883	4.9522	5.6923	4.8804	5.6099	5.9144	5.3851	3.7284	5.1779	5.6743	5.2321	4.6958	4.7353	5.707
10	287	4.8083	5.085	5.7208	5.1777	3.3635	5.0282	5.0409	5.7845	4.7393	4.4992	5.2157	5.8738	5.8712	5.7539	5.7662	4.5932	5.9453	5.125	5.2608	5.5845	5.3654	5.8727	5.5999	4.136	5.3345	5.5661	5.7954	5.8164	5.8349	3.2748	4.8254	5.45	5.8143	5.7924	5.3069	4.3519	5.8431	4.9486	5.4646	5.8569	3.8719	3.223	5.26	5.6963	5.2761	4.8735	3.1063	5.2605
10	288	3.1551	5.5771	5.819	5.1658	4.4841	5.5481	5.1726	5.7355	5.2762	4.6259	5.2682	5.8223	5.7792	5.7205	5.7023	5.3743	5.862	5.3241	5.4288	5.1177	5.2553	5.8262	5.5885	5.6195	5.392	5.1856	5.8047	5.7879	5.853	3.3854	4.5172	5.252	5.8261	5.5815	5.4731	4.8073	5.7987	4.5077	5.4307	5.7889	4.1008	5.6333	5.5878	5.9232	5.2154	5.5973	3.8329	5.3012
10	289	3.2782	5.6352	5.7119	5.0602	4.2746	5.3347	4.3789	5.4277	5.6522	4.8345	4.778	5.7376	5.6499	5.7148	5.7585	5.6713	5.6202	5.2968	5.505	5.1202	5.173	5.8255	4.2693	5.6822	5.5678	5.5447	5.7409	5.6569	5.8967	5.0921	4.3032	5.2615	5.8823	5.6349	5.3395	4.6637	5.7112	4.17	5.2867	5.6968	3.8804	5.7481	4.7242	5.8972	5.1192	5.6294	4.9133	5.8288
10	290	4.8961	5.71	5.6514	4.9145	4.5998	5.3893	4.1682	4.8873	5.5823	5.3205	4.8759	5.6862	5.7023	5.6494	5.6277	5.5271	5.7443	5.3262	5.3657	5.3574	5.0839	5.8325	2.8918	5.2948	5.3074	5.5414	5.7421	5.7641	5.936	5.0855	3.828	4.5102	5.7544	5.4112	5.3536	4.9997	5.4715	4.8192	5.433	5.6219	4.2188	5.6619	5.2248	5.7318	4.1912	5.6365	5.7259	5.6712
10	291	5.5131	5.6385	5.6369	4.4632	5.1489	4.805	4.9877	3.7617	5.2509	4.9213	4.2575	5.6038	5.8516	5.6166	5.5319	5.3446	5.8513	5.5584	5.2173	5.5061	4.6816	5.8344	3.6674	4.441	5.0836	4.0584	5.7434	5.755	5.8647	5.3026	3.4671	4.4007	5.5782	4.9083	5.384	5.0847	5.5399	4.9348	5.3828	5.7139	5.4398	5.537	5.4563	5.0795	3.3427	5.775	5.5867	5.5482
10	292	5.4941	5.6321	5.6808	4.1938	5.4852	4.1087	5.2812	4.7666	5.2789	5.3272	3.8709	5.6582	5.936	5.6769	4.8128	4.79	5.8798	5.5095	5.1188	5.4539	5.0063	5.3957	4.9961	3.1666	5.3714	4.5834	5.6575	5.7511	5.8447	5.2385	3.4418	4.9234	5.7483	5.7737	5.2773	5.5116	4.7216	4.9347	5.2846	5.7422	5.5996	5.5111	5.0936	4.6019	5.4913	5.7115	5.5088	5.1366
10	293	5.4543	5.4822	5.671	4.0973	5.6278	5.3506	5.2051	5.3029	5.1388	4.8999	3.8019	5.6691	5.99	5.5945	3.9013	4.4482	5.8355	5.3872	5.121	5.1991	5.1356	4.7219	5.3914	5.5756	4.3653	5.4659	5.723	5.7792	5.872	5.1221	2.7163	5.1291	5.8605	5.8299	5.2299	5.5092	4.8999	4.6776	5.0228	5.7314	5.7039	5.484	5.4189	4.8435	5.6385	5.6264	5.5506	3.7129
10	294	5.2909	5.5919	5.6454	4.5398	5.1748	5.2519	5.4542	5.3927	4.6355	4.7104	2.8991	5.6835	6.2264	5.3389	5.4989	5.1033	5.6801	5.362	2.9756	5.4102	5.0664	5.3752	5.1264	5.7002	3.1334	5.5703	5.7606	5.7211	5.7638	5.0915	3.0259	3.221	5.7076	5.7631	5.1944	5.3863	5.4357	3.8578	4.9716	5.6454	5.738	5.6109	4.5717	5.5433	5.5846	5.1935	5.3782	2.7232
10	295	4.8686	5.691	5.6005	4.5572	3.906	5.382	5.0012	5.4358	3.8473	5.0581	3.531	5.5597	6.0258	4.6654	5.3907	5.1453	5.7709	5.4146	3.0077	5.4891	5.0075	5.1728	4.9073	5.7626	5.1679	4.685	5.7679	5.7394	5.7385	4.9169	3.355	4.3923	5.4553	5.7853	5.2205	4.9754	5.4798	4.2562	4.74	5.6189	5.6949	5.4671	4.8662	5.5831	5.4516	4.9075	5.016	4.4448
10	296	4.8803	5.6654	5.2974	4.8391	3.5612	5.3341	4.9475	5.4918	3.8872	5.4457	5.3805	5.1092	5.8752	4.0336	5.0313	4.5616	5.7768	5.4668	3.201	5.1174	4.9226	5.049	4.6807	5.7707	5.1943	3.8343	5.7538	5.7288	5.7613	5.0473	3.8021	5.4769	5.5454	5.8524	5.1426	4.7215	5.5567	4.4332	4.4361	5.5765	5.6987	5.5383	5.0846	5.6642	5.4282	4.9259	4.7305	5.1583
10	297	4.8381	5.4868	5.1499	5.232	3.1781	5.3482	4.9251	5.5991	4.6318	5.582	4.7433	3.5318	5.902	3.3105	4.9069	3.2864	5.7738	5.4443	5.2842	5.1142	4.7943	5.0666	4.3662	5.7626	5.1948	4.4986	5.701	3.7695	5.6826	5.2021	4.8792	5.4359	5.7365	5.7609	5.3784	3.2027	5.5778	4.1058	4.509	5.6539	5.6826	5.6628	5.0938	5.7368	5.254	4.7718	4.1018	4.9014
10	298	4.7212	5.4018	5.0759	5.2488	3.6114	5.3869	5.4878	5.6307	4.961	5.3561	4.0462	4.8824	5.8747	4.5019	4.6243	4.4669	5.8199	5.4658	5.085	5.2373	4.6942	5.5367	3.8767	5.7659	4.8881	4.8485	5.405	3.0893	5.6548	5.1938	4.8266	4.2265	5.7116	5.7228	5.3149	4.0306	5.5143	4.191	4.3737	5.7606	5.6132	5.553	4.8434	5.6641	5.4764	5.0611	4.8564	5.0526
10	299	4.554	5.2031	5.1883	4.5347	3.9065	5.3855	5.4433	5.5621	5.0407	4.3742	4.244	5.2108	5.8247	4.6834	4.9461	4.8435	5.745	5.3308	4.5906	5.2682	4.8507	5.6282	4.0439	5.7992	4.847	5.0186	5.5473	3.3749	5.6767	5.1866	4.9557	3.5146	5.6448	5.7353	5.2963	4.4879	5.4276	4.0524	4.3371	5.5551	5.6142	5.6808	4.1641	5.7268	5.2681	5.5785	5.4872	5.3103
10	300	4.305	4.8381	5.0856	3.874	4.3006	5.1981	5.3651	5.6202	5.1095	4.7627	4.9305	5.3486	4.9769	4.1105	4.9909	4.9927	5.6141	5.5139	4.6331	5.0926	4.6918	5.6525	4.3282	5.2303	4.542	5.3853	5.6052	3.6379	5.6359	5.2601	2.9724	3.0228	5.4942	5.7101	5.2811	4.842	5.4667	4.4079	4.169	5.5822	5.6056	5.319	4.2158	5.7517	4.9633	5.464	5.4636	5.2199
10	301	4.818	4.2594	4.57	3.9718	4.3156	5.0644	5.1809	5.6237	5.1476	4.7967	4.8806	5.0736	5.4151	4.0331	5.0145	4.9634	5.5945	5.5374	4.5259	4.4823	4.6108	5.621	4.9093	3.8361	4.1432	4.9552	5.4824	3.5559	5.6528	4.3795	3.1636	3.0628	5.5685	5.7108	5.5211	4.6382	5.3463	4.3179	4.2963	5.6156	5.4775	3.8742	3.1774	5.7555	5.3332	5.4754	5.4806	4.5719
10	302	4.4711	3.3495	5.1434	4.5798	4.3759	4.8213	5.1373	5.5878	5.1179	4.5989	4.9288	4.8839	5.6331	4.0425	4.9956	4.8332	5.5896	5.4449	4.8419	4.667	4.6503	5.549	4.8051	4.8531	4.7884	4.9561	5.6745	4.2752	5.7178	3.7863	4.3182	4.3794	5.506	5.7867	5.4834	4.7841	5.3838	3.9046	4.2188	5.5438	5.2944	4.8591	2.9273	5.7191	5.4412	5.4094	5.2148	3.7988
10	303	4.5672	3.8133	5.001	4.7331	4.2758	5.0488	5.1749	5.5478	5.097	4.2779	5.0041	5.1266	5.6672	4.3012	4.8471	5.0224	5.6733	5.0134	4.6305	4.6629	4.5975	5.0656	5.1377	5.4886	5.0992	5.1145	5.6647	4.7751	5.7257	3.8624	3.708	4.4771	5.6269	5.9174	5.2673	4.5402	5.3596	3.9867	4.6256	5.5473	4.9833	5.4203	2.9634	5.7024	5.4323	4.1827	5.0453	3.6123
10	304	4.8405	3.9821	4.7921	4.6039	4.0732	5.0171	4.9685	5.4727	5.2961	4.5952	4.9314	5.2529	5.7582	4.4177	5.1432	4.7895	5.6392	4.4517	4.3417	4.9372	4.6208	4.7496	5.1577	5.5811	4.9993	4.803	5.6967	4.455	6.3033	4.5726	3.5188	4.5915	5.7253	6.0082	5.0062	4.4324	5.4421	3.9545	5.1913	5.5191	5.3269	5.4985	3.3689	5.6365	5.4623	5.27	5.0253	3.9404
11	305	5.0267	5.196	5.0674	5.0012	4.9749	4.9502	5.2251	5.3559	4.9789	4.9999	5.2254	5.3303	5.701	5.041	5.4966	5.3547	5.592	5.3049	5.1793	5.3715	5.471	5.5743	5.1849	5.7029	5.6023	5.3623	5.8061	5.1543	5.9446	5.1591	5.0629	5.1578	5.7278	5.7542	5.3708	5.315	5.4753	5.3022	5.3874	5.5801	5.5504	5.5194	4.9333	5.6053	5.5282	5.4594	5.4322	4.8635
11	306	4.9155	5.2421	5.1564	4.7689	5.3341	5.1598	5.2479	5.3321	4.4558	4.9226	5.1533	5.3502	5.6999	5.0632	5.4994	5.3644	5.5535	5.2057	5.2047	5.4491	5.6557	5.6181	5.3417	5.6484	5.5612	5.3779	5.8405	5.2158	5.8549	5.3047	4.1149	4.8716	5.6555	5.7514	5.4406	5.3018	5.4238	5.3795	5.2981	5.5747	5.6059	5.6181	4.8355	5.6295	5.4684	5.4458	5.4957	5.3353
11	307	4.5158	5.2516	5.1117	4.98	5.4969	5.0332	4.9829	5.1921	4.8758	4.9654	5.1408	5.2697	5.7922	4.9297	5.5585	5.2647	5.6091	5.2607	5.0211	5.1777	5.7595	5.5942	5.3881	5.5566	5.4542	5.4114	5.8048	5.5051	5.9345	5.2874	4.998	4.9363	5.6637	5.8725	5.3654	5.2232	5.5294	5.5409	5.0074	5.5754	5.619	5.5721	4.8949	5.6037	5.4793	5.3859	5.4885	5.4184
11	308	4.7838	5.1984	5.2153	5.1743	5.4753	4.9403	4.882	5.1617	4.9798	4.956	5.0972	5.3259	5.4217	5.1093	5.5148	5.2119	5.6205	5.2382	4.944	5.0549	5.5262	5.4334	5.3591	5.4644	5.4627	5.4006	5.8343	5.4767	5.9587	5.3207	5.1041	5.04	5.6505	5.8362	5.3902	5.0821	5.548	5.538	5.0912	5.6505	5.5899	5.5145	4.6398	5.4676	5.5227	5.3769	5.4169	5.4958
11	309	4.8489	5.1947	5.307	5.1788	5.4898	4.852	5.0701	5.3092	4.9923	4.9527	5.0324	5.3175	5.5953	5.2643	5.5389	5.1179	5.5887	5.1805	4.9336	4.8757	5.4264	5.4253	5.3463	5.146	5.4058	5.3467	5.8837	5.3862	5.981	5.3389	5.1306	5.1702	5.5873	5.7856	5.413	4.9373	5.5966	5.5646	5.1481	5.6343	5.542	5.5524	4.813	5.6172	5.5736	5.2728	5.4561	5.5391
11	310	4.9056	5.2575	5.3961	5.1004	5.4659	5.048	5.0282	5.3838	5.1198	4.9109	4.9157	5.2777	5.7449	5.2618	5.525	5.1409	5.613	5.2047	4.9358	5.1752	5.6145	5.4529	5.2542	4.8881	5.2467	5.3647	5.852	5.5096	5.9702	5.3262	5.1754	4.9897	5.7096	5.7806	5.4566	4.991	5.6209	5.5509	4.9294	5.4762	5.4031	5.4646	5.0955	5.7491	5.4591	5.2075	5.3054	5.5731
11	311	5.0049	5.3704	5.2685	4.904	5.4313	4.9741	4.9399	5.328	4.9467	4.9357	4.8895	5.097	5.9521	4.5398	5.5363	5.1476	5.7448	5.1505	4.951	5.2166	5.6314	5.4485	5.1864	4.9499	4.9646	5.3676	5.9298	5.5885	5.7675	5.238	5.0748	5.0782	5.8454	5.7447	5.5352	4.9711	5.6252	5.5251	4.7516	5.4168	5.3404	5.2969	5.249	5.5771	5.3106	5.201	5.333	5.5783
11	312	5.0429	5.4205	5.2532	4.9766	5.4012	5.1213	4.8176	5.273	4.9344	4.999	4.9048	5.0628	5.8591	2.7578	5.5021	4.9485	5.7978	4.9814	4.5583	5.207	5.5614	5.4432	5.1428	5.1842	4.171	5.2973	6.0325	5.724	5.4719	5.2088	5.0861	4.8835	5.826	5.6183	5.5543	5.0992	5.5711	5.5015	4.6847	5.4631	5.404	5.2062	5.2561	5.683	5.4134	5.2691	5.2452	5.5698
11	313	4.8849	5.3515	5.4249	4.9037	5.4184	5.0638	4.8701	5.251	4.9255	5.0107	4.8775	5.2348	5.7031	2.8775	5.4672	4.9068	5.7242	4.7954	4.8168	4.9264	5.5759	5.4365	5.0345	5.3292	4.4647	5.3548	6.0684	5.6885	5.1031	5.1578	5.171	4.9101	5.6554	5.5383	5.546	5.0558	5.5217	5.462	4.3812	5.5153	5.5015	5.3306	5.2408	5.6986	5.4355	5.1591	5.3238	5.5343
11	314	4.4035	5.3631	5.231	4.812	5.2657	4.8967	4.8236	4.9892	5.0061	4.9831	4.9197	5.212	5.5333	4.9031	5.5039	5.1279	5.5948	4.846	3.9996	4.7278	5.6393	5.1095	4.9343	5.4971	4.6168	5.2774	6.1288	5.6125	5.4069	5.178	5.1685	4.9377	5.5836	5.6045	5.5698	5.0483	5.5685	5.2591	3.774	5.5721	5.5137	5.4977	5.1495	5.6942	5.4808	5.1129	5.4349	5.5042
11	315	5.0762	5.4027	5.2512	4.7605	5.1465	4.6852	4.5611	4.9317	5.0476	4.9676	4.9349	5.0209	5.567	4.9351	5.5235	5.2088	5.6029	4.9862	3.4302	4.736	5.5837	2.922	4.9255	5.4972	4.9938	5.2808	6.0967	5.5891	5.519	5.1885	4.9112	4.826	5.7098	5.6567	5.688	5.0444	5.658	5.2847	3.404	5.6414	5.4847	5.4008	5.1799	5.0942	5.4516	5.1379	5.4219	5.4669
11	316	4.9833	5.4383	5.2976	4.9971	5.1775	4.7473	4.311	4.8844	5.1439	5.0005	4.6431	5.0463	5.6903	4.958	5.5491	5.1693	5.6345	5.07	3.929	4.8512	5.6402	5.0542	5.0684	5.5085	5.0655	5.3419	5.8988	5.5692	5.4564	5.2076	4.9858	4.9784	5.7925	5.6652	5.7332	4.9454	5.589	5.3928	3.3889	5.5697	5.5456	5.2998	5.1719	5.5564	5.5656	5.0732	5.4572	5.4856
11	317	5.0086	5.4136	5.2796	4.8623	5.1814	4.9645	4.7358	4.8738	5.1366	4.9536	4.6401	5.177	5.7889	5.082	5.5913	4.9038	5.633	5.0605	4.1719	5.0781	5.7444	5.5587	5.0974	5.4062	5.072	5.2996	5.8924	5.5493	5.399	4.9583	4.9978	5.1978	5.8583	5.7784	5.6751	4.9179	5.5113	5.3923	3.6113	5.5463	5.4664	5.3996	5.0814	5.6446	5.5471	5.0883	5.4437	5.4299
11	318	5.0239	5.3567	5.2154	4.8145	5.0671	4.9551	4.7217	5.004	5.1726	5.0098	4.7391	5.3236	5.7548	5.1026	5.6476	4.9624	5.6726	4.9944	4.8396	4.9218	5.6826	5.5395	5.0378	5.4661	5.1489	5.2641	5.9848	5.5456	5.4031	5.1204	4.9865	5.205	5.8618	5.568	5.6692	4.6807	5.4653	5.4773	4.3189	5.6718	5.3828	5.4604	5.0519	5.6783	5.5067	5.3403	5.4715	5.3706
11	319	4.9991	5.2845	4.9787	4.7687	5.1743	5.0048	4.6651	5.0114	5.1896	5.0617	4.7249	5.17	5.7084	5.1376	5.6224	5.0156	5.535	4.947	4.7311	5.065	5.5242	5.5724	4.9356	5.4601	5.1181	5.2751	5.9818	5.5941	5.3733	5.1062	4.8904	5.2393	5.8569	5.4666	5.488	4.0299	5.3571	5.4927	4.9232	5.4373	5.2794	5.4362	4.9667	5.6619	5.492	5.3167	5.3611	5.38
11	320	4.9779	5.0069	5.0695	4.9308	5.3973	4.9874	4.9485	4.9825	5.2023	5.0736	4.8316	4.8324	5.4491	4.9573	5.5408	5.0279	5.5808	4.8063	4.4553	5.1423	5.5286	5.5404	5.0206	5.4838	4.9875	5.1901	5.8937	5.6343	5.4937	5.0313	4.5916	5.1994	5.8304	5.4844	5.4936	4.4419	5.4101	5.4528	4.9318	5.4066	5.1851	5.3726	5.0221	5.6822	5.5101	5.2936	5.306	5.3098
11	321	4.9376	4.8798	4.7419	4.9784	5.4276	4.8442	5.021	5.0621	5.1899	5.0026	4.8002	5.1995	5.4516	4.8783	5.5548	4.8883	5.5716	4.6379	4.6106	5.0421	5.5674	5.5071	5.0179	5.5337	4.9752	5.1918	5.9746	5.4792	5.5362	5.0494	4.7315	5.1098	5.9115	5.5686	5.5821	4.4947	5.5127	5.3757	4.8592	5.4309	5.1873	5.3382	5.0995	5.66	5.4625	5.0717	5.2315	5.3366
11	322	4.9307	5.1213	4.4129	4.9689	5.5836	4.7735	4.9088	4.9957	5.0708	4.9613	4.7974	5.3149	5.4969	4.6933	5.6116	4.8669	5.6006	4.6542	4.87	4.9749	5.4453	5.5362	5.0273	5.5195	4.9452	4.9652	6.0535	5.4361	5.4946	5.0383	4.6804	5.1699	5.948	5.5508	5.5317	4.5861	5.4952	5.2955	4.9522	5.4572	5.2383	5.341	5.0557	5.6974	5.4945	5.0121	5.0035	5.4168
11	323	4.876	5.277	4.3167	4.9026	5.6579	4.98	4.7432	4.8121	4.9766	4.9901	4.8115	5.2171	5.7309	4.5588	5.5847	4.8486	5.627	4.6852	5.0725	4.9612	5.1649	5.5589	4.8	5.5166	5.0082	4.9857	5.8359	5.5735	5.4678	5.0525	4.6694	5.1966	5.9343	5.5318	5.5328	4.7043	5.4692	5.2632	4.9657	5.4211	5.2931	5.432	4.9607	5.6653	5.614	4.9433	4.9785	5.3984
11	324	4.7963	5.3182	4.5184	4.8852	5.6456	5.07	4.7542	4.7484	4.8538	5.0308	4.8007	5.2964	5.8519	4.6089	5.6373	4.8822	5.6857	4.782	4.5809	4.9982	5.3511	5.5635	5.0512	5.4521	5.1603	4.8951	5.8156	5.5817	5.6833	5.0173	4.6536	5.2171	5.9266	5.5082	5.5814	4.7783	5.5315	5.3081	4.9676	5.454	5.3571	5.389	4.8312	5.6145	5.6461	4.7828	4.8888	5.3696
11	325	4.7645	5.2503	4.5765	4.8884	5.5687	5.0915	4.5727	4.8115	4.8242	4.9836	4.832	5.2867	5.7202	4.6177	5.7696	4.8803	5.5998	4.9024	4.7023	5.0281	5.6203	5.5887	5.04	5.4693	5.2075	4.9061	5.9272	5.7719	5.4711	4.9964	4.7519	5.1837	5.8329	5.5607	5.6121	4.7202	5.5884	5.3549	4.9183	5.3688	5.5352	5.2405	5.0242	5.673	5.6079	4.8978	4.8962	5.2939
11	326	4.7559	5.241	4.82	4.8995	5.4751	5.0845	4.6302	5.2586	4.9975	4.9037	4.8784	5.2958	5.7943	4.5436	5.7851	4.9449	5.5108	4.8932	5.1259	5.1012	5.7994	5.588	5.0185	5.4772	5.142	5.0251	5.8836	5.8327	5.4417	4.9722	4.6463	5.1172	5.7936	5.5766	5.5359	4.7009	5.5549	5.2693	4.9046	5.3915	5.5222	5.0432	5.0765	5.7556	5.6228	5.0999	5.0449	5.2597
11	327	4.3973	5.2367	4.8652	4.6745	5.3067	5.073	4.6971	5.111	5.1788	4.9103	4.9007	5.0916	5.6072	4.4458	5.8364	4.9549	5.5664	4.8203	5.1875	4.97	5.7884	5.5468	5.0372	5.5589	4.7772	5.2222	5.8558	5.7854	5.6553	5.0499	4.4034	5.1859	5.7907	5.578	5.5676	4.5591	5.4542	5.2522	4.8746	5.4122	5.4324	5.1035	4.9715	5.7878	5.5836	5.3452	5.1518	5.3214
11	328	4.5921	5.2855	4.8993	4.7169	5.2638	5.1676	4.7187	4.9198	5.2951	4.9479	4.8937	5.0944	5.6278	4.301	5.782	4.4834	5.6296	4.8002	5.1533	4.7674	5.6851	5.559	5.0993	5.5347	4.8637	5.2426	5.8344	5.8112	5.6204	5.0889	4.3086	5.1725	5.7624	5.573	5.6007	4.5503	5.4359	5.3459	4.8155	5.4461	5.3693	5.2584	4.9599	5.8177	5.5484	5.4077	5.1043	5.2558
11	329	4.6914	5.2121	5.0089	4.6962	5.4518	5.229	4.603	4.9658	5.3539	4.9631	4.8495	5.1051	5.7598	4.2055	5.6506	4.9008	5.5916	4.7548	4.8642	4.9363	5.5614	5.5116	5.0418	5.3512	4.9853	5.25	5.9066	5.7656	5.5901	5.0842	4.5205	5.0983	5.7967	5.6304	5.7316	4.5569	5.4126	5.2353	4.8255	5.6057	5.2189	5.3572	4.2479	5.7309	5.5798	5.2299	5.1179	5.2794
11	330	4.8987	5.1732	5.1488	4.6507	5.5304	5.1746	4.5683	4.9202	5.35	5.0639	4.6551	5.2522	5.6502	3.588	5.6768	4.9496	5.5834	4.7238	4.5875	5.0775	5.6268	5.4757	4.8644	5.4183	5.0031	5.2461	5.9772	5.7409	5.5089	5.1006	4.5221	5.0791	5.7403	5.696	5.7507	4.5151	5.3526	5.1074	4.8185	5.6084	5.158	5.3744	3.8577	5.608	5.5915	5.2073	5.1563	5.2174
11	331	4.8623	5.1593	5.1269	4.7226	5.487	5.0989	4.5028	4.9764	4.9701	5.0174	4.6732	5.2418	5.6298	3.7221	5.6836	4.587	5.4834	4.7777	4.6926	4.9485	5.5738	5.4763	4.7753	5.4936	5.044	5.2435	6.0233	5.6868	5.4901	5.0454	4.7524	4.9955	5.6971	5.6472	5.7678	4.5481	5.2563	5.1822	4.841	5.5613	5.1786	5.3339	3.9196	5.6338	5.5409	5.2384	5.1794	5.2269
11	332	4.8887	5.1938	5.17	4.7357	5.4954	5.1994	4.5655	4.9682	4.7504	4.9759	4.6871	5.1958	5.3197	3.8903	5.6848	4.6484	5.7293	4.7586	4.8361	4.8589	5.4996	5.4846	4.6797	5.5874	5.0274	5.319	5.9898	5.6924	5.5236	4.9688	4.7537	4.9621	5.7544	5.5746	5.826	4.4701	5.1923	5.227	4.969	5.5359	5.2727	5.2233	4.1844	5.6885	5.4505	5.2303	5.1076	5.28
11	333	4.9897	5.4022	5.057	4.695	5.5377	5.2434	4.7954	4.959	4.7974	5.0216	4.6704	5.0827	5.2703	4.6636	5.6835	4.7296	5.7493	4.7495	4.8144	5.0378	5.676	5.5336	4.57	5.6447	4.9747	5.4406	6.0127	5.7092	5.5916	4.9311	4.8535	5.162	5.8083	5.5159	5.8073	4.2065	5.2266	5.2577	4.8982	5.4862	5.3515	5.1183	4.1458	5.6757	5.4311	5.3454	5.1129	5.2675
11	334	5.0503	5.4649	5.0691	4.6238	5.5096	5.2173	4.947	4.9231	4.8578	5.0027	4.6709	5.2179	5.217	4.7064	5.7165	4.8049	5.683	4.8081	4.8538	4.8744	5.6264	5.535	4.2921	5.5536	5.0514	5.4726	5.9656	5.7843	5.6006	4.9977	5.1027	5.178	5.7135	5.5652	5.6863	3.9717	5.2766	5.2233	4.7005	5.5646	5.3459	4.9841	4.5469	5.6388	5.4582	5.3818	5.091	5.074
12	335	4.3703	5.4397	4.5362	4.065	4.9984	4.6087	4.6324	4.9402	4.3556	4.4863	4.1568	4.6419	4.7172	4.2268	5.0544	4.7512	5.7132	4.6313	4.747	4.5746	4.9039	4.772	3.6733	4.6883	4.6064	4.5994	4.9974	5.0532	5.0046	4.379	4.659	4.6517	4.8416	5.192	5.2498	3.9629	5.369	5.0242	5.0549	5.7064	5.2829	5.27	4.2816	5.2307	5.0952	5.1345	5.0788	4.5927
12	336	4.4561	5.3063	4.4086	3.9886	4.8833	4.6335	4.6079	4.8043	4.3386	4.5044	4.2636	4.4687	4.8683	4.353	5.0463	4.8851	5.3954	4.5149	4.7673	4.5617	4.8505	4.7857	3.9471	4.7091	4.6907	4.6617	4.989	4.9299	4.9771	4.4745	4.8917	4.8147	4.7639	5.1207	5.1483	4.4081	5.3681	5.1392	4.9793	5.2843	5.4859	5.441	4.4395	5.123	4.9498	5.1985	5.0295	4.3049
12	337	4.429	5.1744	4.3963	4.1395	5.1444	4.6606	4.4155	4.594	4.2551	4.6005	4.3744	4.4205	4.9578	4.2592	4.7622	5.1279	5.3881	4.5788	4.984	4.6482	4.7895	4.8966	4.0652	4.7864	4.7109	4.8616	5.0737	4.8577	4.9565	4.5606	4.9467	4.8384	4.801	4.9319	5.1109	4.6591	5.3111	5.1394	4.9772	5.2728	5.4299	5.3953	4.616	5.1733	4.9364	5.3308	5.1175	4.1273
12	338	4.3873	5.1093	4.4161	4.1921	4.9154	4.6681	4.3402	4.8665	4.1903	4.5083	4.492	4.2435	4.9672	4.3138	4.6416	4.8953	5.3915	4.6261	5.0644	4.6404	4.8442	4.9611	3.9897	4.8337	4.7493	4.7295	5.3641	4.6495	4.938	4.569	4.9171	4.7199	4.7816	4.8818	5.0577	4.6363	5.263	5.1544	4.9445	5.4432	5.5132	5.3368	4.6561	5.2172	4.9756	5.21	5.1945	4.3057
12	339	4.406	5.0985	4.4077	4.2079	4.9139	4.6796	4.4544	5.3536	4.2871	4.8002	4.4216	4.2011	5.0199	4.3013	4.7922	4.7465	5.3031	4.521	5.1066	4.6887	4.9817	4.8767	4.0432	4.7929	4.7065	4.5746	5.2739	4.6315	4.9843	4.4658	4.8561	4.6528	4.8252	4.9242	5.0002	4.5862	5.2096	5.2217	5.0481	5.5154	5.5937	5.477	4.438	5.1204	5.045	5.1391	5.038	4.4674
12	340	4.3421	5.013	4.3916	4.2485	4.9033	4.5281	4.5324	5.315	4.382	4.8803	4.3662	4.2232	5.0468	4.3156	4.9603	4.8478	5.2209	4.4606	5.0001	4.7193	4.8087	4.8414	4.1897	4.6859	4.6564	4.5642	5.18	4.6774	4.93	4.3591	4.8227	4.6022	4.8683	5.0258	4.9237	4.6136	5.1813	5.329	5.0348	5.3632	5.5151	5.4682	4.4527	5.1249	5.0952	5.1268	4.8489	4.7925
12	341	4.2956	4.7531	4.3692	4.3241	4.8971	4.433	4.729	5.1915	4.441	4.891	4.4281	4.2181	4.8549	4.4001	4.9949	4.9522	5.2639	4.5242	5.0286	4.7148	4.7475	4.9479	4.5165	4.6319	4.582	4.5629	4.6786	4.6734	5.0952	4.3184	4.8162	4.6302	4.8856	4.9831	4.9591	4.724	5.2442	5.3586	4.965	5.1974	5.5064	5.4803	4.2815	5.0684	5.0694	5.1915	4.8874	4.8598
12	342	4.2805	4.6857	4.2716	4.36	4.7851	4.5038	4.7747	5.2616	4.4491	4.4602	4.5673	4.2374	4.7718	4.5104	4.7297	5.0175	5.3389	4.495	4.9788	4.7215	5.117	4.9425	4.4306	4.5171	4.6922	4.5623	4.971	4.6738	5.2799	4.1612	4.8347	4.6803	4.8758	5.0164	4.9899	4.707	5.2265	5.4721	4.9578	5.3033	5.4989	5.5088	4.4064	5.0335	5.027	5.2539	4.9726	4.8198
12	343	4.344	5.0272	4.2005	4.2588	4.6372	4.4886	4.6831	5.0934	4.4527	4.4603	4.723	4.2616	4.4661	4.5613	4.6169	4.9911	5.2574	4.4763	4.8338	4.722	5.0278	4.9146	4.3229	4.6856	4.6517	4.5473	5.0331	4.6648	5.2181	4.3328	4.6159	4.7356	4.7793	5.1975	4.9919	4.5244	5.0489	5.452	4.9958	5.3758	5.5412	5.5165	4.6627	5.089	5.0958	5.2111	5.1347	4.8449
12	344	4.3673	4.9405	4.1523	4.2152	4.7815	4.4575	4.751	5.0193	4.4181	4.581	4.4206	4.2235	4.5797	4.5226	4.7496	4.9171	5.088	4.4162	4.7471	4.6657	4.8583	4.8718	4.0462	4.7776	4.6548	4.5816	5.0093	4.6565	4.8708	4.4003	4.1265	4.845	4.7772	5.2814	4.952	4.3028	5.0553	5.4748	5.0298	5.3017	5.5512	5.4202	4.7718	4.9513	5.065	5.0736	5.3249	5.0072
12	345	4.3979	4.2457	4.1495	4.2034	4.8668	4.4283	4.8716	5.0151	4.196	4.5595	4.0892	4.1091	4.8352	4.3877	4.8731	4.904	4.8737	4.5488	4.6834	4.6136	4.5617	4.8733	4.1695	4.8573	4.6819	4.6929	5.0066	4.6768	4.9015	4.3621	4.0055	4.9721	4.792	5.2448	4.8644	4.3111	5.0974	5.5686	5.0327	5.1394	5.4279	5.3629	4.7997	4.8773	4.9815	5.0141	5.4424	5.0252
12	346	4.4411	4.3155	4.1965	4.2343	4.7797	4.4646	4.774	5.0484	4.3607	4.6356	4.2943	3.8072	4.8599	4.4346	5.0134	5.0695	4.7981	4.5409	4.692	4.639	4.7017	4.8455	4.4294	4.8749	4.665	4.7503	4.9543	4.6553	4.9482	4.369	4.3042	4.94	4.7259	5.1321	4.8703	4.316	5.1089	5.7159	5.0439	5.0615	5.4115	5.2682	4.6788	5.2311	4.8568	5.0528	5.3318	4.9911
12	347	4.312	4.8568	4.2703	4.228	4.6386	4.5393	4.5973	5.0542	4.482	4.569	4.507	3.929	4.798	4.4841	5.1252	5.0223	4.8336	4.5786	4.7944	4.6691	4.7444	4.7834	4.4597	4.9471	4.5082	4.816	5.0385	4.6476	4.9455	4.2818	4.9035	4.922	4.7094	5.0816	4.8819	4.2557	5.0402	5.97	5.0063	4.9063	5.4343	5.1788	4.5907	5.3522	4.8756	4.9815	5.1877	5.1613
12	348	4.3444	4.9031	4.3041	4.2666	4.4943	4.6253	4.5871	5.1952	4.4357	4.4204	4.6956	4.3737	4.82	4.5354	4.8663	4.8897	4.8047	4.5789	5.0493	4.7327	4.8619	4.7567	4.4285	5.1266	4.5096	4.8356	5.1431	4.616	4.9545	4.2068	4.737	4.8174	4.6079	4.9841	4.8718	4.3337	4.9211	5.4561	5.0045	5.1478	5.4013	5.1726	4.5246	5.2188	4.8972	4.9264	5.0512	5.1648
12	349	4.4833	4.4094	4.3692	4.2249	4.5645	4.7031	4.5147	4.8647	4.4486	4.5329	4.7105	4.2243	4.7825	4.5565	4.9381	4.8931	4.8445	4.582	5.2621	4.7925	4.8828	4.8247	4.4744	4.665	4.6105	4.8623	5.1151	4.6238	4.9403	4.073	4.7707	4.8482	4.5622	5.08	5.0224	4.6141	4.8794	5.4699	5	5.1975	5.2862	5.2824	4.33	5.2322	4.9707	5.0173	5.0674	5.2098
12	350	4.4841	4.4703	4.452	3.9829	4.6397	4.6746	4.5707	4.6215	4.4917	4.6646	4.6965	3.9737	4.9899	4.4855	4.9406	4.8738	4.9963	4.6329	5.3774	4.7518	4.8175	4.7606	4.378	4.5785	4.6534	4.8793	5.1679	4.701	4.8278	4.0422	4.9172	4.8672	4.6	5.129	5.0179	4.7802	5.0067	5.2862	4.9777	5.1463	5.3734	5.2996	4.2162	5.3982	4.9968	5.0713	5.1774	5.1034
12	351	4.5267	4.3459	4.4207	4.1531	4.8031	4.6109	4.6914	5.3023	4.5336	5.0979	4.6784	3.8436	4.8333	4.466	4.8529	4.6989	4.9984	4.6387	4.8691	4.6445	4.8281	4.6647	4.2996	4.5987	4.6981	4.8184	5.0835	4.8322	4.7418	4.0695	5.0654	4.8991	4.6339	4.6461	5.038	4.7543	5.1227	5.069	4.9071	5.1921	5.4331	5.2507	4.116	5.0763	4.9783	5.1368	5.2476	5.1205
12	352	4.5768	4.412	4.4101	4.1295	4.9668	4.6863	4.7116	5.4541	4.4499	4.6804	4.6724	4.0653	4.9325	4.4999	4.8221	4.6956	4.9031	4.599	4.5529	4.612	4.7564	4.6516	4.3656	4.5564	4.5534	4.7479	5.0514	4.9772	4.8073	4.2823	4.9902	4.9354	4.6693	4.644	4.7904	4.763	5.173	4.9299	4.8726	5.2726	5.4464	5.1336	4.174	5.5196	4.9295	5.3154	5.3077	5.1179
12	353	4.4489	4.4889	4.4089	4.1805	4.9593	4.7646	4.7185	5.5569	4.4252	4.3352	4.604	4.2532	4.8301	4.7	4.8281	4.7175	4.9688	4.5936	4.5643	4.6117	4.7189	4.701	4.4304	4.722	4.7565	4.7913	4.9549	4.9524	4.9356	4.537	4.9804	4.9116	4.7116	4.9518	5.0877	4.666	5.2401	4.8486	4.6687	5.3247	5.4011	4.9712	4.0012	5.701	4.9382	5.3953	5.3354	5.0937
12	354	4.5952	4.5606	4.412	4.3394	4.9975	4.7905	4.7993	5.6983	4.3955	4.474	4.5781	4.3718	4.8089	4.7501	4.8533	4.8163	5.1576	4.5425	4.5714	4.6948	4.6624	4.6874	4.3569	4.8301	4.8573	4.8018	4.7136	4.9917	4.9925	4.4076	5.227	4.869	4.7927	5.1484	5.0236	4.5475	5.3207	4.8938	4.7002	5.2423	5.2874	4.9402	4.1526	5.4051	4.9487	5.2976	5.2756	4.8054
12	355	4.6647	4.6837	4.4285	4.4049	5.0465	4.7946	4.7773	5.5639	4.539	4.6249	4.5327	4.4668	4.7516	4.6598	4.824	4.9762	5.319	4.5299	4.5575	4.7526	4.6225	4.7441	4.5113	4.7905	4.974	4.82	4.657	5.112	5.0366	4.3741	5.2717	4.8115	4.8316	5.0583	4.9199	4.6305	5.3383	5.1297	4.2566	5.2252	5.1795	4.9704	4.3373	5.471	4.9697	5.1487	5.1695	4.4464
12	356	4.6791	4.7885	4.4494	4.5676	4.9156	4.7869	4.7508	5.3734	4.553	4.7164	4.5176	4.5993	4.8062	4.7135	4.8778	5.2409	5.2746	4.5759	4.3388	4.7601	4.5775	4.7627	4.692	4.7203	5.0184	4.7283	4.7805	5.0069	5.0916	4.6809	5.254	4.8326	4.8251	5.0817	4.7918	4.727	5.0894	5.3467	3.9359	5.2293	5.1611	4.9973	4.3492	5.4348	4.8929	4.9661	5.1112	4.429
12	357	4.7376	4.6885	4.4515	4.6296	4.6826	4.7007	4.7694	5.3781	4.5727	4.8383	4.5503	4.7399	4.8553	4.7086	4.8606	5.2696	5.0216	4.6748	4.2461	4.7782	4.5672	4.8103	4.7713	4.6157	5.0535	4.6046	4.6648	5.0786	5.0415	4.794	5.3053	4.781	4.7882	5.0313	4.8277	4.8207	4.7726	5.3976	4.0789	5.2446	5.1188	5.028	4.3802	5.5122	4.8173	5.0226	5.2018	4.65
12	358	4.785	4.5601	4.3765	4.5774	4.565	4.6665	4.794	5.4401	4.5066	4.9865	4.6249	4.722	4.8664	4.6253	4.7595	5.0003	4.8328	4.7689	4.508	4.6871	4.5693	4.8778	4.847	4.5359	5.066	4.6308	4.5543	5.0025	4.9356	4.822	5.3221	4.7115	4.8204	4.7439	4.8178	4.8741	4.6326	5.3733	4.3763	5.2055	5.0351	4.9979	4.4451	4.8155	4.9294	5.0118	5.3095	4.7164
12	359	4.7552	4.6211	4.364	4.5214	4.6553	4.7613	4.7217	5.3359	4.4401	5.2185	4.7855	4.7721	4.8554	4.6442	4.6194	4.7585	4.6852	4.7265	4.4696	4.603	4.7015	4.956	4.8627	4.5643	5.0707	4.6019	4.573	5.1362	4.885	4.7764	5.2539	4.7395	4.8824	4.716	4.7612	4.9178	4.7519	5.2085	4.7611	5.0778	4.9603	4.9878	4.6262	4.9969	4.9816	5.0321	5.2932	4.8472
12	360	4.7167	4.7457	4.4567	4.6225	4.6937	4.6965	4.7158	5.0715	4.4367	4.8003	4.8681	4.9437	4.8715	4.5855	4.5679	4.6941	4.6482	4.6904	4.6775	4.6543	4.7197	4.9764	4.8423	4.664	5.0758	4.5823	4.6713	5.1353	4.8038	4.7738	5.0004	4.7898	4.8282	4.7362	4.5858	5.0059	4.8094	4.9608	4.8684	5.0847	4.9524	5.0127	4.6888	4.9682	5.0436	5.0249	5.1181	4.9962
12	361	4.7961	4.8702	4.4674	4.6074	4.7069	4.6678	4.8931	4.9842	4.4244	4.5157	4.642	4.8648	4.945	4.6911	4.6378	4.746	4.6776	4.6413	4.6907	4.6505	4.7084	5.0458	4.8745	4.7805	5.1277	4.6155	4.7923	5.1366	4.7566	4.7828	4.9592	4.8643	4.807	4.6481	3.805	4.9853	4.8845	5.2493	5.0284	5.08	5.0272	5.0348	4.5901	5.0183	5.1034	5.0332	5.0076	5.0311
12	362	4.9013	4.9506	4.4331	4.5084	4.639	4.3896	4.8752	4.9051	4.5018	4.2443	4.5432	4.8143	5.0417	4.8922	4.739	4.7433	4.6876	4.6337	4.8254	4.7281	4.6848	5.152	4.8852	4.7755	5.1378	4.6335	4.7231	5.0537	4.7941	4.8186	4.9774	4.9679	4.7344	4.7346	3.9684	4.931	5.1107	5.4782	5.0557	5.0421	5.0617	5.048	3.7502	5.1857	5.233	5.0606	5.0139	4.8702
12	363	4.8458	4.9577	4.4618	4.378	4.6795	4.362	4.7115	4.6084	4.5424	4.789	4.5444	4.7527	4.9999	5.0037	4.7857	4.5532	4.6793	4.6781	4.8854	4.7699	4.8033	4.9957	4.8035	5.1157	5.1239	4.6898	4.7329	5.0564	4.8029	4.8345	4.9358	4.9544	4.7445	4.686	4.1776	4.9038	5.4342	5.447	5.0246	4.9829	5.0813	5.0913	3.7172	5.1713	5.2164	5.2643	5.0729	4.9125
12	364	4.9171	4.8797	4.5127	4.2819	4.6902	4.7405	4.7351	4.5387	4.5911	4.8833	4.5299	4.7941	4.8092	4.9511	4.8338	4.3677	4.6849	4.8015	5.0994	4.7987	4.836	5.0839	4.8312	5.212	5.1822	4.7481	4.7273	5.2026	4.7677	4.7725	4.7956	5.0093	4.7599	4.685	4.7288	4.9893	5.4504	4.4153	5.0357	4.966	5.1357	5.1221	4.0959	5.0164	5.1932	5.3606	5.0993	5.0685
12	365	4.9152	4.8388	4.5055	4.3064	4.6988	4.6693	4.6905	4.6289	4.676	4.7346	4.52	4.7138	4.6298	4.7336	4.89	4.5461	4.7182	4.8182	5.0713	4.826	4.8778	4.9696	4.9604	5.1816	5.2088	4.7697	4.3987	5.1237	4.8005	4.8279	4.7543	5.2067	4.7875	4.7505	4.6076	5.0181	5.3794	4.8063	5.0445	5.045	5.2479	5.1335	4.812	4.7895	5.1884	5.3378	5.1027	5.0588
[truncated: 46 more columns]

## Sheet: RAIN
MOIS	jours	2006	2007	2008	2009	2010	2011	2012	2013	2014	2015	2016	2017	2018	2019	2020	2021	2022	2023	2024	2025	2026	2027	2028	2029	2030	2031	2032	2033	2034	2035	2036	2037	2038	2039	2040	2041	2042	2043	2044	2045	2046	2047	2048	2049	2050	2051	2052	2053
1	1	0	0	0	0	0	0	0	0	0	0	0.2395	0	0	0	0	0	0	0	0	0	0	0	0	0	0	0	0	0	0	0	0	0	0	0	0	0	0	0	0	0	0	0	0	0	0	0	0	0
1	2	0	0	0	0	0	0	0	0	0	0	0	0	0	0	0	0	0	0	0	0	0	0	0	0	0	0	0	0	0	0	0	0	0	0	0	0	0	0	0	0	0	0	0	0	0	0	0	0
1	3	0	0	0	0	0	0	0	0	0	0	0	0	0	0	0	0	0	0	0	0	0	0	0	0.3176	0	0	0	0	0	0	0	0	0	0	0	0	0	0	0	0	0	0	0	0	0	0	0	0
1	4	0	0	0	0	0	0	0	0	0	0	0	0	0	0	0	0	0	0	0	0	0	0	0	0	0	0	0	0	0	0	0	0	0	0	0	0	0	0	0	0	0	0	0	0	0	0	0	0
1	5	0	0	0	0	0.2649	0	0	0	0	0	0	0	0	0	0	0	0	0	0	0	0	0	0	0	0	0	0	0	0	0	0	0	0	0	0	0	0	0	0	0	0	0	0	0	0	0	0	0
1	6	0	0	0	0	0	0	0	0	0	0	0	0	0	0	0	0	0	0	0	0	0	0	0	0	0	0	0	0	0	0	0	0	0	0	0	0	0	0	0	0	0	0	0	0	0	0	0	0
1	7	0	0	0	0	0	0	0	0	0	0	0	0	0	0	0	0	0	0	0	0	0	0	0	0	0	0	0	0	0	0	0	0	0	0	0	0	0	0	0	0	0	0	0	0	0	0	0	0
1	8	0	0	0	0	0	0	0	0	0	0	0	0	0	0	0	0	0	0	0	0	0	0.1715	0	0	0	0	0	0	0	0	0	0	0	0	0	0	0	0	0	0	0	0	0	0	0	0	0	0
1	9	0	0	12.7058	0	0	0	0	0	0	0	0	0	0	0	0	0	0	0	0	0	0	0	0	0	0	0	0	0	0.2202	0	0	0	0	0	0	0	0	0	0	0	0	0	0	0	0	0	0	0
1	10	0	0	0	0	0	0	0	0	0	0.3413	0	0	0	0	0	0	0	0	0	0	0	0	0	0	0	0	0	0	0	0	0	0	0	0	0	0	0	0	0	0	0	0	0	0	0	0	0	0
1	11	0	0	0	0	0	0	0	1.4776	0	0	0	0	0	0	0	0	0	0	0	0	0	0	0	0	0	0	0	0	0	0	0	0	0	0	0	0	0	0	0	0	0	0	0	0	0	0	0	0
1	12	0	0	0	0	0	0	0	0	0	0	0	0	0	0	0	0	0	0	0	0	0	0	0.1958	0	0	0	0	0	0	0	0	0	0	0	0	0	0	0	0	0	0	0	0	0	0	0	0	0
1	13	4.5471	1.477	0	0	0	0	0	0	0	0	0	0	0	0	0	0	0	0	0	0	0	0	0	0	0	0	0	0	0	0	0	0	0	1.4759	0	0	0	0	0	0	0	0	0	0	0	0	0	0
1	14	0	0	0	0	0	0	0	0	0	0	0	0	0	0	0	0	0	0	0	0	0	0	0	0	0	0	0	0	0	0	0	0	0	0	0	0	0	0	0	0	0	0	0	0	0	0	0	0
1	15	0	0	0	0	0	0	0	0	0	0	0	0	0	0	0	0	0	0	0	0	0	0	0	0	0	0	0	0	0	0	0	0	0	0	0	0	0	0	0	0	0	0	0	0	0	0	0	0
1	16	0	0	0	0	0	0	0	0	0	0	0	0	0	0	0	0	0	0	0	0	0	0	0	0	0	0	0	0	0	0	0	0	0	0	0	0.3041	0	0	0	0	0	0	0	0	0	0	0	0
1	17	0	0	0	0	0	0	0	0	0	0	0	0	0	0	0	0	0	0	0	0	0	0	0	0	0	0	0	0	0	0	0	0	0	0	0	0	0	0	0	0	0	0	0	0	0	0	0	0
1	18	0	0	0	0	0	0	0	0	0	0	0	0	0	0	0	0	0	0	0	0	0	0	0	0	0	0	0	0	0	0	0	0	0	0	0	0	0	0	0	0	0	0	0	0	0	0	0	0
1	19	0	0	0	0	0	0	0	0	0.1886	0	0	0	0	0	0	0	0	0	0	0	12.7056	0	0	0	0	0	0	0	0	0	0	0	0	0	0	0	0	0	0	0	0	0	0	0	0	0	0	0
1	20	0	0	0	0	0	0	0	0	0	0	0	0	0	0	0.309	0	0	0	0	0	0	0	0	0	0	0	0	0	0	0	0	0	0	0	0	0	0	0	0	0	0	0	0	0	0	0	0	0
1	21	0	0	0	0	0	0	0	0	0	0	0	0	0	0	0	0	0	0	0	0	0	0	0	0	0	0	0	0	0	0	0	0	0	0	0	0	0	0	0	0	0	0	0	0	0	0	0	0
1	22	0	0	0	0	0	0	0	0	0	0	0	0	0	0	0	0	0	0	0	0	0	0	0	0	0	0	0	0	0	0	0	0	0	0	0	0	0	0	0	0	0	0	0	0	0	0	0	0
1	23	0	0	0	0	0	0	0	0	0	0	0	0	0	0	0	0	0	0	0.2796	0	0	0	0	0	0	0	0	0	0	0	0	0	0	0	0	0	0	0	0	0	0	0	0	0	0	0	0	0
1	24	0	0	0	0	0	0	0	0	0	0	0	0	0	0	0	0	0	0	0	0	0	0	0	0	0	0	0	0	0	0	0	0	0	0	0	0	0	0	0	0	0	0	0	0	0	0	0	0
1	25	0	0	0	0	0	0	0	0	0	0	0	0	0	0	0	0	0	0	0	0	0	0	0	0	0	0	0	0	0	0	0	0	0	0	0	0	0	0	0	0	0	0	0	0	0	0	0	0
1	26	0	0	0	0	0	0	0.3158	0	0	0	0	0	0	0	0	0	0	0	0	0	0	0	0	0	0	0	0	0	1.4776	0	0	0	0	0	0	0	0	0	0	12.705	0	0	0	0	0	0	0	0
1	27	0	0.3434	0	0	0	0	0	0	0	0	0	0	0	0	0	0	0	0	0	0	0	0	0	0	0	0	0	0	0	0	0	0	0	0	0	0	0	0	0	0	0	0	0	0	0	0	0	0
1	28	0	0	0	0	0	0	0	0	0	0	0	0	0	0	0	0	0	0	0	0	0	0	0	0	0	0	0	0	0	0	0	0	0	0	0	0	0	0	0	0	0	0	0	0	0	0	0	0
1	29	0	0	0	0	0	0	0	0	0	0	0	0	0	0	0	0	0	0	0	0	0	0	0	0	0	0	0	0	0	0	0	0	0	0	0	0	0	0	0	0	0	0	0	0	0	0	0	0
1	30	0	0	0	0	0	0	0	0	0	0	0	0	0	0	0	0	0	0	0	0	0	0	0	0	0	0	0	0	0	0	0	0	0	0	0	0	0	0	0	0	0	0	0	0	0	0	4.5446	0
1	31	0	0	0	0	0	0	0	0	0	0	0	0	0	0	0	0	0	0	0	0	0	0	0	0	0	0	0	0	0	0	0	0	0	0	0	0	0	0	0	0	0	0	0	0	0	0	0	0.3225
2	32	0	0	0	0	0	0	0	0	0	0	0	0	0	0	0	0	0	0	0	0	0	0	0	0	0	0	0	0	0	0	0	0	0	0	0	0	0	0	0	0	0	0	0	0	0	0	0	0
2	33	0	0	0	0	0	0	0	0	0	0	0	0	0	0	0	0	0	0	0	0	0	0	0	0	0	0	0	0	0	0	0	0	0	0	0	0	0	0	0	0	0	0	0.8141	0	0	0	0	0
2	34	0	0	0	0	0	0	0	0	0	0	0	0	0	0	0	0	0	0	0	0	0	0	0	0	0	0	0	0	0	0	0	0	0	0	0	0	0	0	0	0	0	0	0	0	0	0	0	0
2	35	0	0	0	0	0	0	0	0	0	0	0	0	0	0	0	0	0	0	0	0	0	0	0	0	0	0	0	0	0	0	0	0	0	0	0	0	0	0	0	0	0	0	0	0	0	0	0	0
2	36	0	0	0	0	0	0	0	0	0	0	0	0	0	0	0	0	0	0	0	0	0	0	0	0	0	0	0	0	0	0	0	0	0	0	0	0	0	0	0	0	0	0	0	0	0	0	0	0
2	37	0	0	0	0	0	0	0	0	0	0	0	0	0	0	0	0	0	0	0	0	0	0	0	0	0	0	0	0	0	0	0	0	0	0	0	0	0	0	0	0	0	0	0	0	0	0	0	0
2	38	0	0	0	0	0	0	0	0	0	0	0	0	0	0	0	0	0	0	0	0	0	0	0	0	0	0	0	0	0	0	0	0	0	0	0	0	0	0	0	0	0	0	0	0	0	0	0	0
2	39	0	0	0	0	0	0	0	0	0	0	0	0	0	0	0	0	0	0	0	0	0	0	0	0	0	0	0	0	0	0	0	0	0	0	0	0	0	0	0	0	0	0	0	0	0	0	0	0
2	40	0	0	0	0	0	0	0	0	0	0	0	0	0	0	0	0	0	0	0	0	0	0	0	0	0	0	0	0	0	0	0	0	0	0	0	0	0	0	0	0	0	0	0	0	0	0	0	0
2	41	0	0	0	0	0	0	0	0	0	0	0	0	0	0	0	0	0	0	0	0	0	0	0	0	0	0	0	0	0	0	0	0	0	0	0	0	0	0	0	0	0	0	0	0	0	0	0	0
2	42	0	0	0	0	0	0	0	0	0	0	0	0	0	0	0	0	0	0	0	0	0	0	0	0	0	0	0	0	0	0	0	0	0	0	0	0	0	0	0	0	0	0	0	0	0	0	0	0
2	43	0	0	0	0	0	0	0	0	0	0	0	0	0	0	0	0	0	0	0	0	0	0	0	0	0	0	0	0	0	0	0	0	0	0	0	0	0	0	0	0	0	0	0	0	0	0	0	0
2	44	0	0	0	0	0	0	0	0	0	0	0	0	0	0	0	0	0	0	0	0	0	0	0	0	0	0	0	0	0	0	0	0	0	0	0	0	0	0	0	0	0	0	0	0	0	0	0	0
2	45	1.3942	0	0	0	0	0	0	0	0	0	0	0	0	0	0	0	0	0	0	0	0	0	0	0	0	0	0	0	0	0	0	0	0	0	0	0	0	0	0	0	0	0	0	0	0	0	0	0
2	46	3.3778	0	0	0	0	0	0	0	0	0	0	0	0	0	0	0	0	0	0	0	0	0	0	0	0	0	0	0	0	0	0	0	0	0	0	0	0	0	0	0	0	0	0	0	0	0	0	0
2	47	0.087	0	0	0	0	0	0	0	0	0	0	0	0	0	0	0	0	0	0	0	0	0	0	0	0	0	0.3226	0	0	0	0	0	0	0	0	0	0	0	0	0	0	0	0	0	0	0	0	0
2	48	0.1093	0	0	0	0	0	0	0	0	0	0	0	0	0	0	0	0	0	0	0	0	0	0	0	0	0	2.6969	0	0	0	0	0	0	0	0	0	0	0	0	0	0	0	0	0	0	0	0	0
2	49	0.3493	0	0	0	0	0	0	0	0	0	0	0	0	0	0	0	0	0	0	0	0	0	0	0	0	0	0	0	0	0	0	0	0	0	0	0	0	0	0	0	0	0	0	0	0	0	0	0
2	50	0.4693	0	0	0	0	0	0	0	0	0	0	0	0	0	0	0	0	0	0	0	0	0	0	0	0	0	0	0	0	0	0	0	0	0	0	0	0	0	0	0	0	0	0	0	0	0	0	0
2	51	0	0	0	0	0	0	0	0	0	0	0	0	0	0	0	0	0	0	0	0	0	0	0	0	0	0	0	0	0	0	0	0	0	0	0	0	0	0	0	0	0	0	0	0	0	0	0	0
2	52	0	0	0	0	0	0	0	0	0	0	0	0	0	0	0	0	0	0	0	0	0	0	0	0	0	0	0	0	0	0	0	0	0	0	0	0	0	0	0	0	0	0	0	0	0	0	0	0
2	53	0	0	0	0	0	0	0	0	0	0	0	0	0	0	0	0	0	0	0	0	0	0	0	0	0	0	0	0	0	0	0	0	0	0	0	0	0	0	0	0	0	0	0	0	0	0	0	0
2	54	0	0	0	0	0	0	0	0	0	0	0	0	0	0	0	0	0	0	0	0	0	0	0	0	0	0	0	0	0	0	0	0	0	0	0	0	0	0	0	0	0	0	0	0	0	0	0	0
2	55	0	0	0	0	0	0	0	0	0	0	0	0	0	0	0	0	0	0	0	0	0	0	0	0	0	0	0	0	0	0	0	0	0.1387	0	0	0	0	0	0	0	0	0	0	0	0	0	0	0
2	56	0	0	0	0	0	0	0	0	0	0	0	0	0	0	0	0	0	0	0	0	0	0	0	0	0	0	0	0	0	0	0	0	0.206	0	0	0	0	0	0	0	0	0	0	0	0	0	0	0
2	57	0	0	0	0	0	0	0	0	0	0	0	0	0	0	0	0	0	0	0	0	0	0	0	0	0	0	0	0	0	0	0	0	0	0	0	0	0	0	0	0	0	0	0	0	0	0	0	0
2	58	0	0	0	0	0	0	0	0	0	0	0	0	0	0	0	0	0	0	0	0	0	0	0	0	0	0	0	0	0	0	0	0	0	0	0	0	0	0	0	0	0	0	0	0	0	0	0	0
2	59	0	0	0	0	0	0	0	0	0	0	0	0	0	0	0	0	0	0	0	0	0	0	0	0	0	0	0	0	0	0	0	0	0	0	0	0	0	0	0	0	0	0	0	0	0	0	0	0
3	60	0	0	0	0	0	0	0	0	0	0	0	0	0	0	0	0	0	0	0	0	0	0	0	0	0	0	0	0	0	0	0	0	0	0	0	0	0	0	0	0	0	0	0	0	0	0	0	0
3	61	0	0	0	0	0	0	0	0	0	0	0	0	0	0	0	0	0	0	0	0	0	0	0	0	0	0	0	0	0	0	0	0	0	0	0	0	0	0	0	0	0	0	0	0	0	0	0	0
3	62	0	0.1411	0	0	0	0	0	0	0	0	0	0	0	0	0	0	0	0	0	0	0	0	0	0	0	0	0	0	0	0	0	0	0	0	0	0	0	0	0	0	0	0	0	0	0	0	0	0
3	63	0	1.2271	0	0	0	0	0	0	0	0	0	0	0	0	0	0	0	0	0	0	0	0	0	0	0	0	0	0	0	0	0	0	0	0	0	0	0	0	0	0	0	0	0	0	0	0	0	0
3	64	0	0	0	0	0	0	0	0	0	0	0	0	0	0	0	0	0	0	0	0	0	0	0	0	0	0	0	0	0	0	0	0	0	0	0	0	0	0	0	0	0	0	0	0	0	0	0	0
3	65	0	0	0	0	0	0	0	0	0	0	0	0	0	0	0	0	0	0	0	0	0	0	0	0	0	0	0	0	0	0	0	0	0	0	0	0	0	0	0	0	0	0	0	0	0	0	0	0
3	66	0	0	0	0	0	0	0	0	0	0	0	0.4291	0	0	0	0	0	0	0	0	0	0	0	0	0	0	0	0	0	0	0	0	0	0	0	0	0	0	0	0	0	0	0	0	0	0	0	0
3	67	0	0	0	0.6094	0	0	0	0	0	0	0	0	0	0	0	0	0	0	0	0	0	0	0	0	0	0	0	0	0	0	0	0	0	0	0	0	0	0	0	0	0	0	0	0	0	0	0	0
3	68	0	0	0	0	0	0	0	0	0	0	0	0	0	0	0	0	0	0	0	0	0	0	0	0	0	0	0	0	0	0	0	0	0	0	0	0	0	0	0	0	0	0	0	0	0	0	0	0
3	69	0	0	0	0	0	0	0	0	0	0	0	0	0	0	0	0	0	0	0	0	0	0	0	0	0	0	0	0	0	0	0	0	0	0	0	0	0	0	0	0	0	0	0	0	0	0	0	0
3	70	0	0	0	0	0	0	0	0	0	0	0	0	0	0	0	0	0	0	0	0	0	0	0	0	1.1565	0	0	0	0	0	0	0	0	0	0	0	0	0	0	0	0	0	0	0	0	0	0	0
3	71	0	0	0	0	0	0	0	0	0	0	0	0	0	0	0	0	0	0	0	0	0	0	0	0	0	0	0	0	0	0	0	0	0	0	0	0	0	0	0	0	0	0	0	0	0	0	0	0
3	72	0	0	0	0	0	0	0	0	0	0	0	0	0	0	0	0.1791	0	0	0	0	0	0	0	0	0	0	0	0	0	0	0	0	0	0	0	0	0	0	0	0	0	0	0	0	0	0	0	0
3	73	0	0	0	0	0	0	0	0	0	0	0	0	0	0	0	0.7596	0	0	0	0	0	0	0	0	0	0	0	0	0	0	0	0	0	0	0	0	0	0	0	0	0	0	0	0	0	0	0	0
3	74	0	0	0	0	0	0	0	0	0	0	0	0	0	0	0	0	0	0	0	0	0	0	0	0	0	0	0	0	0	0	0	0	0	0	0	0	0	0	0	0	0	0	0	0	0	0	0	0
3	75	0	0	0	0	0	0	0	0	0	0	0	0	0	0	0	0	32.3534	0	0	0	0	0	0	0	0	0	0	0	0	0	0	0	0	0	0	0	0	0	0	0	0	0	0	0	0	0	0	0.4037
3	76	0	0	0	0	0	0	0	0	0	0	0	0	0	0	0	0	4.5225	0	0	0	0	0	0	0	0	0	0	0	0	0	0	0	0	0	0	0	0	0	0	0	0	0	0	0	0	0	0	7.8726
3	77	0	0	0	0	0	0	0	0	0	0	0	0	0	0	0	0	0	0	0	0	0	0	0	0	0	0	0	0	0	0	0	0	0	0	0	0	0	0	0	0	0	0	0	0	0	0	0	1.1303
3	78	0.1426	0	0	0	0	0	0	0	0	0	0	0	2.7012	0	0	0	0	0	0	0	0	0	0	0	0	0	0	0	0	0	0	0	0	0	0	0	0	0	0	0	0.2112	0	0	0	0	0	0	0
3	79	0	0	0	0	0	0	0	0	0	0	0	0	0	0	0	0	0	0	0	0	0	0	0	0	0	0	0	0	0	0	0	0	0	0	0	0	0	0	0	0	3.7018	0	0	0	0	0	0	0
3	80	0	0	0	0	0	0	0	0	0	0	0	0	0	0	0	0	0	0	0	0	0	0	0	0	0	0	0	0	0	0	0	0	0	0	0	0	0	0	0	0	0.1941	0	0	0.4774	0	0	0	0
3	81	0	0	0	0	0	0	0	0	0	0	0	0	0	0	0	0	0	0	0	0	0	0	0	0	0	0	0	0	0	0	0	0	0	0	0	0	0	0	0	0	0	0	0	6.3141	0	0	0	0
3	82	0	0.144	0	0	0	0	0	0	0	0	0	0	0	0	0	0	0	0	0	0	0	0	0	0	0	0	0	0	0	0	0	0	0	0	0	0	0	0	0	0	0.2241	0	0	0.6157	0	0	0	0
3	83	0	1.3116	0	0	0	0	0	0	0	0	0	0	0	0	0	1.3895	0	0	0	0	0	0	0	0	0	0	0	0	0	0	0	0	0	0	0	0	4.0852	0	0	0	0	0	0	0	0	0	0	0
3	84	0	0.783	0	0	0	0	0	0	0	0	0	0	0	0	0	0.1085	0	0	0	0	0	0	0	0	0	0	0	0	0	0	0	0	0	0	0	0	1.4187	0	0	0	0	0	0	0	0	0	0	0
3	85	0	0.1418	0	0	0	0	0	0	0	0	0	0	0	0	0	0	0	0	0	0	0	0	0	0	0	0	0	0	0	0	0	0	0	0	0	0	0	0	0	0	0	0	0	0	0	0.1313	0	0
3	86	0	0	0	0	0	0	0	0	0	0	0	0	0	0	0	0	0	0	0	0	0	0	0	0	0	0	0	0	0	0	0	0	0	0	0	0	0	0	0	0	0	0	0	0	0	0	0	0
3	87	0	0	0	0	0	0	0	0	0	0	0	0	0	0	0	0	0	0	0	0	0	0	0	0	0	0	0	0	0	0	0	0	0	0	0	0	0	0	0	0	0	0	0	0	0	0	0	0
3	88	0	0	0	0	0	0	0	0	0	0	0	0	0	0	0	0	0	0	0	0	0	0	0	0	0	0	0	0	0	0	0	0	0	0	0	0	0	0	0	0	0	0	0	0	0	0	0	0
3	89	0	0	0	0	0	0	0	0	0	0	0	0	0	0	0	0	0	0	0	0	0	0	0	0	0	0	0	0	0	0	0	0	0	0	0	0	0	0	0	0	0	0.559	0	0	0	0	0	0
3	90	0	0	0	0	0	0	0	0	0	0	0	0	0	0	0	0	0	0	0	0	0	0	0	0	0	0	0	0	0	0	0	0	0	0	0	0	0	0	0	0	0	0.8077	0	0	0	0	0	0
4	91	0	0	0	0	0	0.0879	0	0	0.1066	0	0.1761	0	0.2952	0	0	0	0	0	0.3695	0.2826	0	0.2784	0	0.1972	0	0.2649	0	0.2607	0	0.205	0.1821	0	0.1666	0.1887	0	0.1882	0	0	0.2331	0.265	0	0	0	0	0	0.2563	0.2823	0
4	92	0	0	0.1788	0.145	0	0	0	0.1269	0.1441	0	3.044	0	0.3043	0	0	0.373	0.1105	0	0.2674	0.304	0	0	0.2338	0	0	0	0	0	0.9228	0	0	0	0.2186	0	0.1896	0.1714	0.635	0.1291	0	0	0	0	0	0.2919	0	0	0	0.5762
4	93	0	0	0.1456	0.1774	0	0	2.4979	0.9281	0.1511	0.1542	1.0905	0	0.3448	0	0	0	0.1205	0.3277	0.3341	0.2988	0	0	0	0	0	0	0	0	2.6918	0	0.1942	0.1458	0.4648	0.1793	0	0.1787	2.4609	0.2021	0	0	0	0	0	0	0.6726	0	0.3744	0
4	94	0	0	0.1398	0	0	0	8.254	3.0648	1.0416	0.1406	0.1673	0	0.3638	0	0	0	0	4.9226	0	0	0.2624	0.3053	1.3989	0.2919	4.9716	0	0	0	0	0.1807	0.1693	0	3.5778	0	0	0	0.3268	0	0.2834	0.2851	0	0	0.2765	0	3.1904	0.2553	0.6794	0
4	95	0	0	0.1315	0.1205	0	0	5.4732	0.5937	9.1235	0.8869	0	0.2506	0	0.3592	0	0	0.2734	4.166	0.3128	0	0.2658	0	1.3483	0.2969	1.1465	0.9529	0	0.3126	0.2588	0.1286	1.2722	0.4753	13.5761	0	0	0	0.1283	0	0	0	0.2689	0	0.252	0.1466	3.1852	0.1215	0.4286	0
4	96	0	0	0	0.1714	1.2813	0.1468	1.6696	0	2.7158	0.7733	0.1353	0	0	0	0.3799	0.2629	0.2789	2.8771	0.3199	0	0	0	0	0.3156	0.2577	0.5993	0.2917	0.2912	0.2937	0	17.6222	1.9472	3.7589	0.175	1.1519	0	0	0	0	0	0.2844	0	0.2501	0.2948	3.7852	0.7872	0.228	0
4	97	0	0	0.1138	0	9.3562	0	0	1.6263	1.2167	0	0.1843	0	0	0	0.315	0	0	4.9501	0	0	0.2945	0	0	0	0.3204	0.2808	0	0.272	0	0.1352	4.2281	2.2288	1.4606	0.2179	1.6798	0.1748	0.7062	0	0.189	0	0	0.248	0.2675	1.1539	3.2296	0.9474	0	1.5381
4	98	0	0	0	0.1741	1.5686	0	0.1122	0	0	0	0	0.3141	0	0.3056	0.2918	0	0	17.0607	0	0.1343	0	0	0.2749	0	0.7479	0	0.141	0	0.3408	0	0	1.5441	0.7826	2.9725	0	0.1985	6.1895	0	0	0	0.259	0	0	2.6346	6.514	1.7193	0.2901	1.228
4	99	2.2502	0	0.1345	0	5.8396	0.1025	0.1872	0	0	0	0	0	0.3427	0.388	0	0	0.2708	2.5569	0.3626	0	0.2632	0.3083	0.2981	0.2564	0.3192	0	0	0	0	0.302	0.2136	1.0849	0.6709	1.3346	0	0	3.2128	0.1795	0	0	0.2783	0.2734	0	1.6247	1.78	6.0513	0.2894	0
4	100	2.2681	0	0.1781	0	4.7609	0.1239	0	0.4478	0.1957	0	0.1647	0.3857	0	4.8628	0	0	0	0.3891	0	1.0688	0	0	0.3047	0	0.6311	0.3162	0.2904	0.2931	0	3.1856	0	0.1586	0.184	0	0	0.2555	0	0	0	0.2761	0.2805	0	0	0	0.9691	4.228	0.2933	0.4836
4	101	3.7417	0	0.1222	0.1418	6.0765	0	0.0913	2.7764	0.1522	0.1597	0	0	0.3753	0	0.2808	0	1.9373	0.9493	0	3.1965	0.2926	0.7314	0	0	1.0837	0.2778	0	0	0.2825	1.2207	0	0	0.1448	0.1776	0	0.141	0.1657	0	1.0549	0	0.2859	0	0	0	0.9366	8.6661	0	0.33
4	102	17.8846	0	0	0	1.0131	0.1447	0.168	1.9573	0	0.1322	0.1539	0	0.2607	0.0998	0.3185	2.5369	4.9012	2.7192	0.3137	2.3964	0.2916	1.0287	1.5118	0	2.7298	0.4149	2.2157	0	0	0.1568	0	0	0	0.1739	0.1302	0.1391	0	0	0.6164	0.277	0.7687	0	0	0	0.6399	0.2529	0.2306	0
4	103	6.5127	0.2084	0	0	2.1519	0	0	0	0	0.105	0	0	0.2932	0.2753	0	3.7682	0.7696	1.0983	0	1.5743	0.292	0.7697	6.1192	0	16.4168	1.2525	4.3583	0.3059	0.294	0.1532	0	0	0	0	0.1873	0	1.121	0.1844	0.2474	0	0.7956	0.8301	0	0.0969	0	0	0	0.3615
4	104	0	0	0.1687	0.1453	1.4763	0	0.133	0	0	0.1545	0	0	0.9038	0.3491	0	1.6647	0.7376	0	0.3362	0.2963	0	0.3554	1.9333	0.2915	8.6343	0	1.8334	0	3.3018	0.1992	0.1639	0	0.7705	0	0	0	2.7905	0.1439	0.2887	0	0.2926	1.4359	0	0	0.2443	0	0	0
4	105	0	0.3456	0.1105	0.17	0.5969	0.1383	0	0	0.1641	0.3534	0	0.2998	1.912	0	0	8.1893	0.8387	0	0.3095	0	0.2898	0.6934	1.6685	0.3029	7.6968	0	1.4511	0.3035	1.8946	0	0.1648	0.1877	1.9786	0.5994	0	0.1362	1.7852	0.155	0	0.8733	0	0.2816	0	0	0	0.586	0.2514	0
4	106	0	0	0	0	2.9528	0	0	0.3357	0	0	0	0.2947	1.092	0	0.3023	2.0495	0	0	0	0.2881	0	0	0.9894	0.1134	0.3311	0	0	0	0.2819	0	0.1299	0.1523	5.5628	3.0413	0.1835	0.7309	0.4718	0	0.2711	3.3451	0.2693	0.1272	0	0.2756	0.9258	2.7345	0.7802	0.4398
4	107	0	0	0	0.1622	3.5875	0.1747	0	0.7609	0	0	0.8274	0.1049	0.2584	0.3225	0.3868	0.2596	0	0.0895	0	0.3132	0.2929	0.3198	0.4854	0.4762	5.7334	0	0	0.2993	0.5711	0.1505	0.2014	0.1784	3.671	2.8752	0	4.7984	0	0.2193	0	0	0	0.2873	0.2532	0.2539	4.8986	0.3142	7.4413	0.3828
4	108	0	0	0.0991	0	0.8406	0	0.1929	0	0	0	0.6821	0.3949	0	0	0.4395	6.2823	0	0.2551	1.1453	0.2844	0.1061	2.1293	0.3602	5.4565	2.8106	0	0	0.4053	0.7455	0	0	0	0.1323	1.0233	0	2.9035	0	1.8478	0.2884	0.2054	0.2955	0.7522	0.2511	0.3531	3.2083	1.9644	15.7123	0.428
4	109	0	0	0.1516	0.1424	0	0	7.5966	0.143	0	0	0	4.4453	0.3811	0	1.6417	3.6959	0.3822	0.3208	3.6746	0	0	3.3939	0	6.9369	0	0	0	1.8889	0	0	0	0.8958	0.1756	0	0.1759	2.96	0.1294	0.1725	0	0	3.5645	2.1684	0	0.6762	0.2523	0	6.2112	0
4	110	0	0	0.1566	0	0.1653	0.1	5.6247	0.9036	0.3912	0	3.9769	9.1228	0	0.3255	9.4254	2.4283	0	0.2983	1.3999	1.1172	0	1.8674	0	4.9318	0.3113	0.2585	1.1133	3.2574	0.3651	2.0821	0.1333	1.8648	0.2812	0.1595	0	0.3924	0.1731	0	0	0.2634	1.5842	1.489	0.2866	0.2556	0.2586	0	0.8968	0.3715
4	111	0	0	0	0.1459	0	0	0	2.449	0.1481	0	2.9873	5.696	0.3012	0	19.675	10.5206	0.3741	0.2697	1.6063	1.1046	0.2957	0.5052	0	2.553	0.2853	0.2696	0.617	0.0975	1.0632	3.6906	0.1343	0.1325	0.1762	0	0.1708	0.1496	0	0.1971	0.2916	0	0.2951	4.1723	0	0	0.2779	0	0	0
4	112	0	0	0.7947	0.8141	0	1.4211	0	3.0077	0.2418	0	8.4779	3.5177	0	0	5.8055	2.3801	0	0.3029	1.6798	0	0	0	0	0	0.2876	0.2943	0	0.1026	0.2925	0.8833	0	0	0.215	0.1477	0.2028	0	0	0	0.2666	1.5434	0.4183	2.0579	0	0.2937	0.2788	0.2912	0.2465	0
4	113	0.0968	0	0.5357	3.7195	0	1.4677	0	3.2546	1.983	0	0.5884	7.5131	0	0	0.308	0	0.6318	0	8.4045	0.3787	0	0.2615	0	0	0	0.312	0	0	0.7369	0.2143	0	0.1317	0.2107	0.3195	0	0	0	0	0	4.9378	0.3399	0.6822	0.2801	0.1349	1.5189	0	0	0
4	114	0	0.227	0.3024	0.1041	0	1.7779	0	2.8756	4.6998	3.4861	0.1256	1.5423	0	0	0.396	0	1.1237	9.3245	4.9313	0	0	0	0	0.261	0	0	0.3071	0	4.5801	0.1778	0	1.6043	0	0.6232	0	0.1429	0	0	0.2837	0.3069	2.6547	0.2399	0.2891	2.9594	7.6343	0.2848	0.2747	0.3281
4	115	0	10.5259	0.5612	0	0.1496	0	0	1.1766	2.5943	14.9291	0	0	0.3034	0	0	0	0.5526	30.4672	0.3914	2.1212	0	0.2726	0	0.2887	0.2599	0.3005	0	0	3.2796	0	0.1467	4.0879	0	0.1773	0	0.1155	0.2086	0	0	1.1061	4.977	0.293	0.3117	0.7738	0.7661	1.4629	0	0.4665
4	116	0	4.9321	2.2015	0	0	0.916	0	0	0.9846	4.8618	0	1.4448	0	0.3384	0.3037	0.23	2.6406	14.5865	0	9.7416	0	3.1109	0.3138	0	0	0.2859	0	0.1222	0.743	0.1304	0	3.6514	0	0.3573	0.1816	0.1901	0.1978	0.4126	0	2.5545	5.2507	0	0.257	0.2702	1.2362	3.1546	0.2869	0
4	117	2.7203	1.0043	3.6648	0	0	2.0768	0.1473	0.1172	0.1368	0.4715	0.7851	8.6225	0	0.2663	0.2973	0	9.8742	13.4267	0.3661	2.8163	0	8.1149	0	0.9711	0	0.2802	0.547	0	0.3168	0.2035	0	0.3108	0	1.5229	0	0	0.6173	9.9151	0.272	0.7635	0.6836	0	0	0.2812	0.2944	0.302	0	0
4	118	1.8013	0	0.7819	0	0.1155	3.877	3.0544	0.1409	0	0	3.0337	1.9644	0.3684	0	0.3845	0	2.3993	2.2504	0	0	0	7.7821	0	0.2938	0.293	0	1.5928	0.4297	0	0.4683	0	0	0.6473	3.6318	0	0	4.5154	3.0908	0	0	3.9555	0	0.2421	0	0.994	3.3891	0.2454	0.369
4	119	0.8535	0	1.4941	0.1436	0	0	1.1581	0	0.5122	0	2.2395	1.8725	0	0.3176	1.1309	0.301	0.3216	0	0	0	0.2796	0	0.2831	0.2963	0	0	0.2999	0.3263	0	1.5048	0.1745	0.2114	3.2504	9.4138	0.2043	0.2078	26.0366	0	0.2517	2.7753	1.7448	0	0.2492	0.2684	11.1022	5.0163	0	0
4	120	2.445	0	1.6418	0	0	0	1.1926	1.9041	0	0	0	2.5172	4.9405	0	1.1381	0.7184	1.4733	0	0.2978	0	0.318	0	0	0	0	0	0.2947	0.7406	0	5.1089	0.1949	0	0.5934	5.7895	0.1381	0	6.7605	0	0	1.7849	1.0831	0	0.288	0	6.3461	0.9104	0	0
5	121	1.0971	0.281	0	0	0.4593	0.1379	1.6948	6.6534	0.5754	0	0.2125	2.934	4.4215	0	0.7403	2.3072	7.5805	0	0.3067	0	0	0	0.1555	0	0.3637	0.6323	0	7.268	0	1.8437	0.1012	0.2133	0.2821	3.1425	0.2851	0.2047	1.2059	0	0	0	0.6153	0	0	0	0.9877	0.195	0	1.133
5	122	0	1.413	0	0.1645	2.5572	0.1321	0	1.6468	2.5879	0	0.2274	2.051	5.6576	0	3.8121	2.5823	12.2857	0	0.576	0	0	0	0.2286	0	0	5.898	0	8.52	0.7337	0.5642	0.2036	0	0.2065	1.1938	0	0	0.315	0	0	0	0	0	0	0	5.6649	0	0	0.9306
5	123	2.1999	0.4122	0	0.2102	3.7454	0.2206	0.2244	0.1081	1.7052	0	2.9162	0.5581	6.3506	0.1242	3.3864	0.8473	7.2185	0	0.5668	0.1623	0	0	0	0	0	0.6834	0.6753	0.109	2.7552	1.7377	0	0	0	2.0688	0	0	0.2001	0.2939	0	0	0	0	0	0.0898	0	0	1.3912	0.6878
5	124	11.4258	0.7656	0	0.2198	9.6448	0.2189	1.8094	0.8463	1.0554	0.1441	3.3324	0.138	2.627	0	0	0	2.9226	0.1014	0	1.7754	0	0	0	0	0	0.1772	7.4664	0	1.1347	0.6037	0.2922	0.2007	0	3.7734	0.2093	0	0.2829	0	0	0.4237	1.1655	0.6918	0	0.4532	0	0	0.8932	5.6475
5	125	3.0642	1.253	0.1567	0.2098	3.056	0	6.4647	1.0658	1.2939	0.8324	1.1354	0.1067	0.4404	0	0	0	0	0.5737	0	2.3946	0	0	0.4562	0.1059	0.305	0.2686	14.2103	0	0.1935	3.6417	0	0.2059	0	2.6917	0	0	0	0.2877	0	4.9354	11.3027	1.2323	0	1.1427	0	0	0	5.3847
5	126	1.2425	4.0444	0.5305	0.1927	0.4739	0.209	1.4242	3.6667	0.1277	1.1657	0.229	0	0.1657	0	0	1.5061	0	4.9603	0	0.5628	0	0	2.2883	0	3.0791	1.2419	9.7806	0.5329	0.1716	4.6184	0.1211	0.2908	0	2.513	0.5928	0.2431	0	0.203	1.2521	2.8845	4.9919	0.6821	0	0	0.5368	0	0	4.547
5	127	2.2135	0.6146	1.8728	0.2261	1.672	0.1335	0.8948	1.9809	0.1546	0.2253	1.0043	0	0	0	0.8043	4.1465	0	2.8279	0	0	0	0	9.4071	0	10.7486	0	6.6448	1.2237	0	2.0532	0.2873	0.1084	0.1978	1.7896	8.4943	0.2139	0	0.2082	2.2876	4.8821	1.4094	2.0779	0	0.9199	3.1	0.1012	0	1.9745
5	128	10.0982	0.1521	0.2227	0.9655	5.9681	0.9051	7.4617	0.2257	0.1799	5.2628	9.4626	0	0	0	1.7251	1.1591	0.1056	0.3812	0	0.6986	0	0	11.8592	0	6.101	0.3196	6.6075	2.6197	0	2.3301	0.2122	0	0	6.5808	3.9982	0.2598	0	0	0.4741	19.8311	0.2434	8.4309	0	1.9109	0.7018	0	0	0.2433
5	129	3.5324	0.1474	7.5702	0	3.6382	2.6264	2.012	3.5353	0.4269	9.5312	1.9878	1.1694	0.1046	0	0	0.3915	0	0.1024	0	1.7959	0	0	7.1204	0	5.7999	0.2383	7.4263	4.9845	0.6782	2.1516	0.4352	4.0128	0.1717	4.2964	0.6719	0.1996	0.2463	0.2891	0	5.2104	0.2517	6.7801	0	0.4625	0.3519	0	0	2.4121
5	130	0.7533	0.0969	1.9456	0.2282	0.6633	1.552	0.3179	6.3817	2.4077	4.9811	1.088	0.3179	0.431	0.9139	0	0	0	0	0	3.9606	0	0	0.6658	6.8156	2.0738	0.799	8.9337	1.212	1.9385	2.1103	0.1984	1.8827	0	7.3528	1.5355	0	0	0	0	1.2776	0.4857	5.3011	0	0.5526	1.2219	0	0	3.397
5	131	3.896	1.2199	0.3938	3.8277	0	0.8907	3.4409	3.9333	6.0947	0.8921	2.8077	0	0.1411	2.7701	0	0	0	0	0	6.4467	0	0	0	1.4823	0.2896	0	7.0969	0.1985	2.9032	0.3056	0.2683	0.2961	0.2503	1.2927	0.5525	0	0.3883	0.2842	0	2.8608	3.1595	4.5507	0	1.0168	0.4128	0	0	0.2217
5	132	6.5617	1.7408	0.1737	7.1289	0.1777	0.2436	3.2663	0.7594	1.0947	3.2141	5.9139	0	0	0.9864	0.5798	0	0.4988	0	0	1.5282	0	0	0	0.908	0	0	8.4616	0.8259	0.8093	1.0554	0	2.201	0.286	0.2926	0.3074	0	1.4223	0.2168	0.0988	5.8927	4.9015	2.3709	0	10.0416	1.9949	2.7943	0.106	0.2798
5	133	2.7835	0.1353	0.3147	1.0695	0.3088	0.1532	6.2906	0.5091	3.14	8.8027	7.7182	0.2353	0	0	2.943	0	5.3979	0	0	0	0	0	0	3.6446	0	0.3874	7.05	2.3401	0.3597	3.8801	0	7.3196	0.4636	0.2886	1.5573	0.2024	3.5445	0.2174	0	4.7774	6.3252	0.5986	0	8.7895	5.0137	0.3665	0	4.5959
5	134	1.287	0.4257	5.2859	0.9452	0	0.2248	7.2389	1.7156	5.5047	8.8909	8.7313	0	0	0	1.4397	0	13.7628	0	0	2.6998	0	0	0.8344	3.6103	0	4.5783	6.4832	1.7745	1.5049	9.1146	0	9.9209	9.1813	0.207	6.0905	0.1784	7.5885	0.2855	0	0.2984	11.7727	0.0921	0	6.9013	0.1459	0	0	11.9052
5	135	0.2682	3.1408	6.9703	6.9611	0.158	3.5244	6.8738	2.7119	4.6376	4.2014	5.1576	0.2464	0	0.6847	2.9576	0	5.3256	0	1.0293	5.1534	0	0	0	0.6738	0	2.977	1.4559	2.3702	3.1383	7.8229	0	11.2732	3.2141	0	2.9106	0.2606	9.1609	0.2511	0.5441	1.4549	37.7037	0	0	5.9547	0.116	0	0.2206	7.0482
5	136	0.6297	1.4626	15.4142	2.4493	0.1375	6.016	5.5671	0.8394	1.3926	0.8782	1.0742	2.9039	0.3618	1.0025	2.7087	0	6.6696	0	2.5199	0.212	0	0	0	0.4727	0	0.8193	0.6286	1.9297	7.1829	3.7098	0.2917	3.6199	0.3708	0.2179	0.9419	0	0.647	1.2635	5.5537	4.9232	92.548	0	0	8.2156	0	0	3.5482	0.6271
5	137	4.2066	0.1714	13.4022	3.7192	0	0.5008	3.3209	1.2226	1.0519	0.1478	0.1554	2.9869	0.4837	2.463	8.3043	0	5.5795	0	0	1.5743	0	0.3401	0	0.589	0	1.2656	1.4428	1.1728	6.3324	1.1756	0.2729	3.9649	0	0.8568	1.1289	0.5983	0.9332	5.253	6.9288	5.3476	0.6724	0	0	8.9779	0	0	2.9081	0.2269
5	138	5.7567	0.139	3.4994	1.726	0.1985	0	1.013	5.9522	12.7371	0	0	0	0.2914	5.5158	13.9127	0.1078	1.4074	0	0	9.5461	0	3.6275	0	0	0	3.5286	2.7261	1.103	6.0583	1.3573	0.2899	8.9864	0	2.0771	0.9008	0.5222	0.2952	1.1559	3.7716	4.6973	0.3132	0	0	10.6341	0.2859	0	7.1901	0.2581
5	139	7.3031	0	1.9716	0	0.1683	0.1767	0	1.2608	1.9947	0.1326	0.1432	0	2.9169	10.4971	10.08	0	0.8611	0	0	13.1624	0.4243	4.4176	0	0	0	1.1711	0	3.1552	3.5492	9.2812	0	23.8953	0	1.8114	0.4518	0.3659	0.165	0.2566	0.9061	3.3523	0	0	0	11.6816	0	0.6281	1.2115	0.2925
5	140	4.1038	0.1437	1.8441	0.1366	0.1519	0	0.137	0	0.4369	0	0.4025	0	15.4142	8.9101	8.6051	0	0.4146	0.0926	2.0771	7.4356	1.0306	0.4953	0	0	0	0.2765	0	2.9079	4.3895	31.0263	0.5476	16.4552	0.2423	2.6293	0.2574	0	0	0.2162	0	0.6412	0.3374	0	0	5.0779	0.3299	0.8996	0	0.4766
5	141	0.6237	0.0987	1.5733	0.1632	0.2202	0	0	0.4508	4.7061	0	0.3981	0	13.613	5.287	8.7277	0	0.2652	0	2.9197	1.1353	1.0555	0	0	0	0	0	0	4.4794	3.1045	11.9933	1.2303	20.1753	0.6098	3.1978	7.3857	0.2838	0.2981	0	0.9528	0.7552	3.5947	0	0	3.2838	0.6059	0.1496	0	0
5	142	0.3618	0	0.8255	0.1539	0	0	0.2173	0.3521	5.0975	0.1339	1.1016	0	4.0954	0.4877	6.6959	0	0	0	1.1393	1.1659	4.3556	0	0	0	0	0	0	1.9231	0.4149	13.7622	1.6143	13.2793	3.9462	2.0169	7.9199	0.259	0.3093	0	6.1533	2.9317	5.1615	0	0.1133	0.4366	0.1888	0	0.521	0
5	143	0.3631	0.1711	0.2137	0.1619	0	0.9244	0.0949	0.2015	0.4553	0.1863	0.2232	0	1.8318	2.0805	6.1012	0	0	0.6746	6.9077	2.0788	1.3889	0.1909	0	0	0	0	0	1.9478	0.1663	7.2132	0.4794	12.7063	2.4897	0.8766	7.2278	0	1.8685	0.2479	1.1546	2.203	3.1194	0	0	0.6368	1.7219	0	3.7009	0
5	144	0.2475	0.181	3.8	0.221	0.5712	9.039	0.1406	0.1942	0.3211	0	0.1842	0	0	3.8962	9.7566	0	0	1.2172	4.566	0.6483	0	0	0	0	0	0	0	0.7502	0	4.0803	1.5282	13.5259	3.6739	1.7688	6.9432	0.2471	3.9128	0.2527	0	0	3.534	0	0	0.3979	1.4367	0	3.443	0
5	145	5.5586	0.1826	10.3464	0.1912	1.9913	13.0331	0	0.7118	3.5734	0	0.214	0	0	0.4771	18.9372	0	0	1.081	0.9604	0	0	0.2118	0.5036	0.7667	0	0	0	2.3191	6.1913	0.4715	2.0854	6.0114	1.218	3.8018	0.6231	0.2637	0.5125	0	0	0.6237	6.2933	0	0	0.4949	0	0.6015	1.3205	0
5	146	6.6417	0.3447	10.7068	0	6.9928	13.917	0	2.2677	3.8534	0.1513	0	0.4244	0	0	46.2287	0	0	0.4473	4.3201	0	0.6614	0.2234	1.8312	4.9116	0	0	0.6815	10.3564	1.1678	0.5555	2.68	0.4596	0	1.9153	0	0	0.3018	0	5.3113	3.9922	5.3215	0	0	0.2922	0	3.5179	1.4003	0.1843
5	147	0.9031	1.278	8.5164	0	0.8075	13.5604	0	3.3075	0.6506	0.3886	0.1747	0	0	0.1453	11.0984	0	0	0	4.4954	0.4534	0.6702	0.2607	1.1479	12.707	0	0	8.6445	6.5828	0.4615	1.8885	1.9583	0.2864	0.2145	3.7953	0.3752	0	3.7486	0.2752	5.1248	1.7691	0.26	0	0	7.8477	0	3.5098	5.2644	0.2482
5	148	1.0851	1.9113	5.4077	0.2194	0.2051	6.9131	0.1348	8.2311	0.8698	0.2857	0.2129	0.2997	0	1.056	3.9075	0.1186	0.1675	0	0.8848	1.1472	0.5757	0	0.2946	12.3734	0	0	7.0265	5.3924	0.6768	1.8856	0.5874	0	0.4435	8.1458	0.9893	0	3.9369	0.2519	3.8613	5.7369	0	0	0	15.794	0.3447	2.235	1.3714	0.186
5	149	4.7607	4.0764	4.8632	1.1807	1.1506	2.9354	0.2042	1.535	5.2133	0	0.2106	4.0183	0.1365	4.2938	3.9897	0.3842	0	0	0.4169	0.875	0	0	5.2897	6.9274	0	0	6.0255	8.2232	1.5665	5.8952	0.5028	0.1583	3.8381	6.821	0.3243	0	3.2305	0	0.6324	12.3656	0	0	0.0943	5.1074	2.7166	0.208	1.9317	0.108
5	150	1.8527	3.6947	3.5567	7.0084	8.9584	0.3618	0.1392	3.6018	5.9841	0	0.4068	3.0047	0	0.508	5.1742	0	0	0.1741	0.1396	0.4008	0	0	0.6191	3.5902	0.1029	0.1039	2.8823	8.4128	3.5697	5.3434	0	0	12.9533	1.4493	0.3037	0.2116	0.5584	0.2944	0	7.3853	0	0	0	0.1729	4.9145	0	3.3199	0.1985
5	151	0	1.0114	5.1967	11.9655	1.0423	0	0.3195	11.2833	7.368	0	1.5603	0.5426	0	0	2.115	0	0.5535	0.2093	0.3199	2.8692	0	0	0	0.8888	0	0	0.2098	5.1319	7.9169	5.2045	0.3112	0.1429	0.8288	1.7785	1.3929	0.1918	0	0.3168	0.4076	2.535	0	0	0	5.3846	2.9748	1.0477	5.9292	0
6	152	0.1832	1.3621	4.4359	16.2631	1.753	0	0.6092	8.9483	13.5367	0.7303	5.4491	1.2721	0	0.2496	2.3583	1.6888	2.6219	1.2945	1.1377	1.7266	0.6093	0	2.0439	1.5533	0.1823	0.1514	0	0.4802	6.5551	4.7379	0.6091	0.1936	1.3701	2.9127	1.5765	0	0	0.336	7.8953	1.0575	0	1.38	0	2.2622	1.728	3.0587	4.4695	0.5901
6	153	0.1847	0	4.1402	1.8296	1.9595	0	0.6031	7.6239	5.4308	6.008	4.1578	3.0814	0.3032	0.5355	15.9183	4.9531	5.0828	4.2086	1.1949	1.6261	1.3859	0.2365	29.9455	1.6116	0	0.4464	0	0	6.9419	3.1356	0.5111	0	2.7394	1.9743	2.0949	0	0	0	2.6185	2.2956	0.6846	2.3289	0	1.0636	4.8955	5.1233	2.5648	0.0971
6	154	1.5756	0	2.2	0.4973	0	0.2336	3.8091	13.6837	8.062	2.773	1.7132	1.2883	0	0.473	26.4139	5.0015	5.6936	2.7117	1.3101	1.1288	2.1895	1.3766	2.3754	2.2486	0	0.7298	0	0.2179	3.2052	1.9772	0	0	1.3505	11.0679	6.8848	0	0.2067	0	1.0773	2.5937	1.0667	3.061	0	1.6672	6.8437	3.3779	5.9978	0.5863
6	155	1.3419	0.32	1.869	0.3164	0.7119	0	2.5561	5.9327	11.9705	0	3.9811	0.2659	0	0.5848	27.7448	14.0675	1.3962	0.7841	0	0.1971	21.5421	6.0939	0.4995	5.2961	1.5219	2.019	0	0.3587	3.0921	1.2773	0	0.1158	1.7867	11.9609	12.0418	0.4405	0	0.2306	0.3849	1.0743	1.0606	2.5086	0.5642	1.2682	7.8801	2.3175	9.0577	1.6663
6	156	1.096	0.1695	1.4121	1.2147	0.9582	0	1.1796	6.0456	12.1764	1.1636	9.841	0	0	1.8288	6.3272	5.0333	0.4765	0.4544	1.6348	0	14.8254	4.6707	1.2825	1.0796	1.8382	2.3439	0.246	0.4844	0.2585	0.6255	0.2132	0	1.4697	7.032	2.7126	0.4487	0	1.2589	0	0.1571	0.7367	2.291	0	3.0656	9.465	4.0424	5.9712	1.835
6	157	10.0756	0	0.9499	0.99	1.9688	0.2531	1.2499	4.5122	8.2527	1.9874	5.045	1.2791	0	2.2191	7.7089	4.8076	0	0	4.4158	1.2837	1.2846	1.6849	3.1277	0.1462	1.8537	1.2805	0.3246	1.0562	0.5285	0.7939	2.1303	0.3952	5.0834	3.7004	0.4908	0.1289	0	1.9628	0.5574	0.144	1.741	1.6245	0	6.3757	5.893	45.6183	4.0928	0.9533
6	158	14.7639	0	0.2898	0	1.3443	0.1904	0.9443	11.9409	4.4908	1.5102	2.2171	3.1022	0	1.2906	11.4651	8.0243	0.4696	0	3.6236	14.9761	0	0.6319	2.0314	0	17.1728	0	0	1.0257	1.3688	0	2.514	0	12.9205	4.9608	0	0.4446	0	1.2637	0	0.1812	9.0877	0	0.1491	11.8756	13.1166	119.075	2.6109	0
6	159	14.4638	0	0	0.4621	0	0.3626	0	10.481	5.4857	0.1016	1.1441	1.9274	0	0.7663	9.8627	12.6377	0.7604	0.6176	3.8499	16.0937	0.6149	0	0.7266	0.3459	2.6508	0	0.3424	0	1.0614	0	1.799	0	12.6546	6.7643	0.5321	0	0	0.456	0.4561	1.2568	8.2842	0.1322	0.6166	29.3911	6.6145	46.9276	3.912	2.3066
6	160	9.8326	0	0.4097	2.1491	0.3114	0.6216	0.1787	17.6297	4.3022	0.1997	0.7149	1.9112	0.1318	0.1466	5.0911	9.2853	0.6124	1.6175	1.7526	7.2208	2.4967	0.6631	0.2626	0.1566	0.9314	0	0	0	1.0396	0	0	1.4856	8.7725	3.2989	1.2945	0.6307	0	0.2969	3.9338	1.8383	10.7653	0.1464	2.3047	12.9541	1.7749	7.2003	4.2009	4.3994
6	161	6.004	0.2055	0.9783	2.0396	0.7242	0.6629	2.1951	20.6629	6.4894	2.1589	0	1.9802	0.325	0	1.3591	8.9396	0.4834	1.7318	2.4226	1.9482	10.0769	3.0817	0.7768	0	0	0.4882	0	0	9.5492	0.3039	0.1601	1.6294	9.9804	2.6303	1.5148	0.7245	2.4738	0.1902	10.5546	2.1736	9.9471	0	1.6976	5.6121	0.6998	8.3093	6.8133	2.1442
6	162	2.098	2.402	1.439	0.9638	0.5862	0.5436	4.8676	16.9608	8.3864	3.771	0	0.6073	0.2392	0	0.793	7.0347	1.6001	1.7578	10.7762	0.5973	2.7102	6.6046	9.9404	0.463	0	0.8507	0.1915	0	6.7225	0.5418	0	0.5942	9.1018	1.9541	0.7434	0.7792	6.2101	0.3139	9.1704	4.0985	4.3989	0	4.9556	2.657	1.8687	7.3977	11.6123	1.2113
6	163	2.0815	22.7639	1.1246	0.9526	0.9554	1.1972	7.0208	6.358	12.0407	0.4243	0	0.1832	0.5025	0.1377	1.6088	3.2441	1.2074	2.7245	1.4022	0.3484	1.5418	1.9775	5.5804	0.7187	0.1962	3.9038	0.5197	0.7226	0.545	1.6697	0	0.7198	6.4358	3.1545	0	1.2055	4.1821	0.1546	7.6356	9.5981	2.9095	0.1475	12.7496	2.3517	1.3001	5.8042	16.6962	1.4956
6	164	6.1522	12.4186	2.347	1.361	1.5742	0	7.8154	2.1426	11.9116	0	0.0951	1.7942	0.5439	0.0985	2.8385	4.9079	0.4371	5.0994	3.5325	0	11.5283	0	2.7448	1.2098	0	4.1415	0.5033	1.1186	1.7098	1.0332	0	0.6204	8.3675	8.8292	0	2.0642	2.2221	0	4.405	3.0701	3.2968	1.1802	5.6298	2.5724	1.6824	9.5069	8.9743	3.0608
6	165	8.5705	13.074	5.5143	0.718	1.7647	0	1.8495	0.8253	15.9185	0	0.1875	10.8433	0	0	2.0325	3.8239	1.0234	1.5915	2.32	0.4302	3.0462	0	12.6025	0.5237	0.3365	0	0.4096	0	1.2867	1.2692	1.5056	0.7385	14.3025	10.445	0.2822	15.1168	8.0998	0	0.7523	5.24	2.0368	2.2687	7.2278	6.7482	2.2041	11.4399	4.5667	3.1419
6	166	4.2277	8.1896	4.1461	0	2.8423	1.0017	3.2607	1.7425	16.6263	0	0.1758	4.3402	0.2698	0.1621	3.1308	3.1572	1.8142	1.1466	2.3661	0	1.3789	0	9.9612	0	0.7068	4.6604	0.4292	0.9501	0.5805	2.284	23.0423	2.1051	15.471	8.9443	0.4271	15.6635	2.973	0.1437	0.165	8.0519	0.7851	2.2555	44.309	39.3699	3.0793	12.3699	1.5969	2.3025
6	167	0.7549	4.8144	2.2659	0.2726	9.7631	3.2482	9.0955	3.0753	22.3765	0.49	0	2.2025	0	0.2718	9.4275	2.8755	0.673	0.2817	1.8004	0	1.3905	1.3743	2.4316	0	2.3337	32.4777	0.7925	1.3812	1.2763	3.2771	16.5989	2.0847	14.799	2.4892	0	5.8804	6.6772	0	0	6.1262	0.1212	2.0907	46.2729	42.3451	33.9116	11.1542	1.1671	5.2769
6	168	2.2584	4.3184	1.5547	0.6246	13.4606	6.1541	6.8633	1.9409	5.8856	0.5184	0	7.0858	0	0	5.2794	1.4446	1.286	1.3903	5.1993	0.4596	0.5644	12.0254	4.2223	0	0.6064	2.2153	0.6263	0.1688	0.5561	3.1163	16.2871	1.2719	14.072	0.9463	0	5.7483	14.476	0	2.2419	6.2268	0.6746	3.11	4.9977	35.4691	5.6533	5.2188	0.1382	2.8655
6	169	1.3991	7.872	1.7882	5.4674	9.6114	3.7896	5.7978	0	3.7563	0.4816	0	6.9861	0	0	2.172	0	1.1825	3.6002	1.079	0.8239	2.0688	15.5449	7.9493	6.6715	0.3012	6.8038	1.5191	0.2873	0	2.2008	1.2467	1.2801	8.6057	1.7663	0.6832	4.1494	11.7707	0.2744	14.193	6.1212	0	5.5943	3.5201	32.4048	4.6579	5.4068	0.7623	0.3193
6	170	2.1908	11.4894	0.0886	4.6259	6.6891	2.1976	4.5488	0.9471	4.1519	0	0	5.8858	0	1.789	7.1942	0	1.2537	4.4573	0	1.7162	12.8865	3.839	0.7425	3.7715	0	26.1472	2.6986	0.2543	0	3.9081	0.8646	1.7356	4.6071	2.6496	0.7175	3.8117	6.0114	0	12.8712	7.1425	1.4426	15.9178	6.9314	11.1871	4.1286	6.3077	5.9159	0.6465
6	171	3.5989	14.5477	0	7.0012	4.2238	0.6472	4.7755	0.9415	5.9704	0.9666	0	3.1175	0.1059	3.8637	7.6297	0	1.2745	10.3579	0.3692	0.7871	139.44	2.3535	1.2784	3.0592	0.8207	27.4133	11.1282	0.2314	0.2811	3.3149	0.7315	3.9788	4.7961	6.4708	1.2528	3.2553	3.9286	0	8.264	6.2825	1.0447	1.6522	12.6238	7.9105	3.5454	10.6015	7.4631	0
6	172	5.3159	11.1243	0	3.8026	4.7309	0.5915	7.4103	1.8593	2.8599	0.7334	0.5379	4.9854	0	13.4219	2.7757	0.9921	0.8714	4.0874	1.5438	0	33.7438	1.8283	4.65	5.4075	3.4842	19.6485	13.0203	0	0.2501	4.6943	0.5778	2.9372	7.8413	7.5232	2.5775	1.8112	8.7986	0.2522	5.047	13.4711	0.1555	5.6946	42.9997	6.1161	4.4826	11.7852	2.8031	0.1197
6	173	8.3415	9.2647	0	3.6992	9.9801	1.6034	4.1695	1.2323	1.6731	2.1394	0	7.3794	0	14.6993	4.9692	1.4706	0.799	0.5189	3.6518	0.1579	1.6324	1.5908	3.8545	2.9438	3.7161	15.1253	7.6794	0	0.6291	3.1058	2.1139	6.7174	3.288	2.6993	0.7532	2.1763	12.5666	0	5.1976	41.3202	0	8.1642	10.2427	4.9837	5.1605	6.7166	1.2062	0.1473
6	174	10.6843	10.5762	0	5.6723	10.2351	1.7589	2.7847	4.4542	0.5119	1.0792	0	7.4574	0	10.2236	9.0571	1.8196	1.1575	0.2679	2.26	0	2.1079	3.6313	2.4828	1.7971	0.8346	13.1117	9.7196	1.8179	23.4357	3.5085	1.8997	7.6037	2.5922	8.4677	0.469	2.6864	10.4046	0.2719	6.0892	4.859	0.4001	10.1307	8.4109	4.1647	7.4403	4.3867	1.0651	0.5506
6	175	8.4038	5.2789	0.7211	6.5399	2.531	1.3336	2.1171	6.1687	0.5596	1.0134	0.1221	9.1797	0.3188	4.4781	3.2815	0.4713	1.4081	0.4679	23.7521	0	2.391	3.8042	2.3583	3.8442	0	9.8793	6.4857	1.2908	8.9624	6.2879	1.1134	2.1385	4.4047	6.1596	0.6281	3.1734	9.4602	0	9.2069	4.6275	0.1335	7.0448	9.2897	5.0258	4.7873	4.1042	5.0888	2.1312
6	176	5.2095	3.4313	2.3245	3.7217	2.8033	1.5937	10.1898	1.7706	3.3061	0	0	7.2665	0.2777	1.373	2.9923	0	2.3276	1.2814	21.0904	0	2.9126	1.4989	8.7247	13.066	0	2.4039	4.8822	2.3233	52.0207	8.7353	0.6358	2.9877	7.3424	15.9753	0.7362	5.3731	6.4008	2.4432	9.2515	12.4946	0.1253	5.6381	4.5213	2.7423	3.6707	8.1794	19.4069	11.4699
6	177	6.5937	6.4824	1.0304	5.705	3.8777	1.8823	6.5232	9.2878	4.1636	0	0.3863	5.9024	0	0.5231	2.1453	0.3084	1.3844	0.4109	7.4297	0.3136	1.8615	0	12.1522	17.3667	0.7362	0.5078	2.5145	2.8971	24.881	9.887	0.9288	2.5035	3.6496	8.9148	0.641	9.0527	9.0149	2.8882	9.6993	7.7217	0.1142	7.4179	3.1157	1.7323	1.8057	7.3098	11.366	7.3024
6	178	9.1876	6.1423	0.3431	1.7765	7.6707	0.3359	6.9671	3.7961	4.0201	0	0.5809	2.7501	0	0.5272	0.7634	0.1128	1.8242	0.1503	3.0588	0	8.0462	0.6178	10.9421	5.435	1.6724	0.394	4.7518	7.8919	4.9595	10.1171	2.2384	3.1262	2.054	3.2266	3.4606	5.5318	12.5911	0	14.8677	3.5328	0	3.0679	0.7576	1.3249	1.9336	8.0732	26.5169	3.8412
6	179	12.2608	2.5784	0	3.6879	7.2067	0	6.4719	2.2806	4.6479	0	0.1962	0.628	0	0	1.2288	0	2.7918	0.2639	4.1754	0	8.4024	0.4719	4.323	2.4247	2.4177	0.2417	9.3913	4.6087	1.4916	4.0552	3.1898	1.2178	0.4723	2.9566	6.5983	2.3821	22.2186	0.4592	12.9176	3.1358	0.1539	3.2574	2.1508	3.077	1.6107	5.0118	12.894	1.2932
6	180	8.711	5.1569	0	1.4672	3.733	0	11.348	6.1205	2.5812	0.1728	0.2823	0	0	0	1.6417	0	1.7214	0	3.8066	0	16.3988	0.5059	2.739	2.0563	1.5247	0	4.4093	0.5138	0	12.189	9.227	0.6384	0.2667	3.6823	10.8619	1.9599	7.9197	0.8156	9.2224	8.8388	0.1358	7.5895	2.5899	7.496	1.583	4.0206	5.7159	3.3126
6	181	5.439	4.4566	0.6923	2.0247	5.2585	0.6123	4.0703	2.2952	6.1443	0	0.1616	2.7629	0.1724	0	1.7682	0	1.5784	0.3991	3.0328	0	1.9859	12.3599	5.2494	2.8374	0.5589	0	7.2661	0.2719	0.4919	9.9524	4.1658	1.9283	0.8892	13.5665	14.6953	1.0227	8.9296	1.9715	3.1966	6.1044	0.1893	10.0151	0.851	9.0234	1.7128	3.9555	7.5302	2.1807
7	182	5.6348	6.8922	3.4101	13.0824	3.3338	0.2306	7.7066	0.2611	24.6022	0.2439	0	24.4084	0	0.8913	1.5313	0	1.046	0	4.3648	0.4119	3.1368	6.7225	6.6389	0.746	0.9448	0	19.2484	0	0.7342	22.4202	15.24	5.6504	2.8222	12.0294	4.5629	0.1749	11.5162	12.7833	4.8512	4.7198	0	0.9471	0	4.0142	1.1009	5.578	9.6122	2.1119
7	183	2.2884	2.9515	6.3376	1.9964	8.9571	2.4286	10.7003	12.1284	0.8861	1.4014	0.7732	15.6194	0	8.5565	4.8227	0	23.1348	0	5.6093	3.3301	2.4342	8.1805	2.8582	5.2596	5.9138	0	9.1405	1.4361	1.5799	14.0279	2.8945	15.551	5.4755	6.6092	2.15	0.1235	10.1354	2.8349	1.1918	4.2451	0.1593	0.9338	9.0727	4.8616	10.548	5.0151	11.7107	2.4448
7	184	0.1157	3.9581	7.3724	0.4641	11.321	0	8.2693	26.9142	0.7592	1.9067	6.5088	15.3391	0	24.8262	7.2218	0	22.8553	0	4.992	3.2655	5.251	6.6985	3.9914	2.5488	4.3269	0	10.1044	16.575	2.3782	7.1556	0.3558	10.7604	4.1024	9.131	0.3903	0.5471	8.0466	14.8588	0.1736	7.4682	1.0673	1.7078	25.9653	7.9804	22.7685	5.8926	4.5161	8.5655
7	185	0	46.3776	17.0329	0.1039	10.7351	0	5.9478	27.2975	1.5149	3.2886	12.7186	7.411	0	21.8421	1.8695	0.7394	10.4011	0	7.6462	3.3052	11.7551	2.7485	2.3346	20.104	20.8033	0	14.6881	26.1761	0.3081	10.5822	2.6044	3.2674	3.8467	8.2377	2.1581	10.1539	5.2489	24.2635	0.1934	7.5631	1.4811	5.3081	10.5848	10.6205	14.1502	3.6202	1.5973	5.6465
7	186	0.2475	73.5817	11.925	0	7.7758	0	8.9408	20.86	2.6802	5.8589	13.2523	6.4035	0	1.0352	1.1947	0.623	8.4631	0	18.3936	8.2683	2.6666	3.0947	1.5468	13.4273	30.255	0	19.9885	17.4657	0	14.4694	1.7212	10.7748	3.5177	5.9809	6.1896	9.6958	4.1772	12.3567	1.4157	4.0739	2.8524	25.7219	6.46	7.857	20.7298	3.1758	2.8681	6.152
7	187	4.27	5.7275	1.8883	2.6634	7.7253	0	14.6688	16.7713	5.0568	3.9683	8.6814	3.0299	0	0.2285	2.0164	0.2067	1.1796	0	19.1722	6.3628	0.9263	25.9162	3.3067	7.315	28.7942	0.1	19.0108	0.8597	1.871	6.7883	1.104	10.9844	5.0675	4.9772	9.6444	15.0342	3.2755	3.7126	3.5383	4.8138	7.7695	27.6892	7.4167	6.4272	12.8664	3.4345	1.6182	16.7526
7	188	5.4361	9.563	1.3277	1.426	12.6248	1.0287	11.4761	17.5268	4.2011	3.6935	3.2694	5.8176	0.866	0.1975	1.8003	0.1005	18.5429	0	16.3784	1.2098	1.394	6.603	11.6131	1.921	6.3192	0	21.699	0.2514	1.8259	5.304	0.4741	20.9952	6.302	4.1979	20.89	20.9333	2.0054	7.3874	7.425	6.1319	3.2264	6.4719	2.9178	7.3771	6.3239	4.1722	0.8673	3.4092
7	189	4.0109	17.1024	4.1211	0.1278	6.7907	17.3927	6.2888	10.3218	5.1399	3.0236	3.9093	9.9933	17.9716	0	3.199	0.1375	10.8471	0	12.2751	0.1883	0.1168	0.382	10.9064	18.5924	0	0.9368	20.2092	1.0549	0.7181	11.964	0.9812	8.255	3.5962	2.6309	23.1509	22.1792	0.6976	4.5052	10.1584	9.7883	1.9332	1.3085	2.9505	5.4868	1.1759	3.6856	1.3374	4.8151
7	190	4.914	8.6507	3.4599	1.5623	8.6067	34.2873	5.1798	9.9947	11.2683	2.6042	5.0744	7.3499	1.901	0	4.6996	0.8193	1.1667	0	2.3626	0.7488	0.4742	0	13.5103	24.7701	0.1771	6.6711	12.9222	6.0025	18.7162	23.768	0.8578	3.0049	2.8095	2.1825	25.6336	23.3162	0.5158	4.0075	16.6885	9.4695	2.2018	0.1403	8.4065	3.2178	1.5438	5.0671	0.3559	2.8916
7	191	3.767	10.9237	3.5944	6.7415	9.4225	2.8358	5.6374	4.1657	3.3009	8.465	1.9441	13.3409	5.7944	0	4.7946	1.9155	4.7385	0	0.5414	0.4623	0.9854	0	14.2014	13.9581	1.2015	1.9584	20.0174	11.8458	26.9067	22.5357	1.5509	2.7712	3.2163	2.2777	6.9506	7.9399	0.8659	10.4936	16.3799	8.037	3.2437	3.5609	14.8799	8.0572	1.8779	8.3874	0.8939	6.058
7	192	4.4306	17.2456	6.9448	26.3508	8.3706	5.0297	5.1522	5.0919	3.9977	16.5184	2.4408	6.2708	25.7225	0	4.7665	3.3134	1.324	0	0	0.7533	1.1221	1.7348	8.8346	13.0458	3.5068	0.8998	20.6734	6.5684	6.5587	16.2132	0.7398	5.6937	2.3412	3.5615	9.385	21.3677	6.9362	2.7204	11.6552	9.3566	14.3249	18.5644	5.4817	20.4038	6.1457	9.8495	2.1385	9.4505
7	193	7.9373	14.185	4.5654	13.3344	10.0965	7.0097	8.7604	5.1276	3.7222	1.014	6.4658	13.4269	19.8192	0.148	7.3303	1.9702	0	0	0.1271	2.2789	1.2125	9.3036	14.0994	5.0217	4.9436	1.6748	6.1059	5.3035	1.1684	6.4137	0.9245	5.0097	2.1337	5.4796	8.3114	11.911	4.9245	2.4571	9.5734	5.2764	8.0271	11.7926	5.9289	11.9361	11.675	19.5841	3.4538	8.1131
7	194	4.9055	9.6251	0.9312	3.4302	19.8578	15.6772	7.791	6.6949	4.6918	3.1026	14.6247	11.5727	19.5517	10.7246	7.5509	0.3239	0.1551	0	0.179	9.6295	1.0176	10.4241	5.9722	6.1685	1.5691	5.9378	8.2607	1.9057	1.0031	4.2199	0.5054	8.8964	1.0159	4.2357	11.9928	15.9025	2.6771	0.5575	19.3864	1.5616	8.0469	6.1111	16.8503	71.2178	3.8578	7.422	2.4207	12.7631
7	195	5.6775	7.118	2.1481	3.521	27.6516	12.2376	8.5575	10.7277	6.308	7.6943	3.3132	5.8788	7.6042	23.3613	8.9537	0.2565	0.2703	0	0.0903	4.2459	0.4326	5.2152	3.6498	19.9444	5.795	18.2665	16.7689	0.7107	3.7473	4.3264	0.746	14.3072	2.8604	5.4532	18.7636	7.3623	0.8496	0.9986	13.6352	1.1839	13.0734	5.6167	12.5775	7.3261	1.225	10.7038	5.8728	13.417
7	196	3.4973	3.007	1.3017	4.4566	19.0251	5.8238	10.5926	9.5394	6.0458	7.4242	7.7179	3.1339	13.9465	1.4054	8.3444	1.2455	0.5024	0	0.134	9.4906	0.7718	0.9394	14.2544	9.2751	2.4107	102.846	11.2371	0.3655	2.3565	1.2674	1.0564	4.2409	9.4881	6.2301	12.553	4.6731	0.3486	4.2679	5.2351	2.4153	19.2883	1.994	7.5056	2.5003	2.0881	9.5385	23.0451	12.3088
7	197	2.4254	1.8933	2.4654	4.1509	12.391	1.4675	3.8798	13.5831	20.7601	6.2819	18.3731	13.0176	19.9094	0	13.1039	7.3106	1.1299	0	0.3596	11.3745	0.9316	0.2001	17.7048	5.9818	2.7196	66.9109	18.1252	0	0.7532	2.0202	1.6154	7.3387	30.6668	4.8814	7.9716	14.3829	0	20.8466	11.8263	2.368	4.4798	5.323	4.9181	2.9341	0.5472	14.6824	23.258	7.4734
7	198	1.2787	6.297	5.0473	6.3488	14.1525	2.0366	3.0872	16.6369	20.7837	5.6966	9.0388	17.7424	15.4514	0	19.8597	17.2035	1.3573	0	1.6968	3.1626	9.2178	0	13.2217	7.3591	10.8384	2.3638	18.6584	0.3508	3.0472	3.5558	0.4146	14.0897	13.7164	2.3726	11.4162	20.76	1.0332	4.6291	25.8436	4.4164	1.2879	1.7423	7.6488	1.2448	1.7163	19.1082	6.3737	18.243
7	199	1.2698	5.149	18.7857	0.6582	13.5556	0.2668	4.6795	20.6895	22.0266	13.2945	5.2859	5.5651	17.2649	0	6.9702	9.8735	3.0941	0	3.1003	1.6157	12.5354	0	13.3108	15.5042	19.4683	9.592	13.8478	7.4087	6.3791	4.2252	3.6202	10.4751	0.8039	6.5309	14.6628	10.0539	5.5366	4.2062	7.148	4.0351	2.3139	0.2607	13.5074	3.3122	3.644	4.7854	2.8343	7.4287
7	200	2.4519	6.9945	21.367	0.7387	12.5827	0.8559	7.5195	13.5331	11.3906	18.9359	11.9024	9.0035	7.2778	0	6.6333	2.4102	17.557	0	3.379	1.9092	2.5731	1.0405	11.5057	14.8662	21.8434	12.3768	17.8779	5.3645	4.6243	7.1412	24.0065	10.7373	0.3631	12.5369	10.1993	5.1862	18.0676	6.1735	6.1783	8.5687	3.3386	2.4432	13.193	3.3254	2.3443	9.1044	20.3379	7.1905
7	201	4.1744	7.4775	15.096	0.311	17.2807	10.6315	7.278	6.6458	5.8414	10.5013	4.3425	16.1605	2.6475	0	6.2278	3.0088	3.1837	0	5.1532	0.8283	1.3507	17.1679	20.0463	5.2703	6.8811	2.4957	8.1564	7.2479	3.0844	15.7957	9.5628	9.2323	0.8551	6.2738	3.6462	3.059	3.3999	15.9376	7.1068	32.4018	3.0348	2.6262	14.0439	5.0994	1.6854	9.5802	8.397	9.1338
7	202	15.1113	4.4551	5.713	0.5048	23.2974	8.3048	6.8416	2.9095	2.4047	6.6294	5.0122	9.5829	2.372	0	8.9391	0.7759	1.5538	0	5.8255	8.6857	2.3421	4.2671	4.9653	1.2508	3.297	5.1492	6.9241	6.1297	1.9872	16.9061	9.336	13.3232	2.5612	4.9581	0.5366	2.9144	9.3556	12.1491	10.6847	1.3476	3.1937	1.852	9.5964	4.9558	1.3124	9.3987	11.3102	12.1557
7	203	7.0047	0.3868	10.9029	2.8542	16.2234	6.2796	4.5124	0.8108	2.0213	6.275	3.3903	6.3315	11.9925	0	19.8462	0	0.7685	2.627	3.5437	21.5219	1.6156	4.6859	5.6472	1.1963	2.5876	1.9306	11.5987	9.5776	0.7414	6.2108	1.9873	5.7371	1.8252	19.1349	0.7628	3.5721	6.6257	9.5025	9.6921	1.3529	1.8341	1.866	9.317	13.6987	0.9604	5.2923	12.9459	14.2096
7	204	5.3056	0	9.9052	22.4675	3.1591	9.2933	7.9838	1.0557	7.7561	6.3823	6.2842	17.1421	24.0039	0	22.6216	0.3842	1.0644	26.1731	3.359	7.1714	1.8884	6.2503	2.371	0.9676	2.8317	3.0287	15.6963	24.2536	1.3796	7.6458	0.3758	11.8242	0.8686	25.0944	1.0505	6.2479	19.635	6.4615	2.8022	2.8445	2.0462	4.9795	6.2437	17.0168	0.8518	5.459	26.087	7.9892
7	205	5.2995	0.6091	10.2808	29.6886	8.9721	9.4039	8.0938	1.0409	2.5305	7.2006	10.3382	4.0458	15.892	0.2401	6.3245	1.2834	0.141	3.2971	2.1112	8.4206	1.5907	6.0626	5.7428	0.7891	3.6823	20.0752	9.6762	25.2322	1.897	10.1491	0.4845	17.0041	1.5956	18.926	10.6255	2.1743	21.7992	5.3797	18.4792	2.9014	2.8129	2.143	4.7888	6.9423	1.3582	4.6596	29.5093	2.3178
7	206	6.8238	2.4417	13.8843	28.4172	11.7078	12.1598	6.2727	13.0271	10.7314	7.7611	10.0597	2.3153	5.0387	23.7695	9.2558	0.7578	0	1.5431	0.2483	6.6784	1.9258	13.3493	8.7479	0.3604	2.7918	5.9025	7.1266	12.5546	6.7878	18.4526	0.3094	7.1282	6.5061	10.9258	8.6382	1.1602	9.8012	4.3625	15.4168	1.3013	7.0079	2.7915	9.8966	7.2568	9.5176	9.3831	5.2012	3.8424
7	207	7.4945	1.6196	3.4369	8.3502	12.0615	6.8252	7.1584	2.8911	2.7032	9.4471	10.3907	3.3202	5.5866	65.0672	7.0644	0.9669	0.5752	0.3444	0.1108	7.7831	2.3493	11.9791	4.9111	1.8602	5.0464	6.1478	16.2866	6.4465	23.6724	5.3436	0.1482	7.3268	4.2304	16.1421	15.9933	4.0625	11.0133	3.488	5.9957	2.4099	25.6002	1.7944	18.7119	7.9383	25.4785	8.4865	3.2091	4.889
7	208	8.6592	0.7117	3.3473	8.3316	8.6312	6.0048	7.2416	2.6276	3.2161	10.2071	9.4348	6.7767	3.2125	96.7505	6.01	0.9459	2.2004	0	0.2765	15.7333	2.1197	26.436	2.314	1.2977	14.9924	5.8332	1.5121	2.4577	12.7374	6.129	17.3717	9.4621	2.8477	15.1013	24.6546	17.2087	20.4692	14.98	5.4472	4.0838	16.3289	13.8181	10.256	5.6446	10.6502	15.7995	0.4697	7.4565
7	209	6.6545	0.8751	11.9662	5.0656	7.8086	6.4031	3.1179	0.9086	10.6171	5.6761	7.6546	5.8098	4.6047	1.272	8.5143	1.1483	0.9959	0	0.7836	9.1476	13.8051	13.8271	21.9878	1.8429	8.5874	15.2449	4.2474	3.4577	3.1115	10.3503	24.508	10.8087	4.3896	6.2569	22.815	6.1648	6.9115	13.388	7.1718	3.5244	14.5308	14.4595	22.2009	7.0796	3.2351	2.2875	2.4261	10.1635
7	210	4.9294	5.2526	3.6175	6.2773	8.5821	7.7833	0.7207	2.6544	3.324	8.3406	7.4066	4.2949	11.8381	8.8952	9.1251	0.9718	1.3682	0.2642	0.9768	2.3819	5.2423	4.7436	17.9824	4.256	3.2621	5.871	4.6511	4.0828	1.1876	5.2787	9.586	7.5912	5.5077	5.9245	10.1443	6.5927	8.2922	13.0868	6.0267	5.3533	9.7455	11.4697	19.0642	9.8291	3.0083	1.6539	6.4094	5.5762
7	211	5.222	5.2785	3.2428	6.5534	14.2898	10.688	0	2.6723	12.2679	3.5714	11.1409	3.6827	14.0672	12.0856	11.3929	3.4077	24.0625	1.6661	0	8.9145	2.5636	3.3163	7.1802	1.8042	0.84	3.6233	7.2745	7.0102	2.3037	2.0957	6.3689	6.4425	6.8811	7.4259	7.5342	6.9029	18.337	9.6052	3.4731	10.2956	15.3435	0.225	7.9665	20.5496	5.3907	7.3516	38.5443	9.8103
7	212	8.2044	2.9849	5.2359	8.4466	19.2041	8.9668	0	2.5772	9.8417	1.9296	10.3545	4.3268	17.3896	3.9391	12.6458	20.7134	15.2261	1.1871	0	18.8229	9.5202	3.8383	10.795	12.2056	2.1313	5.1796	0.4928	5.8815	5.2337	2.3358	10.5122	3.535	8.3923	13.206	6.7145	3.55	6.3992	6.0473	5.1232	11.8548	18.2675	7.606	5.8827	16.4942	6.6762	18.9898	95.6409	19.1255
8	213	6.3906	4.7725	10.2505	9.4547	12.9687	8.7303	0	1.7846	10.5675	0	15.369	20.44	16.3351	13.3606	14.3039	19.7841	8.607	0	0	11.7647	7.5024	5.7474	9.6989	15.4581	0	29.3862	1.7458	4.4769	10.3833	2.1953	9.57	0.1779	7.0323	19.0312	9.2041	4.7062	4.0189	13.0585	11.5116	16.0706	5.6387	16.4525	8.2657	3.9284	4.5217	13.4901	1.7207	16.5886
8	214	2.8989	6.067	10.2892	9.1552	2.3276	6.671	0	1.1881	11.7822	1.1258	6.9191	55.4624	1.4664	13.9127	14.9135	2.0204	14.2314	0	0.5264	5.4579	2.2513	8.2037	9.0824	8.5038	0.3261	16.9063	8.5665	9.6187	10.5238	0.0966	9.1464	1.7124	10.4783	23.237	5.5596	7.0959	6.0557	4.6072	6.156	14.9158	7.8004	4.1345	14.743	1.6499	3.9371	15.7298	0.5509	14.9063
8	215	2.3511	3.9759	5.8074	11.702	2.6498	11.2973	0	4.4702	19.4011	4.2814	1.0829	4.2713	3.3428	3.4372	14.066	3.3942	20.1248	0.2323	2.2633	17.8412	13.5991	9.3115	19.2846	28.736	7.6958	14.0768	3.1336	17.7217	32.8642	0.1137	12.3285	3.1184	13.7976	22.9064	6.6157	31.9645	6.5112	2.221	6.2518	7.7566	2.5039	1.5443	28.173	28.6433	11.4839	11.9439	1.7898	6.9396
8	216	1.555	3.9456	8.2753	9.5702	9.5288	8.6966	4.9285	20.564	16.6932	10.8043	4.6961	20.3361	12.3442	0	7.4119	3.7836	14.4365	0	6.9125	10.3407	6.2798	15.2608	23.9352	3.8717	8.1908	13.4798	0	21.4333	127.728	0	10.4033	6.0491	17.2346	7.1777	13.8407	28.855	7.71	4.2877	19.712	4.4554	8.4456	0.7593	30.6791	19.2577	20.0069	4.9518	0.4486	6.0613
8	217	2.9244	3.3917	4.5916	8.2837	11.6191	4.8186	9.4716	11.6494	3.4081	11.6342	19.9067	22.5656	52.5966	0	5.5565	1.9932	14.417	0	5.0301	3.0794	1.8861	6.0697	25.1277	3.8132	15.218	8.879	0	7.4213	33.2435	0.8399	6.2784	10.0549	6.4576	8.003	19.6524	7.1951	12.7631	8.1945	7.7696	5.9746	16.4038	0.1165	12.7357	33.4097	6.6742	5.6518	1.5345	17.2621
8	218	0.8718	2.5691	4.2061	8.024	10.713	8.3411	7.7643	13.3747	9.1178	7.6856	12.8773	6.171	8.8267	0.1498	8.6813	2.8447	1.7088	0	1.0774	3.742	10.5583	0.9697	9.8124	5.2286	17.3224	6.0616	1.0558	4.7847	3.3154	5.8165	0.1396	11.1215	18.2156	2.3109	19.7856	12.2977	5.638	0.1276	14.4882	2.5627	10.9924	1.5149	3.5832	52.831	5.4248	9.1253	14.4188	8.6531
8	219	0.1494	7.4085	4.7265	4.6819	15.2694	13.7189	7.8215	9.2147	8.7476	4.2965	3.0455	8.2859	9.2711	4.2861	13.9561	4.2548	3.6136	2.5318	0	3.6802	7.5445	3.5635	4.3784	1.3625	15.8021	6.1572	0.7706	3.304	7.0443	14.7315	0.1517	11.0946	11.4782	3.0826	10.7247	17.1616	1.0653	3.0005	19.0356	6.7003	13.8012	11.5312	4.3764	18.2779	2.2319	10.8688	14.5817	12.9487
8	220	0.1334	5.6592	1.7188	6.7676	14.4047	12.3731	10.3212	1.564	13.0804	2.3666	7.6596	2.4609	7.4289	4.8457	25.1079	7.4162	4.2202	55.0004	0	5.4288	3.3953	4.0623	6.0737	2.3211	15.8648	0.9199	0	4.1724	14.8493	21.61	4.4542	7.1347	16.4449	7.4142	4.8744	20.6202	13.5896	4.0816	5.8752	6.7127	13.6117	13.1074	3.1911	3.4751	1.6216	5.9662	11.8719	13.6444
8	221	0.0957	6.9596	1.8747	6.1782	13.9314	13.7449	8.3557	2.3796	7.2259	0.6084	27.712	1.413	37.4395	3.1054	2.7228	15.1578	9.0321	13.6082	2.1669	0	12.9469	6.9066	8.1212	4.6964	7.9597	3.4923	0	6.0898	3.712	4.6919	16.8464	0.5517	23.8801	9.5381	3.2255	10.2138	21.2766	7.1632	13.762	5.8425	6.6285	0.423	16.4721	0.3975	7.5552	7.3222	14.2163	6.0412
8	222	0.1815	3.0728	9.8087	8.3343	21.1524	6.6874	8.0129	3.5575	5.0534	0	62.6733	6.3278	10.4867	0.7298	2.2239	8.4962	7.4839	10.5623	4.473	0	15.0635	14.8775	4.1349	1.6694	8.2363	4.2772	1.4524	2.7747	0.1364	14.5433	13.5639	0.1922	27.9028	6.4975	6.4842	9.6672	30.5206	5.4733	19.9481	8.9915	2.7767	0.1781	26.9574	3.2526	21.1593	9.9252	10.1518	2.6064
8	223	1.0442	0.3259	13.5203	10.8437	14.2902	3.5035	5.8421	18.5184	12.9991	2.3536	64.6688	15.7176	9.1141	1.1409	7.4943	3.6878	5.5874	10.5969	4.4247	0.1773	12.1187	13.1417	17.7594	4.3026	10.7744	8.606	0.2778	6.6588	3.7961	23.8431	7.8235	2.9567	24.1488	10.2578	1.9523	14.953	76.9251	4.7549	20.3989	5.3987	11.2322	1.4519	9.8646	18.5345	23.1969	9.9427	13.0249	3.9184
8	224	3.4296	0.2136	10.5348	19.3738	46.5621	3.748	6.5909	21.3525	24.9395	3.9061	0.5045	10.2345	19.457	1.3205	5.4872	3.3265	4.6791	0	3.8753	0	13.5706	8.7695	20.6354	3.9173	14.4175	4.8872	1.0345	10.9441	19.7318	16.6599	4.8915	0.1356	8.6461	5.0409	0.6297	3.6034	2.4222	3.546	16.602	7.2674	8.9768	2.597	7.2198	10.305	6.8821	13.0617	16.3332	2.7728
8	225	7.9533	0.6148	4.6431	9.8447	0.9668	3.7067	7.5328	14.9837	37.321	4.0709	4.6241	10.3871	31.8963	2.1311	6.9957	5.9377	6.9243	0	5.5164	10.5363	14.3144	2.4326	13.2258	0.2928	3.4264	3.907	1.7366	7.6032	17.5438	11.6904	7.2704	0	7.7835	9.167	14.6331	0.4265	3.4551	2.3541	8.948	9.6812	2.84	3.0971	4.8319	5.517	6.0241	15.8424	8.4613	8.1155
8	226	8.5017	0.716	2.2976	6.7263	9.0115	2.0627	9.1885	4.7091	13.8239	6.0617	4.7748	10.3778	11.2091	2.2719	17.4097	8.5778	7.5047	0.8026	8.1177	20.5821	9.2232	3.2812	23.1054	3.8597	4.4126	5.4917	3.7547	5.6349	0.2153	23.8054	14.1621	0	12.3778	4.2412	10.5375	2.6264	13.4578	7.647	8.4509	5.6452	4.7503	2.1221	4.2294	1.6782	4.7808	13.309	6.7225	14.0003
8	227	6.3524	0.2778	4.235	19.4097	9.9739	14.7387	6.6572	5.1059	11.2021	10.5088	15.6864	5.2485	6.5404	0.1911	8.2599	7.4735	16.8712	1.0933	9.7683	12.5168	4.1781	7.5744	10.3947	9.5415	7.9499	5.0739	9.5894	10.7117	3.1164	35.0676	7.7579	0	12.875	5.7951	3.8796	5.08	6.3845	29.4482	6.0167	15.612	9.7479	0.9954	3.9631	0.4742	2.1587	16.2795	7.8853	10.5231
8	228	2.4716	2.4535	1.1115	9.0566	10.4493	55.1617	7.9135	3.4465	9.7193	19.2595	16.312	11.079	13.439	0	22.392	3.4562	55.2314	0.2048	10.4546	4.9478	1.6794	10.4622	3.0382	11.7344	5.5777	2.7952	23.6873	22.2207	1.6594	5.4961	13.7634	1.8806	4.0531	12.2416	6.5805	10.3849	5.9608	6.0672	4.4776	6.18	7.9869	0.2037	6.2039	0.4997	1.5642	28.8683	16.2235	13.2785
8	229	2.7333	4.9007	6.6756	10.1951	5.5729	1.1564	8.7389	17.41	11.9808	16.5194	21.7012	9.5461	3.6295	3.6454	18.4914	18.2498	9.1921	4.1769	2.387	1.9691	6.3084	1.8431	4.2456	12.6594	9.1376	3.1781	13.9098	31.1146	20.2558	9.1127	33.5161	0.5875	2.7204	20.4234	9.5985	10.6086	12.3558	0	3.8954	4.3176	6.9551	2.4591	4.9354	2.7963	6.7715	9.1034	10.8078	22.2488
8	230	2.0018	7.4616	5.9869	6.6664	4.5593	2.717	11.5858	56.5779	7.6726	18.3366	116.424	7.4206	2.3447	5.7452	5.8101	13.8885	10.5796	0.2541	5.9033	5.5662	11.5922	5.4418	3.6606	9.6016	13.651	11.6701	13.2921	13.099	17.5952	21.6545	7.5506	0	2.2898	8.2202	14.8171	10.072	14.3624	0	2.4815	3.0747	6.4011	6.2279	6.9353	2.7865	1.586	5.6995	9.7724	5.4764
8	231	1.8138	5.1175	1.7517	3.9597	7.6304	6.9864	16.9824	3.0637	7.2584	4.9761	18.9969	7.5341	6.2037	14.6791	4.5533	11.2188	7.8959	0	5.6501	1.7986	7.9979	8.4299	3.1888	11.6913	30.0365	16.2575	8.2274	4.2182	8.4981	15.9577	0.7757	0.9892	6.5976	4.0645	1.1213	9.8688	9.3078	0	2.0856	5.4411	2.7718	10.894	7.9302	2.8153	0.8352	4.8546	7.446	5.1588
8	232	0.9856	7.4297	8.2688	6.0383	12.4079	8.878	12.0309	5.7288	5.0612	4.6896	7.2422	1.4438	3.545	3.6737	6.06	6.8691	10.8778	17.8997	3.7138	14.0986	7.2059	10.3376	1.0195	26.4825	32.4665	24.2797	4.6092	1.0473	3.7761	2.2793	0	3.9291	0.7513	11.5349	4.5192	0.1437	5.6652	0.2606	3.9558	11.8386	4.5437	16.3842	9.7983	19.783	2.3416	28.4082	7.7289	12.2019
8	233	2.0819	4.4004	11.869	11.1889	10.3485	11.012	9.4957	7.2834	1.7353	1.4306	16.0606	5.1534	3.7008	8.636	6.3202	4.6947	6.2655	55.1159	4.4312	9.7504	6.8622	3.2559	0.1088	24.8539	58.3217	4.2319	14.373	2.7062	22.4747	6.3502	0	7.7362	3.0415	10.8726	18.0907	6.0051	10.3301	4.925	5.5366	8.1832	22.7734	5.4705	7.3288	17.733	1.7408	21.895	1.5247	10.8712
8	234	1.4699	11.0693	1.642	24.5436	11.226	5.4011	8.8628	5.5072	2.9866	1.5261	17.7315	16.5347	3.8016	15.1166	5.6631	9.804	10.6113	10.9038	8.9691	6.3311	3.1995	6.013	0	31.5653	0.1002	10.247	13.2042	3.3383	10.8763	19.8558	0	16.0736	1.7417	21.144	13.892	10.5829	11.0234	6.0614	5.9571	4.0685	18.415	1.1465	6.7323	16.7901	1.5969	1.0646	4.433	6.231
8	235	1.2289	5.1564	4.2662	3.4808	8.0017	4.3745	8.6995	9.3914	7.5155	5.8756	13.0358	12.0145	5.0539	4.7911	8.7808	53.8643	16.4098	14.1729	22.1971	34.8685	7.6739	6.2513	15.3055	2.4212	2.0071	9.9915	7.73	6.9902	2.3972	21.4051	0	7.6757	2.2338	23.7655	4.9172	7.1187	13.0029	7.6598	7.8396	11.6238	6.0314	1.3155	10.2714	18.0413	5.7785	5.4974	2.9587	7.0659
8	236	0.5342	8.9198	3.5978	5.0768	2.48	6.1574	3.8272	11.0917	13.149	5.0063	14.5215	6.8908	9.7114	1.3822	20.247	58.1739	8.2989	10.7988	15.3374	11.679	13.4182	12.7511	22.639	12.787	3.8836	7.9303	12.4179	3.1507	3.8956	3.2118	0	15.6606	5.2883	2.3678	10.1297	10.3028	11.9622	5.0018	8.4404	12.2877	5.6172	2.7914	9.8985	8.9523	11.4629	11.5846	5.3725	10.5901
8	237	0.8985	8.8889	5.069	12.3828	1.2727	5.1319	12.0992	6.6618	24.8723	2.6163	8.937	11.4239	5.5456	0	2.2373	61.1071	1.4326	5.6372	2.246	6.2942	2.8401	9.7897	6.0953	10.1908	5.6235	13.385	9.0516	2.8101	2.2759	9.0936	0	11.0689	26.0498	8.7128	5.6222	6.6876	7.2251	8.8571	7.3443	4.128	14.8192	2.8797	10.6902	10.7697	7.287	8.1664	4.9227	4.1308
8	238	0.1976	8.5519	5.1802	6.7134	0.5825	4.6613	14.7095	13.5462	16.7702	1.0183	66.6643	17.1021	8.7012	1.6048	6.9621	2.2546	3.2425	5.3716	4.4507	6.3867	0.4777	0.4075	21.8254	12.0482	4.1838	5.1323	13.8506	3.8303	9.5723	10.3624	0.7586	7.9261	34.2919	16.1883	5.351	2.3307	8.3216	3.2645	7.938	3.9458	11.1538	4.4996	12.6701	11.6757	8.2	9.288	2.9189	1.389
8	239	0.8673	13.0127	4.529	2.2781	0.6344	4.2246	13.9743	24.8052	6.9083	4.0133	68.6598	14.0283	3.1573	2.2998	7.6919	6.6879	3.2787	4.8023	11.944	11.7124	10.1566	1.4973	1.5489	11.1146	10.4061	6.0818	10.5871	4.2387	7.7642	19.9071	2.2688	20.0996	3.5545	9.3806	4.1771	3.8725	8.3444	1.2229	5.9015	13.2588	8.9654	8.1496	11.5648	11.4433	9.3408	17.5218	7.362	1.2708
8	240	3.4338	12.6813	12.6716	6.2866	1.7023	5.7781	22.327	21.5349	8.7222	3.7882	59.4104	0	4.78	2.6634	13.9386	9.6442	13.2472	6.3153	11.2531	19.9578	13.7275	2.9717	3.2698	8.216	7.4327	8.5366	12.8437	3.9224	8.5515	5.4061	5.3778	28.635	4.6543	0.9079	4.947	3.9484	11.6158	3.6205	3.5401	23.6476	19.8418	3.9778	7.3365	13.867	7.7827	8.9567	15.3416	0.5234
8	241	3.4232	3.6389	15.7557	18.2327	6.6801	4.3454	2.6834	20.6939	11.9236	5.1572	10.2795	2.0627	4.6178	6.9338	98.8486	2.2806	12.0541	17.6838	8.6683	22.6338	6.1209	2.0936	0.2058	11.0657	9.7697	14.0199	9.6628	7.3594	1.6039	2.8255	3.8514	18.3019	1.3299	0.1557	13.6153	4.5534	14.9872	10.4261	4.1415	8.4718	29.0142	4.3647	1.1975	12.1976	4.9681	32.0444	12.9955	4.108
8	242	3.1015	0.3558	8.8182	94.6732	11.1984	4.7156	3.5393	1.9082	16.6286	3.0252	6.7004	0	2.3577	3.8422	81.4113	4.4377	7.0619	13.9256	12.7763	15.4087	2.8251	3.9121	0	2.3313	4.2601	16.0448	19.0336	9.4498	7.4441	4.883	2.9122	9.6994	3.996	0.1316	20.9403	4.5017	14.2017	59.3348	4.8886	1.2489	29.4519	2.8993	1.3821	13.4051	3.9705	32.7271	14.5249	4.0569
8	243	6.1139	0.3099	3.5864	72.6509	13.2708	4.9906	5.3772	3.5484	7.0352	4.7878	2.7917	0.3185	5.576	3.4138	1.5413	8.1535	2.7822	17.7659	8.9099	8.5518	0.6403	23.8119	0.2318	2.3416	10.1223	9.3705	14.209	4.8273	3.9393	6.7355	8.2753	20.8089	7.1489	1.0933	15.3847	3.5716	13.6568	14.4525	4.9113	4.2833	4.1149	2.3876	1.1107	17.3321	1.6924	10.4416	24.1723	3.5343
9	244	7.375	0.5964	2.2007	1.7266	6.9332	3.129	5.2329	4.6294	3.4789	9.058	2.2907	0.2624	3.536	3.0554	4.5097	7.4483	2.5957	7.4313	5.6972	5.3537	2.006	13.7938	3.7246	8.9047	6.772	9.5541	4.9799	1.6681	6.9441	5.7605	3.3017	6.6055	7.1401	3.8328	17.1488	4.5722	6.6186	2.8308	4.5695	7.6117	5.671	3.0458	0.7555	3.5817	0.6093	4.6527	10.6054	3.6472
9	245	5.9482	3.7501	1.8418	3.2303	7.399	3.9158	7.5105	5.7637	2.8461	11.5934	5.2078	0.3291	3.4999	10.3211	10.6958	8.1014	1.944	3.4906	5.2757	4.6862	1.8578	11.2322	4.8043	4.6987	4.3956	8.4343	12.9273	2.6344	15.5491	6.3169	4.0528	8.2366	14.1003	7.7354	63.0469	6.4951	8.7593	4.0254	2.5376	12.3164	5.31	3.6418	2.2397	4.7836	0.6394	5.0992	12.4078	7.7348
9	246	5.3192	3.5061	2.8118	6.4	4.9727	8.0323	8.2515	7.111	3.6835	12.652	5.3008	1.4821	1.3456	5.7505	13.9707	5.9602	1.0702	12.6459	6.4659	6.0162	1.0897	8.2475	4.7416	4.1427	4.0047	9.9445	17.6542	4.486	9.515	4.5584	3.691	6.3796	5.5029	9.368	9.034	11.666	9.4663	2.9038	1.9532	5.4084	2.6855	4.8101	3.1221	5.25	1.7243	5.834	22.2968	5.1352
9	247	2.2591	8.2264	5.5605	5.097	3.1872	5.4159	5.1487	2.1188	4.2497	23.9133	4.5538	3.1195	2.1476	2.9785	8.3791	5.0403	1.6557	11.1918	6.2162	7.4871	2.0658	4.7633	3.143	1.1397	8.6023	15.152	1.7274	11.2717	5.4828	4.0863	4.7891	10.1074	4.4803	7.6449	2.4112	10.3466	3.0379	3.5681	4.5208	3.9878	2.7853	6.6333	5.3161	20.7527	3.1899	6.3886	3.1295	7.6911
9	248	1.2977	9.3664	25.3857	24.5209	3.1828	14.7802	10.144	1.2444	3.9473	6.8257	4.262	1.4218	4.2475	1.8414	2.9377	5.01	1.3669	4.6225	8.6303	6.7847	4.7506	3.2466	5.7022	2.7407	4.7718	125.912	3.0223	8.843	6.1879	5.2572	3.0473	14.2488	0.6994	7.4996	2.7916	4.7065	7.0711	5.3006	5.3788	7.5604	2.1277	3.288	6.0005	121.706	2.3992	8.7819	0.6319	8.1505
9	249	4.2901	6.1902	4.1894	65.4402	3.9649	11.9305	9.8264	1.9902	2.2207	3.5233	3.2088	7.1496	32.8591	3.7697	4.048	5.0889	3.1724	6.6421	7.9418	8.5177	5.3287	5.7409	9.6616	6.8235	3.3152	3.9367	7.1901	4.6401	4.4235	4.5067	0.991	13.7367	0.958	6.9309	4.1561	5.6714	1.8562	4.486	5.6287	4.8399	2.888	3.9204	8.1936	9.4662	3.0548	10.688	0.6018	7.4635
9	250	4.798	12.2256	5.3872	3.2131	3.8166	23.3025	9.8182	3.9975	1.4124	45.5544	4.5619	2.8577	2.7803	8.4371	4.6607	6.8676	8.5956	6.8138	7.8373	13.9605	4.417	4.5088	7.2095	5.561	8.3204	4.9954	11.1744	5.7238	6.7199	5.6971	0.1293	10.3294	0.5822	5.795	4.2307	4.9893	1.7172	2.9192	3.1817	7.5138	3.9245	3.8246	7.6908	5.1352	4.4866	9.3371	1.4099	6.073
9	251	1.6498	2.93	7.8952	3.785	0.3482	10.4408	4.8051	2.6654	2.2599	24.581	3.2822	0.4583	1.4286	5.3828	4.5323	9.2083	6.4409	9.428	5.169	16.9232	5.1743	2.2216	4.8995	25.1313	11.6351	2.3966	8.2916	5.2485	13.1862	3.753	0.1959	7.3444	0.48	5.266	3.0897	14.588	2.8744	1.8913	6.2235	14.3022	7.1113	5.4441	6.6006	9.4176	1.4537	9.632	6.7551	15.7562
9	252	0.5341	4.9639	19.6194	10.0662	1.6267	2.3505	4.6839	4.4181	4.1592	2.1415	3.511	0.4877	3.2993	3.7659	5.3683	6.7993	6.1825	7.032	4.6361	8.7698	4.9278	1.6375	6.9198	20.1511	7.6235	6.7492	5.3643	5.2696	16.2143	3.4219	0.3674	3.0005	0.8473	2.5089	3.191	13.4222	5.3178	2.2711	6.6183	15.0985	4.2353	6.8435	10.3945	6.0062	1.6112	5.7218	5.2672	26.0463
9	253	0.7508	10.4508	4.4817	3.7445	8.8781	2.2477	6.5689	5.7483	4.9846	7.2343	1.9746	0.4381	6.2358	4.1674	2.8537	5.7801	7.8615	13.6676	2.0753	4.9635	2.9537	5.6126	9.8413	19.8826	7.7477	8.6701	4.5457	2.3381	7.8694	4.5258	0	4.2011	1.5869	1.0505	6.4113	7.2697	8.5671	3.5406	6.9633	10.7985	6.0563	15.3413	5.7406	3.7801	2.2046	4.316	3.5613	0.5173
9	254	1.0527	10.3548	2.4647	6.8739	18.2244	7.9587	6.253	4.836	6.4336	6.7423	1.4002	0.4609	6.7306	3.883	4.5153	5.1606	4.3728	1.7576	0.4235	4.9538	2.795	4.1178	11.2129	8.2018	5.6297	7.5837	14.0693	2.2005	3.8972	4.7848	0.4947	9.5058	1.9478	6.9064	6.9888	10.516	8.5259	2.8002	5.9345	6.7095	15.8585	17.6192	6.3231	5.3505	2.6175	3.1079	3.8696	1.0957
9	255	3.2368	6.5117	8.4062	7.2491	9.3296	8.6977	10.8645	13.9406	6.9553	8.5296	1.8561	1.4753	9.0697	1.8272	7.6131	4.521	6.0867	5.4616	1.4032	8.6127	3.5693	3.9264	5.6758	2.4341	9.0669	6.5715	13.0216	4.769	2.9366	5.9089	3.5128	5.7238	0.3598	13.6726	9.8284	12.5583	6.5826	0.4235	9.6777	1.1968	15.2541	7.7255	6.293	5.8147	2.4233	3.8471	7.0601	2.8573
9	256	6.4414	25.631	24.0967	2.1786	1.4256	17.5095	11.2027	12.2197	4.7549	8.4307	5.0301	0.2327	6.613	4.0916	9.3753	7.8836	6.8887	6.963	3.9025	15.878	3.8484	3.8837	4.3178	3.9015	13.7715	6.5601	8.9709	3.7474	2.8776	8.7936	4.7805	10.2997	1.7879	8.6187	7.6506	8.3048	8.5345	0.4134	15.5586	0.5943	3.6569	2.5556	5.9949	5.5675	4.7761	4.7355	11.0317	9.1121
9	257	8.395	109.46	7.8791	1.3479	0.4398	38.9588	7.2398	8.9269	3.0715	12.1124	6.4578	0.2772	2.3647	6.1215	5.0783	3.1297	5.9828	6.4126	5.6497	3.2551	2.4138	4.0804	4.0312	9.7968	8.6432	6.2218	5.3471	5.4999	9.633	8.4924	7.5976	7.3615	3.3274	1.364	7.7695	4.3887	3.7587	1.3976	16.4176	1.4337	4.8662	1.841	5.8071	4.1012	4.7908	4.9107	7.6547	8.7917
9	258	1.5843	4.3726	4.2374	3.0273	0.1945	24.2782	6.606	2.2354	2.2707	5.8777	5.2501	0.3019	8.0788	4.2729	1.588	2.1721	1.5808	3.5753	9.2677	1.6444	4.515	2.8122	12.4393	8.0041	6.4741	5.0943	4.7359	6.9716	8.7142	8.0041	7.3272	4.9756	0.4727	2.7765	2.9363	3.8478	9.4783	2.3898	15.3849	3.1446	5.916	2.9017	6.7052	3.7101	6.8661	5.5209	4.5889	4.6681
9	259	4.0935	2.8595	1.8246	10.3549	0.8289	2.8828	4.9409	4.7832	1.2829	24.4007	3.6058	0.4417	9.0305	1.3947	2.8263	6.6847	0.5307	2.7423	4.9259	6.2906	4.8469	1.432	13.8606	3.1307	1.788	5.7835	6.2107	6.6798	3.5889	7.9233	7.5633	3.7829	0.4197	3.0286	1.6515	3.3531	12.0692	2.1073	3.6268	3.9694	7.5544	6.0473	3.9081	4.1829	5.6087	4.8536	3.75	7.3127
9	260	4.3861	4.0065	1.0471	11.4217	0.9612	0.2278	2.9509	7.0848	3.242	25.1404	2.3008	0.4531	3.3545	4.7855	4.4303	6.5349	1.0574	9.5576	4.9927	4.4979	5.2667	2.8036	10.0882	10.1482	4.9588	5.2753	2.7682	5.2725	0.8321	9.966	4.5201	3.1672	0.4387	2.8232	2.4219	2.6886	4.2821	2.8087	0.5793	2.4473	11.7724	11.8075	2.7588	13.7524	7.5229	5.2931	6.3707	9.0319
9	261	4.547	4.7167	1.0567	4.53	1.0854	0.7322	6.8599	20.5621	11.3545	24.4608	2.9012	0.7374	8.0368	10.7085	5.771	5.5672	0.8852	6.5576	2.6435	2.8696	4.4387	7.2209	3.9161	3.3403	4.3696	5.5286	7.1654	5.2639	0.503	5.368	2.9278	6.2984	1.474	6.5423	1.9992	5.3319	3.7932	4.9825	0.5591	1.3873	6.61	7.7814	1.936	13.0043	7.0864	5.4896	6.1859	10.945
9	262	8.6671	31.7234	1.4935	4.7929	0.5391	3.3302	7.16	1.9668	8.6763	4.6438	3.3491	1.6232	2.294	1.6968	8.5827	3.8873	1.718	5.9753	1.6331	5.2624	3.6575	7.7083	2.6913	2.3795	2.9141	6.9579	13.5245	4.1053	0.2391	1.9213	3.7644	7.4335	13.1357	13.5404	1.6936	7.2146	8.3405	5.5995	1.5018	1.3986	7.8874	16.0449	2.1599	5.0316	3.7402	6.8548	6.0192	10.8689
9	263	5.6343	13.9061	6.4825	6.421	2.5068	1.937	9.8499	5.0035	8.4745	6.0014	3.2542	0.4029	0.8101	1.799	3.3344	3.3613	1.5038	6.698	1.9961	15.3554	2.1934	6.8561	2.6861	2.8587	12.6107	7.6818	13.3272	3.0651	0.5322	2.4802	3.698	4.7719	9.5649	9.7726	4.6341	6.6289	5.4103	8.2494	3.1616	4.6301	9.0743	8.3697	2.8003	2.258	0.5868	8.1051	5.0147	1.8752
9	264	4.2087	3.1888	23.0989	9.9784	7.3044	1.3818	1.8032	5.9063	1.6479	4.0903	7.4234	1.4685	0.4453	5.1281	2.3316	4.8252	1.321	8.2072	2.3528	16.4006	1.7445	5.8007	4.2844	2.2592	13.8383	5.2782	9.0189	2.2075	1.4501	1.5553	5.5908	4.3096	1.7651	4.543	6.2902	4.1006	10.166	8.6685	6.0383	14.5672	4.7611	2.0191	2.1549	6.6258	0.1129	4.828	5.6906	2.4715
9	265	5.4205	0.4714	22.5213	23.7097	24.8511	1.5785	3.2002	5.6034	5.9703	4.9133	8.9967	1.5557	1.1296	6.5245	2.2137	5.5072	2.389	6.0571	2.9898	14.0012	2.9709	50.9664	6.0863	6.9149	12.3707	5.5724	3.8736	6.2532	2.9017	0.5289	3.4582	5.8384	0.375	4.9962	2.7858	3.6143	9.6521	7.121	7.5484	6.6791	12.0441	1.9208	1.847	15.2977	0.34	1.989	5.9718	5.7519
9	266	6.7501	0.3189	26.8052	10.2266	9.6572	3.2198	2.4858	4.892	11.3039	5.756	5.435	0.994	1.7312	4.0147	4.1886	4.5526	6.3953	7.1768	3.4952	5.4009	6.3498	30.7194	9.7011	5.8157	1.8293	11.4237	4.4974	13.7327	5.1248	0.4506	2.1566	6.873	2.5898	2.9574	6.0837	4.941	11.7174	7.2489	3.7251	5.7809	14.6746	0.6649	3.0973	14.1263	1.5281	1.9251	3.7651	8.9847
9	267	4.0188	2.536	5.3539	4.7254	1.8704	4.3977	5.3995	6.7751	5.7407	3.2501	2.3227	0.9189	1.6749	4.6494	7.4114	5.7846	14.8328	6.7045	5.5774	3.8788	7.4208	1.6558	8.2303	3.557	4.3301	6.5287	3.4628	14.0196	1.4565	0.8162	2.1446	6.4034	2.7671	2.3209	10.6434	2.7811	9.2138	5.2785	3.1009	14.4599	3.6719	1.6228	5.8222	37.8725	2.9047	2.2843	5.0542	6.105
9	268	4.686	10.7467	8.3067	7.0546	0.364	9.7284	21.0334	1.6454	2.9987	1.9007	3.1958	1.0161	0.4505	6.6275	6.5462	7.6752	12.8071	5.9992	6.2557	4.8808	2.6758	4.4106	5.5171	12.2346	6.2703	13.816	0.815	8.3496	1.6436	3.3762	3.276	3.5937	1.3833	3.4639	10.3182	3.8034	11.6917	7.2893	2.3097	8.888	3.4385	5.2414	10.3514	10.8244	9.0535	2.5728	6.5912	11.6351
9	269	5.6465	9.5892	3.6375	1.8633	0.9415	1.0682	23.5061	0.3681	6.1641	2.1264	7.4779	1.0331	0.4479	6.3782	2.8457	4.7975	1.8675	13.9911	3.315	7.3133	1.5613	7.1201	3.8585	19.4526	4.5031	3.8887	2.2146	10.2143	4.7747	4.4359	3.9381	1.8763	0.4874	4.2371	6.8941	3.0646	8.0379	4.6199	1.7052	0.6168	9.1055	1.7338	11.731	6.7834	4.0061	2.17	13.9065	2.0959
9	270	3.8404	5.3157	1.0739	1.6354	0.8547	0.305	8.2883	0.8658	2.7022	2.149	7.4428	1.8917	0	6.357	3.2636	6.711	0.1612	5.4081	0.6186	4.7627	9.7131	4.4301	3.7089	10.048	2.1864	1.4879	2.4052	6.1714	9.3151	4.9127	5.2435	1.7508	0.9118	3.8628	4.072	5.6537	10.2689	0.8551	2.175	0.2056	7.2721	0.6775	7.2413	6.656	0.6244	4.7686	11.1982	0.1319
9	271	5.8501	4.1008	7.2182	1.5351	0.5057	1.394	5.5544	1.0625	0.3564	3.042	8.3716	0.4344	0	11.3363	6.7608	8.6804	1.7444	2.7083	0.9007	8.9235	4.5287	2.7993	3.8929	7.4681	1.6619	6.4143	1.362	10.3407	2.9204	4.7615	6.5294	1.566	1.5767	12.6397	4.4982	41.7543	5.6224	2.7451	2.8927	1.6288	0.9018	1.7468	8.0764	2.8987	1.2811	2.917	12.2434	1.9586
9	272	2.4041	8.9918	10.1895	1.8489	0	0.7107	5.1597	0.9219	2.1566	3.2325	4.9635	0	0.4557	9.3048	13.9333	13.464	2.1867	4.2138	1.399	2.3604	2.8861	2.1793	3.1719	6.5084	2.8947	9.2172	1.0203	1.6497	0.2152	3.4843	1.817	1.4816	0.5707	6.9735	7.1815	32.4337	1.723	9.7339	5.68	5.6553	0.4728	1.113	19.6155	9.1205	1.6349	2.8474	14.3525	2.6167
9	273	0.6494	11.3931	7.491	4.8256	0.6187	1.9824	4.8482	1.7651	7.9044	2.7425	4.7744	0	0	6.1152	9.7578	7.2059	2.8616	3.9571	0.2475	1.4408	0.9245	1.8093	3.8686	4.9902	4.7661	5.5955	1.7053	0.0955	0.4951	5.165	0.3826	3.7333	0.4311	3.9681	9.492	1.2283	8.861	19.0784	10.2835	2.625	0	4.7973	2.7775	7.1272	1.853	2.4683	10.971	3.8244
10	274	0	1.6857	3.0457	5.7368	0.568	2.0522	2.1385	1.911	40.2413	0.9725	2.2162	0	0	2.9472	3.5325	2.7272	1.515	1.8866	0.1234	1.5058	0.4883	0.5184	1.6307	4.8404	0.8147	1.9448	2.9707	0.1366	1.0763	3.2448	0.0975	2.8202	2.348	0.383	5.9429	1.3968	4.9112	11.7387	8.7129	0.6373	0.1065	2.0409	2.3003	1.9547	0.9215	1.4003	3.8424	0.6109
10	275	0	0.6845	2.18	4.2783	0.5278	2.1102	2.2791	3.2453	156.32	0.5719	2.456	0	0.0977	2.2307	2.9737	2.777	1.0518	3.3571	0.1206	3.9138	0.8512	1.0821	1.9398	7.7779	0.1077	1.3263	4.3883	0.2571	1.4687	3.6141	0.0939	5.2932	3.654	0.2224	8.289	1.4239	0.3961	1.7119	4.0697	0.3262	0.1075	2.8559	1.8489	5.1913	1.2619	3.6216	2.2434	0.198
10	276	0	0.8633	1.8051	2.2295	0.3879	0.467	3.0851	3.8366	5.1272	0.6982	2.9494	0	0	4.9837	0.6104	2.5402	0.5818	5.3122	0.1291	6.0825	0.7654	1.8397	1.7646	3.0396	0.1098	0.8882	2.016	0.619	1.1054	4.145	0	7.8927	3.3275	0.546	6.9067	1.6047	0.0907	1.3998	1.6484	0	0.5405	2.5786	0.6032	4.2692	3.7419	3.8763	1.2874	0.1664
10	277	0	0.9046	3	1.3054	0.9559	0.1454	4.5487	2.5673	5.543	1.5291	2.5535	0	0.2273	4.757	0.4851	3.4594	0	3.8571	1.1391	2.1583	1.3328	3.9851	0.9714	2.7546	0.1065	1.3394	0.9399	0.2546	0.9242	2.8809	0	2.3153	7.6019	0.1252	4.3277	3.4056	0.162	1.7171	1.4698	0.855	0.3891	0.5481	0.2161	4.555	1.8941	1.7344	3.3763	0.1727
10	278	0	0.3578	4.0533	0.9226	1.7072	0.2058	5.607	3.1079	7.4352	2.9664	0.4292	0	0.1314	4.0515	1.3398	2.818	0.1143	3.6196	2.1129	2.4961	0.2138	4.2208	0.146	4.7518	0.1138	3.4542	0.9557	0.2949	0.5057	1.7276	0	0.3325	4.41	0.1015	1.4341	3.6802	0.1247	1.1663	1.3913	0.2469	2.0289	0.3778	0.109	6.369	3.0795	0.6852	4.3143	0.174
10	279	0	0.7007	2.3747	1.7959	3.6844	4.9685	4.2599	2.9921	1.2726	4.808	0.1481	1.1316	0.6181	4.3913	8.8262	3.2537	0.1132	4.5197	2.1219	1.4738	1.1112	5.0312	0.1142	5.0836	0.4276	8.7721	1.5731	1.5961	0.5301	2.7244	0	0.8396	1.4288	0.1369	1.2564	1.964	0.7338	1.6178	0.6502	0.1086	3.6378	1.2328	0.13	5.8101	1.8156	0.1505	4.6787	0.1602
10	280	0	0.3482	2.6061	3.0138	8.1801	4.6948	5.4272	3.746	0.4214	5.792	0.1348	1.2096	2.1937	6.2035	3.7652	3.6669	0.1012	4.6428	1.2698	0.1866	1.5157	5.6951	0.1106	5.8336	1.0705	8.1958	1.9548	1.8692	0.1171	2.961	0	2.6433	0.958	0.1153	1.5359	1.6471	2.894	1.4119	0.1828	0.7301	1.599	4.6464	0.6567	14.1935	2.9254	0.1036	2.4507	0.1046
10	281	0	0.5707	2.8141	4.1919	1.9579	3.3643	8.6158	2.5466	1.99	2.0093	0.0959	1.5504	0.2406	4.2304	0.4902	1.8229	0	5.9369	0.5052	0.1728	0.2671	4.9788	0.8643	5.5642	1.3712	11.1264	4.6755	0.3247	1.3537	3.3425	0	7.7958	0.6837	0.0971	2.5134	2.5643	7.505	4.2911	0.1284	5.0952	0.2682	4.3686	1.2497	5.3428	3.9242	0.1047	1.9167	0.1614
10	282	0	0.6689	3.701	5.6955	1.5815	7.2073	11.106	0.6366	3.1993	1.0442	0	2.5843	0.112	2.1554	1.9367	1.5366	0	4.3372	0.6442	0.1154	0	2.585	3.2065	1.2801	1.2991	11.4326	14.2068	0.1219	2.1017	2.467	0	7.1206	0.5978	0.2003	1.3764	1.0045	7.6989	1.5933	0.1259	4.7778	2.0528	1.1445	1.9803	4.9054	3.0123	1.5398	4.1149	0.3436
10	283	0	0.1634	1.4896	5.2271	0.1181	10.5718	10.7855	0.3175	0.9394	1.8632	0	1.385	0	2.4422	2.8519	1.8922	0.1177	5.5328	1.2471	0.1476	0	0.1299	7.5203	0.3725	0.1379	2.4803	10.514	0.1158	2.3704	1.7067	0	1.7326	0.2286	0.102	0	0	4.0927	0.1148	0.1142	0.6438	1.8715	0.1223	9.1423	3.0946	1.9343	1.5247	11.9282	0.2605
10	284	0	0.269	1.1502	3.7618	0	9.0515	1.6835	0.1808	0	2.7605	0	1.8977	0	4.0025	1.7059	2.1438	0.4952	1.9321	1.7694	0.1421	0.0911	0.1081	8.0528	0.6142	0.0963	1.1625	0	0.1093	1.5026	2.6224	0	2.6328	0.1816	0.1443	0	0.0895	4.471	0.106	0.2498	0.1	1.6804	2.883	2.556	1.2441	2.5179	0.131	1.4641	0.216
10	285	0.1219	1.2897	1.081	2.493	0	10.8924	1.9964	0.192	0	2.471	0.1574	6.066	0	23.4893	0.2665	4.2068	0.2295	1.8441	1.1673	0.66	0	0.1248	4.1998	3.7409	0.1215	1.736	0.2721	0.8774	0.451	4.3102	0.1777	1.4446	0	0	0.0995	0.0919	2.8547	0.1055	0.2723	0	0.6965	3.7117	1.6314	1.1521	3.4824	0.1029	0.3192	0.9107
10	286	1.5438	5.875	1.0187	2.6245	1.9709	10.9992	2.5328	0.2296	0	4.6148	0.4968	2.174	0	4.9092	0.2384	7.9732	0	2.8318	0.3565	1.6997	0.1028	0.2009	1.8446	3.1256	0.6669	2.1083	0.1256	1.0563	0.1195	3.3574	1.7374	1.3716	0	0.1258	0.5328	0.0883	0.7054	1.2448	0.8989	0.1117	1.2384	3.6055	1.3019	1.6697	2.5066	0.8701	0.8324	1.6112
10	287	5.9546	4.4985	0.5838	2.4112	1.7348	8.0026	2.4009	0.1707	1.6698	4.6764	0.3787	1.0423	0	0.8607	0.1587	8.2575	0	1.797	0.1217	3.5188	0	0.1352	2.5094	4.0964	1.9473	1.9887	0.1236	0	0.2646	10.2079	4.3451	0.9096	0.1049	0.5373	1.3881	0.1136	0.1113	1.3604	0.647	0.1269	1.9926	1.1651	0.7756	0.8776	1.5658	0.6405	17.7151	2.0181
10	288	14.0875	1.3377	0.6907	1.2532	0	4.5817	2.9622	0.1488	4.1276	2.1023	0.1587	1.0163	0.0885	0.4347	0	4.4472	0.3786	1.7878	0.124	2.1613	0	0.1406	5.4332	2.7983	1.6002	3.7678	0.1473	0.1175	0.1285	9.5955	2.4059	1.3794	0	0.3534	0.3935	0.1159	0.4475	0.1235	0.3834	0.2526	1.9614	1.9679	1.4469	0.8399	2.3468	0	17.3125	0.1787
10	289	10.85	0.8539	0	0.7876	0.1295	0.7174	7.4517	0.7501	1.076	2.0944	0.445	1.3294	0.4301	0.557	0.2362	3.0105	0.1171	1.3059	0.1999	1.3501	0.098	0.124	6.7213	0.2051	1.15	5.3392	0.5716	0.1163	0	3.9058	1.8577	2.4373	0	0.753	0	0	0.3482	0.0935	0.1953	1.2761	1.6911	0.1289	4.488	1.1787	3.0371	0	2.9758	0.1484
10	290	3.4883	0.5337	0	0.4529	1.091	0.1448	4.8356	2.1911	0.1441	2.4484	1.1087	1.6936	0.0948	0.3006	1.1241	0.2317	0.1075	1.1165	0.1636	1.3209	0.0903	0	2.6859	0.1433	0.6523	8.9817	0.1717	0	0	1.083	1.7983	4.056	0	2.7888	0	0	0.1212	0.0963	0.1249	0.6534	3.3627	0.0882	10.0012	1.1911	4.69	0	0.6671	0.1689
10	291	1.7038	0.0867	0	0.3285	0.1607	1.2818	3.2986	1.459	0	3.0575	0.3009	2.017	0	1.0025	2.0884	0.3952	0	1.8314	0.6393	2.0328	0	0	3.4268	3.5161	0.8578	9.5955	0.1232	0	0	1.4159	1.7574	3.7474	0	5.8329	0	1.5821	3.7255	0.3456	0.3035	0.7494	1.7268	0	1.5322	1.6875	5.493	0.3123	1.3245	1.0393
10	292	2.4324	0	0.5798	0.2127	0.0904	1.1946	1.0229	2.9706	0.0865	5.6277	0.1005	1.1005	0	0.8304	6.0991	0.9892	0	1.3604	0.7112	8.5419	0	0.6214	2.198	4.1789	1.4524	8.148	0	0.1118	0.1037	1.455	0.4265	1.7918	0	0.343	0	3.1316	5.6869	0.2405	0.5071	0.2805	0.3691	0	0.2764	5.6784	0.8475	0.1203	2.4867	4.6632
10	293	4.3602	0.202	0.5877	0.1162	0.1421	2.3205	0.1021	4.3298	0	4.7132	1.0691	0.6309	0	1.4602	5.9921	2.9829	0.1069	0.7223	1.6875	4.8771	0	1.2164	1.5535	2.0952	0.6931	2.5235	0.092	0.1325	0.3167	1.5555	0.1194	3.2026	0	0	0	1.811	2.3954	0.0891	0.6101	0.2582	0	0	0.4593	6.0019	1.0488	0.1057	2.0448	6.1918
10	294	1.5751	0.7506	1.2634	0.1036	0.7533	2.169	0.1989	2.4215	0	2.7743	11.3197	0.6224	0	4.1053	3.2628	1.8485	0.1194	1.0757	3.2445	1.9413	0	0.2621	1.5862	0.1191	11.7387	1.6167	0	0.1622	0.2094	1.2998	0.2812	5.4923	1.6314	0	0	2.6687	0.528	0.0899	0.7664	0.1025	0.1132	0	0.3552	2.0329	1.7306	0	1.4211	2.1922
10	295	0	0.0888	1.9268	0	0.4739	2.0231	0.1408	0.3065	0	0.8477	3.6326	1.7374	0	6.5339	0.9064	0.1019	0.0934	1.4959	4.4196	0.6781	0	0.2225	2.4948	0	2.2832	6.0686	0	0	0.6118	0.3987	0.5664	6.2198	1.6942	0	0	1.9276	0.1107	0.0999	0.1354	0.1901	0.1239	0	0.4961	2.0859	0.1157	0	0.1715	3.4236
10	296	0	0	1.1257	0.0912	0.1076	2.0369	0.4056	0.2562	0	0.1114	1.2222	7.1201	0	6.0494	0	0	0.1103	1.2835	9.1106	0.1033	0.0989	0.6309	0.497	0	0	2.0755	0	0.1053	0.5847	0.285	0.7786	1.7469	0.82	0	0	3.6316	0.0983	0	0.0993	0.631	0.3157	0	0.1188	0.6171	0	0	0.9661	2.2058
10	297	0	0	0.1657	0.4601	0.1247	1.4374	0.1361	0.1171	0	0.1355	2.3067	5.3713	0	2.1819	0.0878	0	0	0.7333	3.1055	0.3262	0.1006	1.1856	0.111	0	0	4.4102	0	0.6407	1.1779	0.6314	0.2999	0.5185	0.404	0	0	3.2813	0.1177	0	0.0982	0.1429	0.2109	0	0.4346	0	0.1178	0	2.4964	2.3699
10	298	0	0	0.1561	1.8426	0.1567	1.0399	0.1858	0.1323	0	0.1474	1.4786	2.1671	0	2.1496	0	0	0	0.5749	1.604	0.1319	0	0.8708	1.1304	0	0	2.9966	0	0.4102	0.4558	0.4013	0.1294	0.7367	0.2758	0.0871	0	6.0215	0	0	0.1007	0.1602	0.1079	0	1.137	0	0.2554	0	1.4585	5.3238
10	299	0	0	0.1105	7.4021	0	0.6832	0.1521	0	0	0.1257	1.8303	1.8668	0	1.8398	0.1005	0.9403	0	0.3841	0.097	0.2229	0	0.1808	2.5366	0	0.0886	1.9423	0	0.1223	0.6013	0.4066	0.2887	2.8678	0.728	0	0	4.614	0.1084	0.0903	0.1054	0.2611	0	0	1.7909	0	0.4861	0	0.1004	10.5723
10	300	0	0	0	4.7792	0	0.1758	0	0	0.0881	0.1304	1.8242	1.8811	1.6245	0.7002	0	0.3897	0	0.4439	0	0.1336	0	0	1.7503	1.1933	0	0.9871	0	0.1268	0.6333	1.204	10.514	137.585	2.2679	0	0	3.1921	0.7193	0	0.1043	0.2005	0.1122	1.4146	3.2948	0.0885	0.2317	0.4911	0.1279	1.6837
10	301	0	0	0.1276	5.1035	0	1.2944	0.0897	0.0928	0.1285	0.1428	0.1514	3.0361	1.2187	0.2836	0	0.5887	0	0.1092	0	0.1081	0	0.1049	2.0886	3.8247	0.1024	0.1069	0	0.2596	0.1264	1.7517	15.7382	18.4091	3.297	0	0	0.3508	0.5742	0	0.095	0.2971	0.7869	3.1097	3.3955	0	0.414	0.1305	0.2407	0.8595
10	302	0	0	0.1461	3.5948	0	5.0799	0.1209	0	0	0.312	0	3.596	0.1285	0.1109	0	0.1331	0	0	0	0	0	0.1888	0.5389	1.692	0.1045	0.1102	0	0.3489	0.1122	0.7222	5.0379	4.6929	3.7037	0	0	0	0	0.0875	0.1011	0.1152	1.5944	3.3492	26.5042	0	0.3726	0.1218	0.3227	1.6429
10	303	0.1731	0	0.7999	5.3291	0	2.9763	0.1368	0	0	0.1527	0	3.5063	0.0998	0.1149	0	0	0	0.092	0	0	0	1.8544	0.4189	0.1211	0	0.0877	0	0	0.1969	0.189	1.2681	0.7669	0.3763	0	0	0	0	0	0.0957	0.1228	4.1924	0.2641	36.1967	0	0.1014	4.0245	0.5251	2.5282
10	304	0.1971	0	0.2241	7.8004	0	1.2038	0.0889	0	1.2889	0.1381	0	2.1007	0	0.1098	0	1.1791	0	0	0.0991	0	0	1.6126	1.4098	0.0894	0.0954	0	0	0	0.1312	1.8016	0.0987	1.391	0	0	0	0	0	0	0.3088	0.1294	1.1219	0.0943	18.1177	0	0	1.6732	0	9.8566
11	305	0.2113	0	0.6537	4.5398	0	0.5948	0	0	6.4542	0.5505	0	1.5596	0.1138	0.126	0	0.2177	0	0	0	0	0	0.1743	0.1549	0	0	0.139	0	0.1277	0	0.8761	0	61.2965	0	0	0	0	0	0	0.1141	0	0	0	1.8188	0.0991	0	0	0	5.8022
11	306	1.1975	0	1.3911	1.1855	0.4988	0.6134	0.5035	0	53.2216	0.513	0.4752	1.0692	0	0.1235	0	0	0	0.1244	0	0.1258	0	0	0	0	0	0	0	0	0	0	0	4.072	0	0	0	0	0	0	0	0	0	0	0	0	0	0	0	60.4228
11	307	0.3943	0	0.7261	0.7181	0	0.5751	0.3445	0	4.3174	0.5027	0.3605	3.3768	0.1005	0.1246	0	0	0.1171	0.1263	0	0.2413	0	0	0	0	0	0	0	0	0	0	0	5.0232	0	0	0	0	0	0	0.0962	0	0	0	0	0	0	0	0	6.3226
11	308	0.112	0	0.5284	0.6939	0.2958	0.5628	0.5431	0.2998	0.7342	0	0.2844	0.2243	0.1194	0.1443	0	0	0	0.1332	0.1213	0.5536	0	0	0	0	0	0.1156	0	1.3325	0	0	0	2.108	0.1012	0	0	0	0	0	0	0	0	0	0	0	0	0	0	1.2019
11	309	0.1074	0	0.5924	0.6295	0	0.5579	0.3332	0	0.6376	0.2744	0.5554	0.136	0	0.2533	0	0	0	3.5088	0	0.1254	0	0	0	0	0	0.1616	0	1.4263	0	0	0	0.7151	0.1039	0	0	0	0	0	0.0896	0	0.1121	0	0	0	0	0	0.3649	0.1448
11	310	0	0.1026	0.5185	1.7144	0.4933	0.6214	0	0	2.0435	0	0.9396	0.1429	0	0.3451	0	0	0	0.2874	0	0	0	0	0	0	1.3969	0	0	0.1473	0	0	0	0	0	0	0	0	0	0	0	0	0.5947	0	0	0	0.1838	0	1.4106	0.1467
11	311	0.1108	0.0912	0.5358	3.7142	0.3487	0.5727	0.3095	0	5.2108	0.4084	0.6778	4.9702	0.106	7.8281	0.097	0.1177	0.1008	0.125	0	0.1038	0	0	0	0	57.4312	0	0	0	0	0	0	0	0	0	0	0	0	0	0	0	0.1341	0	0	0	0.1082	0	0.1458	0
11	312	0.8436	0.0969	0.5114	2.2188	0.5193	0	0.4728	0.3516	6.8192	0.3005	0.5407	2.7213	0	0.6221	0	0.1169	0	0.1044	0	0	0.6575	0	0	0	5.0637	0	0	0	0.1658	0	0	0	0	0	0	0	0	0	0	0	0.1399	0	0	0	0	0	0	0
11	313	5.4032	0.1007	0	1.8744	0	0.4535	0.3255	0.4666	3.177	0.4342	0.3523	0.4936	0	0.1485	0.0915	0.124	0	0.1256	0.0929	0	0	0	0	0	1.8598	0	0	0	1.5962	0	0	0	0	0	0	0	0	0	0	0	0.1102	0	0	0	0	0	0	0
11	314	0.3265	0	0.3451	3.9335	0	0	0.3741	0	0.5801	0	0.3975	0.4146	0	0	0	0.1121	0	0.1229	0	0.1096	0	0	0	0	0.1828	0	0	0	0.1785	0	0	0	0	0	0	0	0	0	0	0	0	0	0	0	0	0	0	0.1491
11	315	0	0.1031	0.3508	1.4838	0	0.3576	0	0.4125	0.2791	0.3469	0.2317	3.2448	0	0	0	0	0	0	0	0	0	0	0	0	0	0	0	0	0	0	0	0	0	0	0	0	0	0	0	0	0	0.1043	0	0	0	0	0	0
11	316	0	0	0.3211	0.5899	0.4487	0	0.3616	0	0	0	0.5456	0.3634	0	0.1035	0	0	0	0	0	0.115	0	0	0	0	0	0	0	0	0.2209	0	0	0	0	0	0	0	0	0	0	0	0	0.1021	0	0	0	0	0	0.129
11	317	0.0935	0.1028	0.2696	0.5481	0	0.4302	0	0	0.4901	0.3073	0.5169	0.1252	0	0.1077	0	0	0	0	0	0.1401	0	0	0	0	0	0	0	0	0.17	0	0	0	0	0	0	0	0	0	0	0	0	0	0	0	0	0	0	0.1549
11	318	0.1024	0	0	0.4807	0.4232	0.2815	0	0	0.4744	0.272	0	0.0949	0	0	0	0.109	0.0974	0	0.1223	0.1304	0	0	0	0	0	0	0	0	0.2315	0	0	0	0	0	0	0	0	0	0	0	0	0	0	0	0	0	0	0
11	319	0	0	0.3619	0	0.3308	0	0.293	0.4854	0.4207	0.3403	0	0.1755	0	0.116	0	0	0	0	0.1102	0.1388	0	0	0	0	0	0	0	0	0.187	0	0	0	0	0	0	0	0	0	0	0	0	0	0	0	0	0	0	0
11	320	0.1002	0.0984	0.2944	0.472	0.4909	0.3344	0	0	0.3512	0.3989	0.3338	1.9641	0	0.1048	0	0	0	0	0	0	0	0	0	0	0	0	0	0	0	0	0	0	0	0	0	0	0	0	0	0	0	0	0	0	0	0	0	0.1393
11	321	0.0896	0	0	0.367	0.498	0	0.6617	0.4282	0	0	0	0.1471	0	0	0	0	0	0.1123	0	0	0	0	0	0	0	0	0	0	0	0	0	0	0	0	0	0	0	0	0	0	0	0	0	0	0	0	0	0.152
11	322	0	0	0.3706	0	0	0.3917	1.4353	0.353	0.4633	0.3409	0.5043	0	0	0	0	0	0	0	0.11	0.0995	0	0	0	0	0	0	0	0	0	0	0	0	0	0	0	0	0	0	0	0	0	0	0	0	0	0	0	0
11	323	0	0	0	0	0	0	0.5259	0	0.3501	0.2887	0	0.1227	0	0	0.1217	0	0	0.0894	0	0	0	0	0	0	0	0	0	0	0	0	0	0	0	0	0	0	0	0	0	0	0	0	0	0	0	0	0	0
11	324	0	0	0.2542	0.3544	0.4838	0.1235	0.308	0	0	0	0.3776	0.0956	0	0	0	0	0	0	0.1242	0	0	0	0	0	0	0	0	0	0	0	0	0	0	0	0	0	0	0	0	0	0	0	0	0	0	0	0	0.1033
11	325	0	0	0.4003	0.3794	0.3519	0.3035	0	0.3598	0.4917	0	0	0.12	0.1206	0	0	0	0	0	0	0	0	0	0	0	0	0	0	0	0	0	0	0	0	0	0	0	0	0	0	0	0	0	0	0	0	0	0	0
11	326	0	0	0	0.1568	0.3373	0	0.4098	0.5019	0.2577	0.2873	0.363	0	0	0	0	0.098	0	0	0.0989	0.1215	0	0	0	0	0	0	0	0	0	0	0	0	0	0	0	0	0	0	0	0	0	0	0	0	0	0	0	0.1497
11	327	0	0	0.358	0.4823	0	0	0	0.5011	0	0	0.4332	0.1415	0	0	0	0	0	0	0	0	0	0	0	0	0	0	0	0	0	0	0	0	0	0	0	0	0	0	0	0	0	0	0	0	0	0	0	0.1534
11	328	0	0.0876	0.5051	0.39	0	0.3864	0.305	0	0.3948	0	0.2859	0.121	0	0	0.0936	0.1073	0.1173	0	0	0.1075	0	0	0	0	0	0	0	0	0	0	0	0	0	0	0	0	0	0	0	0	0	0	0	0	0	0	0	0.1522
11	329	0.0949	0.0926	0.3166	0.3758	0.4767	0.418	0.3594	0	0	0	0	0.1051	0	0	0.1196	0.1225	0	0	0.1032	0	0	0	0	0	0	0	0	0	0	0	0	0	0	0	0	0	0	0	0	0	0	0	0	0	0	0	0	0.1281
11	330	0	0	0.476	0	0.4312	0.4846	0.3626	0	0.3653	0.4322	0.4438	0.1041	0	0	0	0.1011	0	0	0	0.1115	0	0	0	0	0	0	0	0	0	0	0	0	0	0	0	0	0	0	0	0	0	0	0	0	0	0	0	0.1445
11	331	0.0953	0	0	0	0.3481	0	0.2392	0.3608	0.3583	0.283	0.3847	0	0	0.1219	0	0	0	0.1183	0	0	0	0	0	0	0	0	0	0	0	0	0	0	0	0	0	0	0	0	0	0	0	0	0	0	0	0	0	0.159
11	332	0	0.0902	0.3427	0.3349	0	0.4016	0.3601	0.3551	0	0.4736	0.4044	0.1125	0.1119	0.1106	0	0	0	0	0	0.0908	0	0	0	0	0	0	0	0	0	0	0	0	0	0	0	0	0	0	0	0	0	0	0	0	0	0	0	0
11	333	0.0868	0	0	0.3811	0.447	0.5059	0.3475	0.4775	0	0.4862	0.4799	0.1152	0	0	0	0	0	0.1117	0	0	0	0	0	0	0	0	0	0	0	0	0	0	0	0	0	0	0	0	0	0	0	0	0	0	0	0	0	0
11	334	0.0957	0.102	0	0	0.2768	0.3361	0.4422	0.3013	0.3633	0	0	0	0.1066	0	0.1192	0.0998	0.1001	0	0	0	0	0	0	0	0	0	0	0	0	0	0	0	0	0	0	0	0	0	0	0	0	0	0	0	0	0	0	0.1007
12	335	0	0	0	0	0	0	0	0	0	0	0	0	0	0	0	0	0	0	0	0	0	0	0	0	0	0	0	0	0	0	0	0	0	0	0	0	0	0	0	0	0	0	0	0	0	0	0	0
12	336	0	0	0	0	0	0	0	0	0	0	0	0	0	0	0	0	0	0	0	0	0	0	0	0	0	0	0	0	0	0	0	0	0	0	0	0	0	0	0	0	0	0	0	0	0	0	0	0
12	337	0	0	0	0	0	0	0	0	0	0	0	0	0	0	0	0	0	0	0	0	0	0	0	0	0	0	0	0	0	0	0	0	0	0	0	0	0	0	0	0	0	0	0	0	0	0	0	0
12	338	0	0	0	0	0	0	0	0	0	0	0	0	0	0	0	0	0	0	0	0	0	0	0	0	0	0	0	0	0	0	0	0	0	0	0	0	0	0	0	0	0	0	0	0	0	0	0	0
12	339	0	0	0	0	0	0	0	0	0	0	0	0	0	0	0	0	0	0	0	0	0	0	0	0	0	0	0	0	0	0	0	0	0	0	0	0	0	0	0	0	0	0	0	0	0	0	0	0
12	340	0	0	0	0	0	0	0	0	0	0	0	0	0	0	0	0	0	0	0	0	0	0	0	0	0	0	0	0	0	0	0	0	0	0	0	0	0	0	0	0	0	0	0	0	0	0	0	0
12	341	0	0	0	0	0	0	0	0	0	0	0	0	0	0	0	0	0	0	0	0	0	0	0	0	0	0	0	0	0	0	0	0	0	0	0	0	0	0	0	0	0	0	0	0	0	0	0	0
12	342	0	0	0	0	0	0	0	0	0	0	0	0	0	0	0	0	0	0	0	0	0	0	0	0	0	0	0	0	0	0	0	0	0	0	0	0	0	0	0	0	0	0	0	0	0	0	0	0
12	343	0	0	0	0	0	0	0	0	0	0	0	0	0	0	0	0	0	0	0	0	0	0	0	0	0	0	0	0	0	0	0	0	0	0	0	0	0	0	0	0	0	0	0	0	0	0	0	0
12	344	0	0	0	0	0	0	0	0	0	0	0	0	0	0	0	0	0	0	0	0	0	0	0	0	0	0	0	0	0	0	0	0	0	0	0	0	0	0	0	0	0	0	0	0	0	0	0	0
12	345	0	0	0	0	0	0	0	0	0	0	0	0	0	0	0	0	0	0	0	0	0	0	0	0	0	0	0	0	0	0	0	0	0	0	0	0	0	0	0	0	0	0	0	0	0	0	0	0
12	346	0	0	0	0	0	0	0	0	0	0	0	0	0	0	0	0	0	0	0	0	0	0	0	0	0	0	0	0	0	0	0	0	0	0	0	0	0	0	0	0	0	0	0	0	0	0	0	0
12	347	0	0	0	0	0	0	0	0	0	0	0	0	0	0	0	0	0	0	0	0	0	0	0	0	0	0	0	0	0	0	0	0	0	0	0	0	0	0	0	0	0	0	0	0	0	0	0	0
12	348	0	0	0	0	0	0	0	0	0	0	0	0	0	0	0	0	0	0	0	0	0	0	0	0	0	0	0	0	0	0	0	0	0	0	0	0	0	0	0	0	0	0	0	0	0	0	0	0
12	349	0	0	0	0	0	0	0	0	0	0	0	0	0	0	0	0	0	0	0	0	0	0	0	0	0	0	0	0	0	0	0	0	0	0	0	0	0	0	0	0	0	0	0	0	0	0	0	0
12	350	0	0	0	0	0	0	0	0	0	0	0	0	0	0	0	0	0	0	0	0	0	0	0	0	0	0	0	0	0	0	0	0	0	0	0	0	0	0	0	0	0	0	0	0	0	0	0	0
12	351	0	0	0	0	0	0	0	0	0	0	0	0	0	0	0	0	0	0	0	0	0	0	0	0	0	0	0	0	0	0	0	0	0	0	0	0	0	0	0	0	0	0	0	0	0	0	0	0
12	352	0	0	0	0	0	0	0	0	0	0	0	0	0	25.1403	0	0	0	0	0	0	0	0	0	0	0	0	0	0	0	0	0	0	0	0	0	0	0	0	0	0	0	0	0	0	0	0	0	0
12	353	0	0	0	0	0	0	0	0	0	0	0	0	0	0	0	0	0	0	0	0	0	0	0	0	0	0	0	0	0	0	0	0	0	0	0	0	0	0	0	0	0	0	0	0	0	0	0	0
12	354	0	0	0	0	0	0	0	0	0	0	0	0	0	0	0	0	0	0	0	0	0	0	0	0	0	0	0	0	0	0	0	0	0	0	0	0	0	0	0	0	0	0	0	0	0	0	0	0
12	355	0	0	0	0	0	0	0	0	0	0	0	0	0	0	0	0	0	0	0	0	0	0	0	0	0	0	0	0	0	0	0	0	0	0	0	0	0	0	0	0	0	0	0	0	0	0	0	0
12	356	0	0	0	0	0	0	0	0	0	0	0	0	0	0	0	0	0	0	0	0	0	0	0	0	0	0	0	0	0	0	0	0	0	0	0	0	0	0	0	0	0	0	0	0	0	0	0	0
12	357	0	0	0	0	0	0	0	0	0	0	0	0	0	0	0	0	0	0	0	0	0	0	0	0	0	0	0	0	0	0	0	0	0	0	0	0	0	0	0	0	0	0	0	0	0	0	0	0
12	358	0	0	0	0	0	0	0	0	0	0	0	0	0	0	0	0	0	0	0	0	0	0	0	0	0	0	0	0	0	0	0	0	0	0	0	0	0	0	0	0	0	0	0	0	0	0	0	0
12	359	0	0	0	0	0	0	0	0	0	0	0	0	0	0	0	0	0	0	0	0	0	0	0	0	0	0	0	0	0	0	0	0	0	0	0	0	0	0	0	0	0	0	0	0	0	0	0	0
12	360	0	0	0	0	0	0	0	0	0	0	0	0	0	0	0	0	0	0	0	0	0	0	0	0	0	0	0	0	0	0	0	0	0	0	0	0	0	0	0	0	0	0	0	0	0	0	0	0
12	361	0	0	0	0	0	0	0	0	0	0	0	0	0	0	0	0	0	0	0	0	0	0	0	0	0	0	0	0	0	0	0	0	0	0	0	0	0	0	0	0	0	0	0	0	0	0	0	0
12	362	0	0	0	0	0	0	0	0	0	0	0	0	0	0	0	0	0	0	0	0	0	0	0	0	0	0	0	0	0	0	0	0	0	0	0	0	0	0	0	0	0	0	0	0	0	0	0	0
12	363	0	0	0	0	0	0	0	0	0	0	0	0	0	0	0	0	0	0	0	0	0	0	0	0	0	0	0	0	0	0	0	0	0	0	0	0	0	0	0	0	0	0	0	0	0	0	0	0
12	364	0	0	0	0	0	0	0	0	0	0	0	0	0	0	0	0	0	0	0	0	0	0	0	0	0	0	0	0	0	0	0	0	0	0	0	0	0	0	0	0	0	0	0	0	0	0	0	0
12	365	0	0	0	0	0	0	0	0	0	0	0	0	0	0	0	0	0	0	0	0	0	0	0	0	0	0	0	0	0	0	0	0	0	0	0	0	0	0	0	0	0	0	0	0	0	0	0	0
[truncated: 46 more columns]

## Sheet: TMIN
MOIS	jours	2006	2007	2008	2009	2010	2011	2012	2013	2014	2015	2016	2017	2018	2019	2020	2021	2022	2023	2024	2025	2026	2027	2028	2029	2030	2031	2032	2033	2034	2035	2036	2037	2038	2039	2040	2041	2042	2043	2044	2045	2046	2047	2048	2049	2050	2051	2052	2053
1	1	16.6058	16.3339	18.2734	13.3766	11.7342	14.7915	13.4496	15.1407	16.2278	14.0947	17.4689	14.1145	16.1856	17.2803	15.0985	17.9822	13.7909	15.3179	14.4897	19.1248	16.2299	16.6213	19.4673	13.9701	22.504	18.0496	17.7704	17.2729	21.4357	14.3556	14.3328	13.0746	14.1587	14.5157	17.1081	19.4268	14.47	19.2059	21.8055	21.1933	14.7978	17.7573	17.6894	12.4487	19.4595	22.0646	19.2131	16.4673
1	2	15.6055	17.0191	18.9179	14.4136	14.3804	15.9929	14.1863	14.9991	16.8671	16.0513	17.3048	14.0976	16.539	17.0585	16.9121	18.1816	15.633	15.543	15.665	19.0903	16.5779	17.3374	18.5897	16.2394	21.3551	19.2875	18.8157	17.2871	22.0019	14.4242	15.5983	13.7664	15.6564	14.7673	17.6602	19.781	17.5543	18.7451	21.0039	21.3173	16.2551	18.4882	17.5338	18.6317	17.885	21.0723	18.7231	16.6061
1	3	13.9379	18.0553	20.0074	14.4622	13.2225	14.8239	14.2743	15.2555	16.6227	16.9449	17.666	13.8044	17.0209	16.9944	16.6785	17.8303	17.096	15.7896	16.8171	18.9394	17.5138	17.5345	17.8757	16.7083	21.1112	18.6151	18.9071	17.1302	22.0323	15.579	15.4753	14.3099	16.6462	16.4145	18.6119	18.372	17.4881	19.0832	20.0252	21.1236	16.9745	18.8571	16.5015	21.331	17.3738	20.361	18.6839	17.5742
1	4	13.7097	19.0872	18.693	14.5109	13.3036	14.6349	14.6089	15.4022	17.1694	16.8229	18.9013	13.6694	18.6715	16.4538	16.3122	17.3433	17.141	16.1716	17.2983	18.7348	17.946	16.164	17.8406	16.3725	21.0081	17.2158	18.4883	18.0154	21.4894	16.8164	16.0517	16.3009	17.5675	16.8357	19.6297	18.2462	18.0511	19.2427	19.1804	20.5558	18.7767	19.1287	15.6322	22.5934	17.6408	18.9635	19.4308	17.9315
1	5	13.8401	17.603	16.7784	15.0876	14.0014	15.1053	15.9734	14.5352	16.5226	16.6672	18.53	13.8179	19.4472	16.1018	16.8043	17.1035	16.8931	17.051	17.0359	18.8237	17.5773	14.0841	17.7101	16.325	21.7272	18.5263	17.6603	18.004	20.7947	17.7745	16.0736	18.1827	17.3033	16.6127	19.7263	18.292	19.0095	18.6267	17.0507	19.6756	20.1491	18.71	16.5511	24.1794	17.8099	17.3144	19.0564	17.3597
1	6	13.9952	18.493	15.123	16.745	13.6748	16.0902	16.6005	13.9285	16.0707	16.9605	17.227	15.1255	20.2032	17.1785	17.1335	16.1158	16.8551	18.4305	17.156	19.6252	17.327	13.8397	17.8055	15.1572	22.0628	19.7793	17.5524	18.3308	20.5798	18.206	16.0955	19.6935	16.4307	16.8261	19.39	17.8979	20.609	18.2805	16.3528	19.1701	20.8847	17.6602	16.328	24.3221	17.2277	16.6842	18.5012	17.2141
1	7	14.4869	20.584	14.9212	17.8395	13.0928	17.1838	15.594	14.0258	15.6759	16.9683	16.9761	17.0885	19.7194	17.5101	17.427	14.7443	17.126	18.4386	17.4478	19.3603	17.2444	13.7908	17.864	14.0642	22.1236	20.6156	19.5409	18.198	19.8858	18.0899	16.1392	20.6908	15.3495	16.9035	19.0954	16.8744	20.4518	17.471	17.2041	18.6447	20.2183	16.243	14.961	24.0732	16.9249	16.5874	19.5485	16.9791
1	8	15.6468	20.6776	15.5319	18.5477	13.3279	17.5948	12.4153	14.4379	15.9345	18.4946	17.4918	18.2884	19.1507	17.8387	18.4143	14.6575	17.0134	16.0738	17.9653	18.4467	17.2586	12.3507	18.4113	14.0245	20.6849	20.7356	19.7136	17.9109	19.0185	17.6999	16.382	20.6404	14.4929	16.9325	18.985	16.6294	19.9799	16.8648	18.9375	18.2885	19.3423	16.2793	14.9991	23.1216	17.4333	15.873	20.096	17.4291
1	9	15.8488	16.9938	15.8003	19.4228	14.5839	18.8764	12.913	15.0168	15.8263	18.2311	16.9138	18.5955	20.3615	18.0942	18.0069	15.8387	17.2262	15.043	17.7742	17.479	17.1445	13.6744	19.114	13.9375	19.8249	20.4366	18.0724	17.6022	18.3979	16.8067	16.7133	20.5304	15.6951	17.1775	18.175	16.797	19.0218	17.3592	20.6806	18.9738	19.36	16.5263	16.0146	23.1712	18.5273	15.5826	19.5612	18.1655
1	10	14.5695	17.7758	15.954	19.9209	15.0345	18.6444	13.9771	15.8392	17.958	18.1381	18.2565	18.4548	17.8049	18.978	18.1181	17.4167	16.2785	16.8678	17.4998	17.6889	16.8604	13.8234	19.6026	14.1039	19.0296	20.1653	18.8737	17.4515	18.2502	17.7132	15.9132	18.7558	15.8414	17.0387	20.6562	16.6797	18.5084	18.144	21.5913	17.9751	19.6922	16.3034	16.0979	23.7862	18.2115	16.1825	19.236	18.1957
1	11	13.9705	20.1057	15.553	20.6178	16.1097	19.869	14.7386	15.6554	17.6271	16.7006	18.9819	17.5932	17.6676	19.644	18.2378	18.8526	15.94	18.9684	18.0784	17.9315	16.8169	13.5603	18.896	14.6292	19.6766	20.7187	19.251	17.7599	18.7126	16.9906	15.0979	24.3559	16.4956	17.056	21.6328	16.3496	17.746	18.8307	21.8468	17.8249	17.8024	16.7446	15.2872	24.57	17.5824	16.2067	18.9107	18.0149
1	12	13.5775	20.3542	16.8904	20.2896	16.9372	19.7506	15.8782	15.4454	17.5033	17.1405	19.0917	17.3343	17.3613	19.348	17.94	19.5372	16.3798	19.5672	18.7601	18.7221	16.3915	13.0354	18.5137	14.1634	19.3342	22.0932	18.1866	17.3997	19.6272	17.3219	15.7144	22.5404	17.9264	16.9809	21.8424	17.6073	17.3965	18.8414	20.6301	18.8303	17.9676	17.2395	15.2581	23.7036	17.4532	16.5995	18.4589	18.7686
1	13	13.7749	20.2824	17.5261	19.581	17.6177	18.1005	17.191	15.9171	19.8352	17.2723	18.8682	17.7103	18.3897	19.03	17.5725	19.2621	15.9198	19.0559	19.4922	16.4751	17.0101	13.856	18.7421	14.1237	19.1597	21.8913	18.4247	16.7735	20.0445	17.4151	17.4524	20.9887	19.2918	16.5959	21.2366	19.5083	18.0821	18.7986	17.631	20.2032	17.6796	17.5727	16.0858	23.5383	17.8624	17.563	18.8169	17.5822
1	14	14.0327	20.0231	17.3372	18.6541	17.294	17.2198	18.1632	16.8007	20.979	17.7127	17.9918	19.2743	17.8809	18.9869	18.7851	18.552	16.3291	18.126	19.2866	16.2616	17.4826	13.9538	17.6188	14.2031	19.1505	20.5709	18.9294	16.0236	20.6425	16.9712	18.3377	29.0927	19.0709	16.5288	19.3409	21.104	19.439	18.3263	16.7083	20.9868	16.6963	17.7088	16.7688	20.8118	17.6699	17.8775	20.3384	17.6462
1	15	15.1876	18.4024	17.831	19.2923	17.015	17.0306	17.941	16.5671	20.553	19.1117	18.1884	19.5781	16.6506	18.377	19.7382	19.5522	16.8361	18.3517	20.4122	17.0007	17.8172	14.0444	16.984	15.8053	19.0853	20.8455	18.6537	15.8966	21.0298	17.0213	17.9549	21.6134	19.2304	16.2846	17.7935	20.4439	20.1753	18.2233	16.4024	20.1137	15.0373	17.9826	18.0463	20.2558	17.473	19.7598	17.8174	18.9263
1	16	15.551	18.7303	18.6054	21.4468	17.1117	15.7744	17.3913	16.2396	19.0718	18.893	19.2367	18.5601	16.4964	17.7636	19.5222	20.879	13.7774	15.2336	19.7571	17.5517	17.6105	14.6865	17.4204	16.3345	19.0741	21.199	19.0073	17.7433	20.3746	17.2295	17.1601	20.9677	19.3286	16.2049	18.464	18.4788	20.4989	20.4596	16.4767	20.2483	16.2188	18.7499	19.1494	20.391	17.0625	19.8274	18.0365	20.8789
1	17	14.9662	19.7923	17.7516	19.6309	16.8749	16.7228	17.0685	16.6894	17.8061	17.5719	17.8903	18.3264	16.1297	17.3883	18.6208	22.4918	13.7099	14.9619	18.5115	17.3973	17.6769	16.4201	17.652	16.1523	19.1323	21.1288	19.1688	19.6149	19.9908	17.5013	15.7338	20.6326	17.9454	16.0299	16.768	16.5791	20.9782	21.3171	17.7948	20.9527	17.1687	19.8274	17.9601	20.3835	16.4148	19.6248	19.3777	21.7475
1	18	15.5351	20.2106	17.1333	18.5957	16.9527	18.2904	17.6894	16.5894	18.265	16.9216	17.9072	17.9062	16.7624	17.7849	18.9491	20.2912	14.1313	15.9805	17.8134	18.3137	18.6979	17.8992	19.1232	16.1172	19.1962	20.4903	19.7382	20.4724	19.9466	18.0976	14.3785	21.1662	18.1673	16.3171	17.7366	15.5596	21.1561	22.1516	18.9509	20.3459	18.4744	19.1081	17.4135	20.3535	16.452	19.9721	19.9367	22.483
1	19	15.6984	19.2923	18.113	16.5004	18.3327	17.0384	18.6833	17.0973	20.0507	17.2126	17.7361	18.1578	16.8804	17.6463	19.3357	19.6346	16.0109	17.171	18.0307	18.3391	19.8554	19.2692	20.8776	16.1055	19.7506	20.5977	20.6595	19.8097	19.0519	18.6563	15.5403	20.7788	18.9164	16.7583	19.4145	15.9851	20.2288	22.8584	19.1597	20.2333	18.9945	17.9526	17.8399	20.5062	16.7204	20.1807	19.4722	23.2046
1	20	13.8075	18.7853	17.8564	16.0318	18.7027	15.0522	17.9749	17.7594	19.5711	17.9241	18.4061	18.5682	16.3629	17.9737	19.099	18.5277	17.9569	19.4022	18.3981	20.4459	20.7778	18.9517	19.5053	15.2941	20.7694	20.8032	25.0265	20.1922	18.0268	18.8521	18.0744	20.6169	18.82	16.663	21.1763	17.5146	18.9604	23.4608	19.9176	20.841	20.1657	17.915	17.6116	20.7535	16.8588	20.0075	20.2859	25.7059
1	21	13.666	19.2367	17.2831	16.834	18.8599	14.7127	16.4138	16.9294	19.4981	15.8522	18.8433	18.7728	15.8894	18.1419	18.4872	18.1657	18.4791	18.5358	18.6335	19.8501	20.6933	18.4376	16.971	14.7879	21.2517	20.8539	21.2166	20.4993	18.1067	17.7264	19.4909	20.0805	18.9727	16.4794	21.5167	18.4292	19.12	23.1627	20.2934	21.152	21.6403	18.2309	17.2513	20.3309	16.1221	19.2714	20.6053	29.4657
1	22	13.4006	19.2288	17.4575	17.2615	19.1217	16.7895	14.9815	14.345	20.1533	17.0461	18.7125	18.5196	17.2353	18.1896	17.6996	18.1737	16.8298	16.8994	18.5034	20.4291	19.2601	18.7273	16.2964	15.8737	20.837	21.0515	20.8994	20.5261	17.6437	18.3606	20.8669	20.3252	19.3777	16.512	20.5147	18.1363	19.0586	22.3193	25.4517	21.2622	24.8178	17.93	17.1451	20.2258	15.1706	19.2891	20.9185	25.7944
1	23	13.9053	19.3003	17.8141	17.5605	19.8183	16.7673	14.5596	13.9041	21.5928	16.4527	18.375	17.6356	19.8288	18.6588	17.9906	18.8044	17.5205	15.9501	18.6082	19.8927	18.6278	18.5517	19.5532	16.4296	20.7609	20.7102	21.2868	20.0042	16.0353	18.5232	21.287	19.9122	20.5854	16.9131	20.3359	17.9815	20.9572	21.9784	23.967	21.4892	25.0657	17.0241	17.1569	20.4318	15.6773	19.612	21.1658	25.608
1	24	15.5828	19.3082	18.2988	17.2414	20.4134	17.348	15.9041	13.1576	20.906	17.3588	18.2396	15.408	21.4694	19.4322	18.3011	19.1679	18.0466	16.2278	19.1421	19.7288	20.0982	16.4475	20.6335	17.3478	19.9619	19.6889	21.6663	19.4102	14.4988	19.8466	21.3876	21.4586	20.7663	17.3778	20.9363	18.538	22.983	21.6835	22.8217	20.7097	21.5475	16.2309	16.8423	20.0606	16.3776	19.1907	21.5038	22.9632
1	25	16.1857	19.3399	18.3411	17.1549	16.5115	18.6249	17.848	13.8555	21.3008	17.7983	18.0377	15.8208	21.1651	19.9796	19.71	20.2736	18.9587	16.9311	19.5072	20.3953	19.9314	15.7825	21.0733	17.7938	19.6642	20.5888	21.1815	19.4292	15.3502	20.4001	20.186	19.8685	20.8921	17.879	20.8417	18.713	23.5949	21.3373	21.46	19.8725	19.5866	15.3164	17.5533	19.7373	17.0076	19.9898	21.5184	21.4408
1	26	16.3902	19.1236	17.6349	17.8733	14.4866	19.591	18.9096	14.3097	21.3981	19.0518	18.3496	16.9881	20.6021	19.6723	20.0511	22.1317	19.3234	17.4686	19.6063	20.5135	19.8401	16.0704	21.8108	18.8451	20.1251	20.7271	21.1639	20.1519	16.8387	18.9378	18.1053	22.5764	21.0516	16.5623	20.6782	18.0589	23.7291	21.2769	22.525	19.5993	19.1391	15.3456	18.1046	20.4814	17.1333	20.3234	21.1065	21.2284
1	27	16.9854	17.9483	17.4021	18.952	14.7646	19.7337	18.7771	14.8888	21.3495	19.1316	20.4881	19.0645	21.194	19.3725	23.1207	20.2208	18.2504	17.201	18.1499	20.3265	19.2783	16.2584	22.9204	19.9771	20.7863	20.8624	21.7571	21.575	18.4756	16.9228	16.9615	21.657	21.3675	16.3658	21.2065	17.8885	23.662	20.554	22.0336	17.9075	20.1882	16.4644	18.2212	20.8701	16.1583	23.2704	20.2783	19.7182
1	28	17.2078	17.699	17.3805	19.2645	15.4671	20.3781	18.3242	15.7484	20.6871	20.4311	23.3665	18.7947	19.2989	18.9955	20.3441	19.1884	19.2498	17.6036	17.1635	20.4628	17.9811	17.1017	23.918	19.5779	21.5446	23.3768	24.3745	21.1463	19.7012	19.0463	17.266	19.8794	21.901	16.8454	21.8689	17.8695	22.3967	21.2668	22.1856	16.8754	20.3009	17.7648	18.1921	21.4746	15.7674	23.2208	20.2408	18.0852
1	29	18.6339	18.1012	17.0901	18.8185	18.7688	20.3958	18.4592	15.8652	20.3604	20.1872	24.0894	19.0731	17.4063	18.8719	20.2384	19.0128	20.1464	18.8622	16.6366	22.3118	16.1992	16.73	21.9719	20.0177	21.3043	20.544	22.1845	21.6967	19.5655	20.436	18.5528	20.4203	23.2745	17.1948	21.2165	18.4936	20.5461	21.4006	21.1382	18.1629	19.6375	19.0255	18.0171	23.0721	15.0754	22.7737	21.2071	18.1053
1	30	19.2209	19.3638	16.8982	19.0817	21.9753	22.7311	19.3201	16.8118	21.4955	19.0019	25.6018	19.6817	17.0284	19.6911	19.9354	20.0273	19.2007	18.8333	15.588	23.0363	16.0002	16.8927	20.2768	20.1385	21.3283	20.4814	21.9182	22.6344	18.3173	21.0096	19.7919	19.255	22.4686	17.86	20.6483	19.9013	20.6011	21.5747	21.4017	19.85	18.1143	19.4976	18.3814	23.6209	15.1414	21.3448	21.9717	19.3241
1	31	19.4524	20.4166	16.0123	19.6808	22.9412	23.5611	20.3073	18.4769	22.625	18.7514	27.3589	17.8556	17.8978	19.8714	20.1226	21.223	19.3112	18.1998	14.8311	22.7625	16.363	16.4692	18.3845	19.7259	20.3094	23.1486	21.4088	22.7649	17.3582	20.8292	20.1967	17.8505	21.1863	18.3834	20.4675	18.5972	20.2824	21.8159	21.3586	18.8705	17.7185	18.7365	18.7633	23.2456	16.4396	20.0783	23.0969	20.4256
2	32	19.4802	19.6259	15.595	19.5995	22.0942	21.6605	19.704	20.2853	21.5085	18.2309	22.6555	18.152	17.7347	19.6922	20.9536	20.4909	18.7416	17.5703	16.7269	21.2582	17.3184	17.4611	17.5252	18.4697	19.6858	21.0235	21.0458	21.8566	17.3971	20.4759	19.6303	17.2804	20.5019	18.6043	20.3519	17.4697	20.3081	20.7059	22.0417	19.8562	18.3033	18.6499	18.9838	21.5003	16.4192	19.9501	22.8925	19.5282
2	33	20.7889	20.4177	15.6259	19.8796	22.9067	21.1467	20.5277	20.9392	21.0978	19.355	21.8466	18.281	17.8366	19.5801	20.8072	20.9997	18.6816	17.9336	20.0029	21.7713	18.2642	17.6118	17.2273	18.0327	19.0078	19.6228	19.4508	22.3531	18.6276	21.6192	19.7966	16.9592	21.8441	18.0859	21.2252	18.3211	21.5545	20.0956	23.5097	20.5022	18.2835	18.706	19.0991	21.1654	17.2161	20.5763	21.9627	19.0054
2	34	20.7327	21.1249	15.6878	20.406	21.8332	21.7522	19.592	19.4866	21.361	18.8462	21.7006	18.1152	19.3655	20.0821	20.5384	21.1194	18.327	18.5549	21.5456	20.7003	19.7852	18.2088	17.4996	17.9391	19.2921	18.6823	20.6455	21.6506	20.4197	21.9439	20.2315	17.3615	20.5279	17.7493	21.3043	19.9383	21.9722	20.1767	24.0377	20.0937	19.3712	18.3521	18.8419	21.0396	18.0306	20.9457	21.5299	18.4393
2	35	20.6978	20.9676	15.7806	19.2523	21.8736	21.2134	19.7266	19.0452	22.1127	20.1549	21.6204	19.5082	20.5741	20.2501	21.1984	20.7445	18.2626	18.7073	22.1095	20.6561	21.4085	17.7944	17.7712	18.2531	18.0555	20.8076	21.5647	20.8589	19.8901	21.2038	19.5031	18.1539	20.8336	18.462	20.33	21.6335	21.9509	20.2534	25.5902	21.052	19.0459	18.2638	18.5518	21.0709	18.244	20.9222	21.3184	18.3959
2	36	20.8905	20.4301	17.1077	19.5622	20.6266	21.0733	19.8581	19.2941	23.4755	20.1286	21.0815	21.2781	20.7298	20.1242	18.8187	19.8923	18.2257	19.4963	22.552	20.4314	21.9624	17.0451	20.7564	18.1011	16.4566	22.0521	19.5173	20.4372	20.0827	19.8459	18.8262	19.4836	21.1076	18.2166	19.2025	22.8502	21.576	20.2862	28.0185	22.7933	19.335	18.6219	18.9552	21.4707	17.5655	20.4492	20.753	18.827
2	37	20.8452	22.2882	17.7224	17.4008	21.2595	21.7118	21.4341	18.9385	22.2559	20.2179	19.8652	18.0861	19.7083	19.3076	18.6902	19.8997	18.3797	19.9513	21.7591	20.3098	22.8908	17.4483	18.2864	17.4868	16.2843	22.5054	19.2409	22.1815	20.677	18.7116	19.5325	17.8413	21.7539	17.6446	18.1748	24.4261	20.8516	20.9508	27.6564	23.2334	19.7974	18.975	19.5371	23.489	16.8226	19.5924	20.9105	18.7426
2	38	20.2867	19.3531	17.4509	17.7039	21.7657	20.6536	21.5403	18.9938	21.4766	20.5457	20.0497	15.5206	19.3536	19.4725	18.733	20.2799	18.7845	20.5028	20.7224	20.7666	24.1895	18.4355	17.2728	16.9995	16.4807	22.4234	19.2238	21.7746	20.4982	19.6597	20.0109	17.9326	21.7269	17.4427	18.5195	22.6727	24.0979	21.4442	26.7279	22.0496	18.9175	19.0725	20.1077	25.35	18.2243	20.2503	21.6927	18.9796
2	39	19.1784	17.2774	16.3916	17.9159	20.4634	20.0012	21.466	19.0619	20.869	20.7241	20.9976	15.2887	20.0324	19.4249	19.8245	19.6121	19.2154	20.0471	18.8102	21.4275	24.1523	19.3092	16.4084	17.4227	17.1817	21.6903	18.2421	22.7417	20.5824	21.5186	19.8294	18.1957	23.1536	17.3345	19.5129	22.5664	26.3587	20.9147	24.1073	21.852	19.4921	19.2626	19.1902	24.2547	18.5799	19.6436	21.6484	19.552
2	40	19.5843	15.7511	17.2823	18.5449	21.0651	19.4646	21.2226	19.5174	20.3258	20.4762	20.3805	15.7936	20.1558	19.2845	21.4076	20.4552	19.4368	21.4474	17.4144	22.6339	22.9094	19.7757	16.5048	17.7485	17.5892	20.324	19.4397	23.0398	21.1704	22.3333	19.4112	18.7729	24.5747	17.4156	20.2972	22.0075	26.4624	21.1824	23.4269	22.3632	20.7779	19.7202	19.0636	24.0551	18.8041	19.635	21.2832	20.3213
2	41	21.3121	15.8231	17.4259	19.1939	21.4447	19.4208	20.5017	19.6219	19.6144	21.965	20.833	18.3375	19.4487	17.8948	22.3741	19.9218	20.24	21.9551	16.6261	23.0402	22.3765	19.4619	17.3639	17.7257	18.2199	20.3848	20.3587	22.1302	21.8894	21.5258	19.5423	19.6108	24.329	18.2793	19.7309	23.0035	23.3843	21.3643	23.0431	22.0575	22.6115	19.9971	19.0548	22.477	18.678	19.6521	21.939	20.9414
2	42	19.9243	16.9762	17.7408	19.9368	22.1865	19.3191	20.0848	19.8171	19.9654	23.2807	21.4873	18.4218	18.7502	20.1769	21.7836	16.2059	21.318	21.6377	16.2878	21.1586	22.482	20.4633	18.01	18.1694	18.655	20.4895	20.9862	21.6705	22.0393	21.7088	19.6792	20.58	26.6348	18.6349	19.1188	21.9863	22.2676	21.5832	23.4062	21.6682	23.5511	21.4904	19.4172	24.7082	18.6359	19.7799	20.7282	21.0065
2	43	22.4082	17.6854	18.1564	19.6592	23.4365	20.508	21.6305	20.1909	19.901	26.2565	22.3728	19.9734	18.6988	19.1373	19.9955	17.1054	21.3578	21.2881	16.8006	19.9587	24.0243	20.4721	18.4014	18.5039	19.8329	21.6308	22.1034	21.7102	22.8349	20.1548	19.6499	20.9959	25.5344	19.4382	18.7269	21.9156	21.161	21.4242	22.8769	21.7651	22.4356	21.8086	19.7543	24.8013	19.037	19.8092	20.3402	20.4708
2	44	23.7311	18.8014	18.7012	20.3528	22.8051	20.2988	20.3997	20.6999	19.1772	24.4798	22.9944	19.9439	18.7159	18.4007	18.4639	17.759	21.7959	22.9911	17.5136	20.1032	24.2454	19.473	18.3529	18.9647	19.8329	23.5747	23.4817	22.0009	22.2327	21.6838	19.9746	20.9237	23.938	20.341	18.6656	22.7674	21.4642	20.5713	22.508	21.9074	23.4683	21.9153	20.4386	22.4459	19.108	20.2802	20.1218	20.5847
2	45	24.7229	19.2955	19.8398	21.4129	22.5804	20.7725	19.8058	20.8807	18.9015	23.2417	22.5287	19.7857	18.9202	19.2615	18.4534	18.1705	22.6748	26.9272	18.3691	20.479	25.2376	19.3843	18.0783	19.8996	20.0669	24.2082	22.6133	21.8074	23.074	22.8885	20.2753	21.0327	22.0924	20.554	18.8035	23.1208	21.5904	19.9262	22.7766	22.6839	23.9575	21.9864	20.5446	22.1482	18.8608	20.9692	19.3531	22.4022
2	46	22.7245	18.0207	20.1462	21.3149	21.8912	20.7967	20.041	21.1304	19.9297	24.2024	21.6104	20.0545	19.1698	20.7371	18.7245	19.2961	22.3014	23.9485	19.0072	21.6731	26.2856	19.0664	17.538	21.0906	19.5505	24.6895	24.2268	21.5449	24.9712	22.9843	20.7203	21.2359	21.5689	20.7346	18.6962	23.2617	22.0854	19.8951	23.1117	23.0088	21.9232	22.1649	20.5869	23.9856	18.9927	21.3419	18.3883	22.813
2	47	23.4464	16.6533	19.9153	18.7713	20.9509	21.057	20.3869	21.1793	20.9041	23.5534	21.5603	18.793	19.5961	21.8868	19.6442	21.2383	21.6976	25.2301	20.3198	21.9005	24.7578	18.9155	17.8909	21.3159	17.6801	23.5091	27.7801	20.6875	23.4271	22.5434	20.4238	20.8155	21.1717	21.0049	19.1606	22.5319	22.831	19.5618	23.5304	23.1231	20.4916	21.8231	20.6187	23.4476	19.1169	21.3067	18.5939	22.5372
2	48	25.3396	16.4733	19.5398	17.9326	21.4022	21.4235	21.0093	21.0488	21.2411	25.0885	21.1222	17.542	20.0103	22.8922	20.972	22.13	21.4995	24.8757	21.4375	21.4574	23.9901	18.8991	18.3639	20.9101	17.1362	22.0137	23.6731	19.9282	23.4134	21.808	19.8787	20.8065	23.8778	21.6623	19.5912	22.4744	22.7268	19.077	23.2878	23.1346	19.8327	21.0279	20.3102	24.1768	19.4771	20.5128	19.0903	22.4107
2	49	23.8409	17.3767	19.5771	18.4812	22.2392	21.5703	21.3241	21.6705	21.8062	22.7056	20.4698	17.6119	20.27	20.6192	20.5147	21.1287	19.9292	23.5283	21.1486	22.6885	23.5419	19.1896	19.125	21.1204	17.5764	21.4349	25.0225	19.8043	22.6719	20.6484	19.303	20.9778	24.6583	21.1289	19.9867	22.3709	22.4054	20.1198	22.0812	22.6425	20.1638	20.9809	20.2059	22.3218	19.9736	20.4151	19.6862	20.1754
2	50	26.6796	19.0574	19.4318	20.5637	22.2726	22.0388	21.021	20.6716	22.1496	21.7927	20.8088	19.1156	20.6855	19.0289	20.4671	22.2277	21.0273	21.0089	21.4176	23.4076	23.5911	19.5912	18.9319	21.5581	17.9872	21.5382	28.2193	20.6244	22.2584	21.0229	20.023	20.8877	22.8693	20.3718	20.8696	22.8119	22.0288	21.4898	21.1087	22.7432	20.5552	21.3654	20.5658	21.7362	20.7654	19.7714	19.7032	19.3963
2	51	23.1299	19.612	19.0118	22.3938	22.3394	22.2049	21.3426	18.6934	22.4478	21.7387	22.735	19.9808	20.1874	18.5023	20.586	23.3643	21.0826	19.3306	21.9414	23.2538	24.0926	19.6543	19.9473	20.507	18.8171	21.9368	25.8422	21.6573	22.4702	21.3243	21.817	20.7634	22.6321	20.5627	21.1182	25.0521	22.0217	21.9226	20.534	23.3648	21.5201	21.3302	20.1778	21.3536	20.6537	19.6776	20.1918	19.4922
2	52	23.9882	19.2594	18.8646	21.5503	22.4747	21.2964	21.2872	17.8147	21.5904	20.6806	20.3123	19.966	19.5641	19.1048	21.055	23.8011	22.5656	18.7587	22.8132	22.9665	24.4882	20.2102	18.3418	16.5531	20.4023	23.2209	25.5042	21.791	24.5529	21.5401	21.6695	20.5909	23.7245	21.0541	21.5976	25.4344	22.1691	22.3004	20.8151	23.9213	22.4977	20.2203	19.9384	20.8275	20.8027	20.1498	21.2032	20.6584
2	53	24.8258	20.1035	19.4756	21.5191	21.6505	21.381	20.457	17.8491	19.7153	20.4825	21.2042	20.0716	20.6339	19.9071	23.0648	24.2903	21.3478	18.7673	22.6066	22.7021	22.7976	20.8845	18.3307	15.8444	21.5713	24.1336	23.6239	20.6034	24.3515	21.6407	20.9869	20.4672	26.0539	21.5473	21.5617	25.8386	22.3824	22.0146	21.1843	24.1246	22.9973	19.6691	20.0797	20.887	22.2318	19.6095	22.2986	21.7462
2	54	24.045	21.2851	19.2273	20.0155	20.4379	21.1875	19.4975	19.2189	20.0322	21.3334	22.0019	19.9145	21.5571	20.3696	23.8748	24.4129	22.0097	20.6487	22.7606	23.2992	21.263	21.0831	19.258	16.4325	21.6969	24.3971	21.3952	19.7489	23.3587	21.3843	20.6628	21.2145	27.8693	19.9625	21.7359	24.7001	22.1066	21.8351	20.8399	24.0899	22.6735	19.7628	21.1276	21.8916	22.1315	18.6079	22.5597	22.851
2	55	21.7052	20.1485	18.6406	19.9583	19.5846	21.9281	19.4098	20.6356	20.4315	21.5298	22.0757	20.3397	21.5916	20.6045	23.4757	24.9466	20.3795	21.0642	22.4356	27.4339	20.5508	21.0607	20.3013	17.6346	20.9713	23.6403	20.0985	18.7643	22.0649	21.1503	20.8967	23.1372	28.2635	18.577	21.1931	24.1949	20.1077	21.8531	20.7158	25.8441	23.5955	19.567	22.1816	22.8936	22.2652	18.5332	22.6218	23.9374
2	56	19.8297	19.6674	17.9827	20.1023	19.377	22.2225	18.4493	21.6405	21.8601	21.3704	20.6087	21.308	22.0686	20.2295	25.1592	24.7285	19.4012	23.131	21.6608	26.5323	21.144	18.9483	19.4951	18.1867	21.2101	23.3314	20.0354	18.3085	22.4585	21.0862	20.4585	24.0579	30.2129	18.9516	20.5366	23.6472	19.689	21.4042	20.0096	25.7137	22.9402	19.5221	22.7264	23.0545	21.3889	19.9618	22.5494	24.5944
2	57	19.5151	20.1335	18.7635	20.8451	19.8724	21.1956	17.8658	22.0573	22.5017	21.6906	19.1855	21.2184	21.488	20.5622	25.8299	24.4655	20.26	21.6262	22.0276	27.6028	22.3096	18.1238	19.7662	19.3605	21.2233	23.7059	21.1572	17.7029	24.2827	21.0434	20.1658	23.4692	27.4752	20.4151	20.6772	22.0995	20.6053	21.958	19.7884	26.1951	22.6322	20.3851	23.7764	23.6576	22.1984	20.481	23.0659	25.4874
2	58	19.5982	21.2107	18.7402	22.168	20.0673	19.7945	18.6856	22.306	22.77	22.5553	18.8259	21.7345	20.7077	21.3379	27.0961	24.1114	20.3497	22.1914	22.1504	28.6659	23.6075	17.6574	19.9881	20.3761	20.7295	25.658	22.1559	17.5508	24.92	20.9418	20.1877	23.2029	24.1758	21.8711	22.605	22.0712	20.0714	24.2524	19.4322	27.8374	23.7196	21.6583	24.0204	24.2064	22.5701	21.5398	23.3855	28.225
2	59	19.6857	21.4868	19.3989	23.3196	20.6626	19.269	19.8939	22.3561	22.8752	21.163	18.301	21.9414	20.3297	21.8595	27.265	25.0175	23.6232	23.2775	23.6799	26.2223	23.4681	17.4739	20.719	20.0511	19.9378	24.2641	24.0585	17.8668	24.8687	22.05	20.3978	22.4169	23.978	23.2193	24.2716	22.7403	20.8606	25.1901	19.1612	28.3806	22.4149	21.5596	23.8488	24.1594	22.3425	21.8376	23.0888	30.1877
3	60	20.9504	22.772	20.3315	22.7126	20.6632	21.2914	20.6033	21.997	24.4433	18.8798	18.0571	23.674	20.3968	22.1541	26.2003	24.5507	24.6181	22.8344	23.4788	24.96	23.5032	17.0364	21.2054	20.6426	21.1297	23.999	24.0812	19.2171	24.4607	22.5342	21.1984	22.6003	23.9572	23.477	22.8059	22.9444	20.894	24.2365	19.7638	26.0642	21.8977	21.666	23.0113	22.8913	21.8052	22.7848	22.5908	26.312
3	61	21.3178	22.1758	20.9187	22.0584	20.2092	24.9502	21.7329	22.2557	26.9346	14.8797	18.9447	25.1472	20.5091	22.0098	24.9837	24.7818	23.664	23.4462	22.3962	26.5365	22.7977	20.1219	21.1675	21.2933	20.7987	23.4559	24.0231	20.3108	24.6356	22.4681	22.2968	21.8703	23.9801	22.8559	22.6135	22.7495	24.0258	23.9915	20.5573	24.4694	22.4971	23.1351	22.4106	22.5755	21.5163	25.3258	22.776	25.2228
3	62	21.4019	26.3746	21.263	21.951	21.3338	23.4419	22.6445	22.8235	24.8693	17.6987	21.2489	26.4329	20.3633	21.6807	24.3272	24.585	23.2633	22.844	21.1628	25.8335	21.8357	21.4885	19.7268	21.6796	21.9338	23.3944	23.6882	20.3316	25.792	23.0427	22.8271	22.5871	24.0486	22.3572	21.7599	23.0781	23.2736	24.8458	21.7095	24.296	22.8736	24.4796	20.5316	22.7061	20.6598	24.74	23.1576	25.6286
3	63	21.3666	25.6481	21.7789	23.1062	22.1745	24.3519	22.5433	22.4755	25.3467	20.8267	23.1642	25.5665	19.829	21.7075	24.6811	24.0438	22.3206	22.1801	20.6433	24.8889	21.322	22.0949	18.702	21.5015	22.4354	24.6195	23.7798	20.2692	24.2342	23.1919	23.1188	22.5078	24.0372	21.6201	21.7196	23.1757	22.7284	24.722	21.6834	23.8986	22.9623	25.3902	18.0921	23.5559	20.7735	24.3232	23.6387	25.1048
3	64	21.3842	25.7999	24.0752	25.1701	22.1114	23.8688	22.2916	22.6581	25.4111	21.6584	24.3091	25.7699	19.7557	22.2191	26.0593	23.5278	22.9783	22.1931	21.0334	24.1706	21.365	22.7492	19.9647	21.6316	24.6516	24.2656	23.8298	20.3732	22.1327	23.3497	22.1514	23.504	22.7989	21.4726	23.3836	22.2191	23.1269	26.1832	21.4932	24.7295	22.8647	25.129	19.3313	24.0099	21.6485	25.149	23.7176	24.2951
3	65	21.6327	24.0227	22.553	26.4013	23.8475	24.1278	22.699	22.582	24.5937	22.0277	24.3005	26.3372	19.8656	22.0761	24.8771	24.2486	23.1048	23.2128	21.4715	23.9318	21.5666	22.9131	20.9595	21.7056	28.2392	24.3697	24.0551	21.3507	22.7008	23.7312	21.5021	24.0715	23.2489	21.9516	24.6688	21.8203	26.2134	25.6247	21.8488	24.0736	23.4097	23.2419	19.9369	24.5722	22.6887	24.8081	23.3398	23.3628
3	66	21.4724	23.5674	22.4083	25.3651	24.6141	26.5462	22.206	21.416	24.0621	22.1219	22.8943	26.3984	21.2433	22.7138	24.0364	24.2879	26.4214	23.2355	21.4883	23.4952	21.8506	23.6262	21.7576	21.4625	24.1914	25.2084	23.7382	21.5926	21.5276	23.9001	21.0222	23.0618	24.152	21.1631	24.0086	21.4333	24.0544	24.887	22.6713	24.9474	23.9463	22.8203	20.6854	25.9056	22.7148	24.0258	24.1196	24.4777
3	67	21.6018	23.8612	21.2206	26.163	25.4479	24.0489	22.2166	21.4842	25.892	22.1429	22.4948	26.313	21.9561	22.7004	23.5659	23.5387	24.998	24.096	21.9427	22.8728	22.3724	24.1546	22.9356	20.3524	24.1363	26.0631	22.817	22.031	21.019	24.389	20.7807	23.8581	24.4796	20.8537	24.5603	21.5611	24.9479	24.4494	23.1013	24.5827	24.6037	22.526	21.5855	27.0613	21.6921	23	24.4284	23.468
3	68	22.1953	24.2921	21.1781	25.2823	25.6932	23.9467	21.4297	22.3904	27.252	22.5917	23.1319	25.2256	22.6601	22.2955	23.7445	24.6559	25.338	23.6841	21.9024	21.6058	23.7548	23.4421	23.8131	20.1813	24.5395	25.8753	22.1832	22.7686	20.29	24.7323	21.5119	24.0029	24.3588	20.9746	23.612	21.6592	24.1278	21.2452	22.9179	24.0417	24.4181	22.1976	22.593	28.6134	21.8806	21.2483	23.3677	22.9445
3	69	22.4813	25.2129	21.155	25.2476	24.2748	23.9325	20.9713	22.3455	23.8617	23.072	23.6477	26.7268	23.9954	23.4734	23.5061	25.8759	27.1312	23.7042	20.9886	21.5051	24.1179	22.057	24.969	20.4678	25.681	25.0661	22.1579	23.6966	21.054	24.7942	22.2727	23.8944	25.0083	20.9947	22.4056	21.4529	21.5906	20.3043	22.9002	23.4968	24.9126	21.1834	22.9712	27.0189	21.9148	23.1126	21.9661	23.886
3	70	23.0614	24.6366	22.1534	25.1894	23.4209	24.9126	20.8793	23.0548	22.3545	23.2941	23.89	26.3211	24.7941	25.4439	22.7675	25.2162	27.7615	24.1781	20.8991	21.6393	23.879	20.0624	27.5028	21.4495	26.398	25.1252	23.6357	24.1852	21.9616	25.3755	23.531	23.4681	24.9278	21.5709	22.5739	21.4824	22.3331	20.8336	22.6017	22.9889	24.8952	20.6342	23.5086	25.8636	22.3962	22.8115	22.6539	23.3053
3	71	24.5855	23.3485	23.7722	26.7355	22.6308	24.8259	20.8661	25.0291	23.0206	24.3348	23.6604	25.5315	25.8971	26.2567	22.2577	27.8854	26.5135	24.7566	20.8256	22.0891	23.6167	19.3063	26.1819	22.6718	23.959	25.6228	24.9274	24.0391	22.8267	24.0658	25.2516	23.558	25.3104	22.033	23.594	22.0004	22.5474	21.5414	22.0686	22.2771	24.6351	20.4694	24.7819	25.9345	22.4395	22.9091	22.7584	23.3436
3	72	25.5761	26.054	25.4019	25.2669	21.5269	25.4203	21.2772	25.3191	24.2834	25.63	24.8909	24.3469	27.7925	26.4444	22.5948	26.2325	25.1173	25.3568	21.7612	22.9399	23.2988	19.4847	24.3176	23.895	25.9706	25.2293	26.2339	22.9919	23.2355	21.5316	27.0972	23.392	24.8354	22.3451	25.3622	22.6509	23.703	21.8002	21.4471	21.7878	25.2092	20.5829	24.6561	25.7378	22.5668	22.4539	23.1238	25.3297
3	73	25.1112	25.324	25.7086	23.9821	21.4433	25.0028	21.457	25.3743	25.3559	25.8539	23.4314	22.9016	25.2631	25.0726	23.468	25.7023	24.9008	26.8141	22.2321	23.7244	23.408	19.3955	25.4277	24.1057	24.6035	24.7697	26.2686	22.7299	22.4877	20.8135	26.2889	22.7848	24.8045	22.9051	25.8005	23.3075	25.0889	22.82	21.9832	21.2838	24.4899	19.8503	26.0786	24.5932	22.5116	22.6626	24.2553	25.9044
3	74	24.4646	23.4495	26.524	23.1233	21.6847	23.3157	21.3055	26.6198	24.4249	26.4236	23.3472	22.8078	24.7188	25.177	23.1539	24.1259	25.8547	26.9762	22.5582	23.847	23.943	20.2275	24.9829	23.6073	24.2526	23.951	27.9332	23.7299	23.5694	21.0926	24.5278	23.0329	24.5387	23.4512	23.9458	23.2082	26.3191	23.3413	24.5514	20.9892	25.541	19.6773	26.6942	25.9777	22.0515	23.799	24.6771	26.8292
3	75	23.7526	22.9217	25.2915	22.3724	22.427	21.8896	22.4173	27.3256	25.3007	26.2018	23.3683	23.0458	24.0513	19.4416	23.1834	23.6539	26.16	26.2486	22.371	23.9742	22.6815	20.9892	24.5875	23.3807	24.0628	26.0952	28.2072	23.4285	24.816	21.6995	22.3693	23.666	25.4019	23.657	24.3134	22.6931	25.73	23.675	26.3354	21.0377	25.4223	20.3156	25.0788	26.8138	22.0344	26.2036	23.4495	27.6189
3	76	23.6179	21.9104	23.0805	19.7301	23.4735	20.9582	22.8377	25.4571	25.3375	26.8024	22.7672	23.5333	24.3076	18.2319	24.1109	22.4339	25.3193	24.3567	22.5033	23.517	21.9477	22.1201	25.5654	22.9581	23.991	25.0245	26.7498	23.0144	25.5941	21.78	21.0574	23.9515	25.6036	23.299	24.6579	22.236	25.3887	24.0315	25.3365	22.4683	24.8864	20.7111	24.5104	27.2545	24.2825	27.3698	22.3674	27.39
3	77	24.7005	22.0401	20.1758	18.8132	22.8519	20.0368	23.0977	25.1313	26.4571	24.9634	23.7889	23.7647	26.3869	18.3182	24.4221	24.4564	24.0289	23.4353	22.3458	22.8824	22.7396	23.0031	27.4481	23.8464	23.3466	25.6659	26.1299	22.7202	26.7767	21.4628	20.5326	26.6297	24.7117	23.648	25.2164	22.6399	24.8767	25.7723	26.3996	25.1892	26.511	22.1817	25.2721	28.6711	25.6818	26.1075	22.0002	25.4226
3	78	26.9835	22.4382	19.2405	17.7513	23.1425	20.8398	23.2075	25.9808	25.6472	25.0554	24.8151	24.6307	23.2772	19.2258	24.7692	26.502	24.5164	22.9111	22.5399	23.0556	23.1281	23.3329	25.4793	24.2916	21.9893	26.6309	23.0744	22.817	25.0836	21.3509	20.5749	26.6901	24.6037	25.0486	25.1929	22.7143	23.2163	24.7426	26.253	26.8822	26.5916	23.4613	25.119	27.9205	26.6429	24.3873	21.8226	26.9607
3	79	26.3107	22.2246	18.9231	18.988	23.7387	20.8924	21.825	25.5218	27.7498	24.8801	23.6885	28.2546	23.3466	19.6651	23.7345	28.1539	25.7157	23.1441	22.6869	23.9212	25.2889	23.5978	24.742	24.2587	21.5536	28.8014	23.2221	23.1415	26.366	21.4038	20.9343	25.8428	25.9751	24.6254	24.2983	23.2905	23.513	23.549	26.2201	26.7967	24.3096	23.2559	24.3361	29.4093	26.8992	23.994	22.1339	29.1016
3	80	26.2469	23.0329	18.9014	20.9319	23.6969	21.2347	21.2064	24.9017	26.8694	25.93	23.0634	28.3553	22.9207	20.9438	23.5224	27.1002	26.1841	22.5216	23.3327	24.8178	27.6329	23.3534	24.124	24.5555	21.92	29.3961	24.1485	23.3056	27.058	22.2847	21.8866	25.1577	28.0101	23.9229	23.2001	22.4418	23.63	23.2821	24.8168	27.7558	24.6246	23.8804	25.4545	28.5505	26.1219	24.0577	21.8139	30.0521
3	81	26.1069	24.9258	19.6021	22.0123	21.5115	24.1804	20.4367	25.7699	26.2368	24.0175	22.9368	25.4614	24.4821	22.4666	23.5496	25.235	25.5815	22.2061	23.9424	25.3755	26.2166	22.1075	23.7465	24.8857	23.3193	31.5428	24.7235	23.3261	25.9243	23.3667	22.3814	25.1459	26.0239	23.621	23.522	22.7354	24.7839	23.0944	24.698	26.0498	25.9633	22.8026	24.8516	26.1871	24.7505	25.2399	22.1657	28.7404
3	82	26.5541	28.037	19.7803	22.6854	21.5532	24.232	20.9056	27.3993	24.4802	24.2235	23.5335	24.806	25.6755	24.0737	24.0587	26.3453	26.2083	22.0233	23.6942	24.2093	25.5798	22.2841	23.3602	27.7313	25.341	28.2712	25.4624	22.9244	23.4843	23.567	23.257	25.6882	26.2587	23.8829	23.9744	23.495	26.3938	22.521	24.2689	25.5987	25.0487	22.293	24.3566	24.719	24.4386	25.8916	21.8401	27.6969
3	83	25.7294	24.3819	19.464	22.7811	22.5627	26.9872	21.5795	26.7522	23.9042	24.6959	23.9538	24.4907	25.4965	24.2005	24.0886	26.6865	25.6889	22.0631	23.1637	24.5335	26.1125	22.5066	24.1608	26.0323	24.4347	27.819	25.9397	23.1147	22.3598	23.8158	22.8952	25.8287	24.6362	23.4089	24.3437	24.9076	24.9882	21.7398	23.2698	25.4116	27.3314	22.0344	24.6456	27.8876	23.1463	26.1706	22.3818	29.0593
3	84	25.5864	24.8332	19.0596	23.6718	23.0377	26.078	20.9845	25.9047	23.012	23.8971	23.6801	24.1035	25.9395	24.744	23.3883	24.525	25.662	21.7344	23.5714	24.5078	27.5548	22.6912	24.1975	26.5268	24.5715	28.1432	25.6515	23.5316	22.9806	23.9115	22.0499	25.9425	23.576	22.8756	25.9274	26.9224	25.109	21.6794	21.8662	25.92	28.914	22.6365	25.4331	29.317	22.7937	27.2151	24.9213	29.5513
3	85	26.6299	26.5063	19.6799	25.1119	24.4986	27.7215	20.7553	26.1064	23.7973	23.8307	23.5842	24.6937	25.7426	24.8652	23.2227	25.1881	25.0875	22.0367	24.6685	24.2192	27.6589	24.007	25.1876	26.8572	24.853	28.1752	24.9412	23.4216	23.4489	24.1641	20.6598	27.5688	24.2003	23.3328	26.4322	25.2399	26.5091	22.2606	21.7965	28.0743	29.6993	23.6151	25.1691	29.5147	22.0857	26.5587	28.0128	29.4385
3	86	26.5302	27.3472	19.9264	24.8043	25.0423	27.6365	20.5215	26.307	24.0884	24.3433	24.9897	26.1264	24.3174	24.3764	24.2683	23.6438	24.4735	23.1932	27.2402	23.4571	28.9402	26.4141	24.0751	25.7643	26.35	27.8847	25.146	23.0256	24.2403	24.0601	19.9116	27.835	24.8973	24.6146	27.3271	25.2751	27.5335	22.665	22.8469	28.7864	28.3151	24.1739	25.2293	29.7916	21.1591	26.8651	27.628	27.902
3	87	25.8604	27.1426	20.8135	23.3788	24.3881	24.2577	20.1088	27.9189	23.0891	24.141	26.2544	25.8123	23.4022	23.5006	26.2164	23.2911	23.7143	22.4088	28.6862	23.5768	27.5809	25.3756	26.7364	25.3236	27.7532	27.3887	25.445	23.1684	26.9823	24.1882	20.4692	27.4983	24.6471	25.5208	26.8519	24.8664	29.2659	22.9247	23.0901	26.9847	26.4632	25.3043	27.3122	29.8838	22.118	28.4187	25.0688	27.5213
3	88	26.4465	27.9576	21.3615	22.951	24.2406	25.9554	20.1423	27.6082	24.0246	22.9949	25.6625	26.2889	23.953	23.5823	27.0072	23.8788	23.8576	22.3081	25.549	23.7848	26.7095	24.3957	26.318	26.4621	25.5367	26.8304	26.302	22.4499	27.797	23.844	20.7202	27.7757	24.4041	25.4151	25.7582	23.7453	28.0571	22.9936	23.0563	26.021	26.1377	25.7517	27.1639	32.2896	23.1913	27.4083	24.7714	27.5994
3	89	26.3363	26.7674	22.3275	22.7952	23.8391	26.2193	22.2826	27.145	25.8158	23.1859	23.2617	26.2405	24.6055	23.5605	26.606	24.8415	24.4135	22.4213	24.8297	23.036	27.5288	21.6535	26.9444	26.4781	26.382	27.6069	26.8841	22.6201	25.4936	22.7072	22.1007	27.1442	24.5061	26.1377	23.9686	23.9058	29.5076	22.7425	22.8824	27.2737	26.9163	25.4438	27.466	29.3631	23.9145	29.2709	26.1542	27.6384
3	90	24.8795	25.4835	22.866	23.3367	23.975	22.2271	22.9692	26.8861	26.5128	23.0035	23.1148	26.525	25.1621	23.2494	26.3639	25.2069	23.8258	22.2703	23.8894	24.2781	26.1993	20.4149	26.8707	25.9552	24.4915	28.3033	26.8438	24.1791	26.6961	21.9029	23.9172	26.5894	24.6905	25.468	23.1838	22.9542	28.491	22.9346	23.4849	28.1051	26.848	26.3678	26.4314	30.376	24.1603	27.9821	26.8309	28.106
4	91	25.6034	26.073	23.9319	23.1668	23.8846	19.7075	23.6906	27.414	26.5271	26.3692	25.1368	25.9963	23.6705	24.417	26.9621	24.1171	23.5615	23.7513	23.6317	25.8982	25.3009	19.1648	26.7811	26.6812	26.2609	29.6	26.1969	26.984	28.5912	23.6527	24.5954	27.0045	28.8152	25.6186	22.2942	25.9654	28.9317	23.0149	22.3225	30.4261	28.7301	26.6642	25.2377	30.9899	24.5151	27.2342	26.0354	30.3606
4	92	26.0932	25.7925	24.4263	23.0613	24.3807	19.1418	24.9112	27.651	25.7695	26.6022	25.784	26.1969	23.2795	25.2441	26.8358	23.3541	20.5457	24.9832	23.406	24.3721	24.5915	19.6268	28.732	27.0046	27.6576	30.0826	26.0872	28.0457	27.8992	24.3283	24.2607	27.8363	27.3967	25.4007	22.9066	26.2505	30.6573	23.5534	21.54	29.5072	28.2808	26.6179	21.388	31.1038	24.5802	27.3786	26.7739	30.0046
4	93	25.5776	26.2709	22.618	23.499	25.8711	18.6035	26.0175	27.191	25.9567	26.4555	23.6268	26.8713	21.3761	25.0379	27.1804	23.4319	18.5938	25.3623	23.2073	23.1833	24.7132	20.5202	29.3629	25.2552	27.7775	30.19	25.3161	27.6034	24.9799	25.0409	25.5621	28.3305	28.0703	25.2339	24.7797	27.3432	28.2362	24.2861	20.9755	27.2531	26.8101	26.0183	20.4935	30.1876	26.5792	28.1721	26.4071	30.3437
4	94	24.2439	27.9967	21.8516	24.3655	26.4037	20.8902	23.84	23.8727	28.1164	27.0283	26.4469	26.8447	19.8229	23.5194	26.7649	24.843	19.1618	26.1487	23.5966	23.2555	25.5687	23.1054	27.7119	23.8409	27.6468	29.9645	25.8839	25.4141	26.2225	24.5366	26.7914	28.6871	27.4807	26.1909	26.0225	24.8264	29.5722	24.8401	22.6299	27.1898	25.824	24.6128	22.2313	30.9139	25.921	27.9723	26.2413	28.866
4	95	24.2738	28.2584	21.511	24.1465	26.3519	22.8552	23.4096	26.0947	25.32	26.6304	25.3434	26.4179	22.7071	23.6036	27.1941	25.9193	22.7913	24.9304	25.6385	24.0609	27.0802	23.5077	25.6943	23.5475	25.1714	29.9197	25.6542	25.4737	27.6793	24.1371	26.7269	28.0943	24.7436	27.8484	25.4131	26.1519	28.9011	25.6683	23.3855	27.5734	25.0358	23.9893	23.3615	32.9754	26.1169	28.2545	25.9889	27.5502
4	96	25.0149	27.3543	23.0238	23.9437	27.0141	22.5542	23.3832	28.0033	25.4647	26.9122	25.4278	25.5961	24.4395	23.7783	26.7826	25.7194	23.6839	24.5338	25.1443	26.0524	28.896	24.4033	26.3632	22.8908	25.7807	29.5157	25.1638	24.6655	29.476	25.0589	25.6931	26.385	24.5071	26.9182	26.4368	26.3677	28.2741	25.095	26.8028	27.6957	24.7602	24.1215	23.2552	30.7366	25.8919	28.228	27.6513	28.8328
4	97	26.12	26.2531	23.3138	24.5975	24.5281	22.4903	23.286	25.813	26.1115	28.8147	25.5015	23.5685	25.1942	24.843	26.0926	25.6317	25.0196	23.7379	27.4523	25.38	27.8205	23.7345	27.3682	21.694	27.1236	28.9583	24.3394	24.4161	28.1485	27.2258	24.8538	25.4876	24.0841	26.5059	25.7345	27.1407	29.357	24.3368	28.5419	26.7811	23.8284	23.646	23.8686	29.5638	26.9143	26.556	28.6084	28.6587
4	98	25.8623	27.0769	23.5118	25.3901	24.1653	22.9862	23.5373	25.9719	28.4713	26.6116	27.3039	23.0031	24.103	26.1567	26.6434	25.8772	26.4022	24.0047	26.4799	25.4736	27.039	23.574	27.7632	22.2847	26.5647	29.5578	25.5313	24.6893	26.8739	26.9697	25.1131	27.2921	25.5373	26.0595	28.1889	28.1416	27.1161	24.9497	27.1962	25.9598	23.798	23.1412	23.4334	29.0084	26.3864	27.6846	28.6754	25.345
4	99	26.1469	28.0726	23.4224	25.4892	25.6355	23.3968	25.2362	26.9715	29.0762	25.5138	26.6623	25.2067	24.1873	27.1735	26.0685	24.9428	26.261	23.4913	27.1047	28.3036	25.9652	25.0009	27.0322	22.5251	25.9571	29.6421	26.9977	25.022	26.9495	29.0234	24.1901	27.2164	26.004	24.2166	26.6447	27.5037	25.3222	25.5497	26.5715	25.6573	24.3574	23.8418	23.9759	26.9919	24.6779	26.0799	29.5357	29.4256
4	100	26.1671	28.6407	22.9298	25.1652	25.755	24.1278	26.1745	26.9999	28.5723	25.2811	26.5177	27.3945	24.6181	26.5472	24.9741	25.5196	26.0845	23.4837	28.076	28.9106	26.444	25.8054	27.1127	21.9625	26.5395	29.3253	27.7444	24.8888	25.5366	27.728	24.8949	28.2551	26.8844	27.8845	26.7132	26.32	26.2604	26.2008	26.3656	25.5001	26.5097	23.0562	24.093	28.8578	25.287	26.4865	29.0247	28.4162
4	101	27.3149	28.4836	22.212	24.7439	25.6595	24.4111	26.3864	27.392	28.9409	26.6901	25.3745	26.269	24.818	25.835	24.6662	27.5084	27.8009	25.6857	25.6452	27.1529	28.2981	26.0474	26.9358	21.873	25.6007	29.621	27.842	24.4417	25.9978	26.9266	26.4628	26.2902	26.171	26.6036	26.6721	26.181	29.2958	26.3498	28.1814	26.2278	26.4942	24.7065	23.9356	28.3597	26.0429	25.8628	28.0419	27.3678
4	102	26.1939	27.7841	22.9486	23.5629	23.2583	24.4719	26.0989	26.1619	28.6361	26.5083	24.7705	25.2691	26.2925	26.253	24.9553	26.9808	24.3496	24.3946	23.5826	26.6026	29.2947	26.8076	27.9064	22.6603	25.6649	29.788	27.4827	24.3905	26.3248	28.2835	26.5899	25.3112	26.4282	26.1611	27.4884	26.6173	29.9875	26.9767	25.6345	27.2975	27.4659	26.7956	23.9222	29.6651	26.7377	24.1785	27.2721	27.9284
4	103	26.2141	28.3669	24.7261	23.2124	24.5836	24.321	24.1779	26.7317	28.2004	27.2043	25.9491	25.0105	28.9624	26.7915	24.3609	25.8877	24.6873	23.657	23.6387	27.1666	29.3441	27.5814	24.365	23.1849	25.1062	29.4949	24.6535	24.4289	26.2353	28.1227	26.3764	26.5319	28.7896	26.4455	28.3146	27.0533	27.543	27.8123	26.7015	27.398	27.3291	28.0233	23.5774	30.2651	26.8752	25.9501	28.2369	29.9833
4	104	25.0901	27.2231	26.0251	22.9674	24.288	23.7943	23.7259	26.4727	27.9273	26.9539	26.1283	25.2192	31.504	28.1019	27.4991	27.2148	27.4897	24.9923	25.7396	29.1598	27.0597	26.9013	25.2019	23.357	23.9155	30.1542	24.301	24.749	25.59	28.2078	24.9634	26.0133	27.5967	26.0687	27.4043	27.3203	26.5488	28.8281	25.9016	26.9822	26.9434	27.1645	23.4814	28.9758	27.7069	27.2088	28.3772	31.2047
4	105	26.5562	27.2154	25.6435	23.2444	25.2433	23.2722	24.31	26.4296	28.2528	27.0354	25.5384	25.4966	27.4803	28.4548	28.2555	25.3889	28.6021	25.1198	26.5585	29.5475	27.2687	26.344	25.8301	27.1452	24.0874	32.2789	25.2171	26.9289	25.2095	25.7762	23.8478	25.6517	26.4023	27.5323	27.1021	27.2731	26.6995	28.5899	25.3117	28.386	25.3896	28.5039	22.1401	30.3992	27.3355	27.6735	28.0605	29.3749
4	106	27.1737	28.1486	25.151	23.3277	24.0526	23.2999	25.5507	27.6069	28.5936	27.489	25.5261	26.1407	26.8535	27.5271	28.511	24.2467	29.0402	25.2914	26.8624	29.3369	26.1668	25.9489	25.6275	27.8706	23.5342	30.0468	25.8513	26.9633	26.7944	23.123	22.9427	26.1057	26.3399	25.7014	27.3661	26.6653	28.8024	28.394	25.8046	26.5947	26.0306	28.5514	22.0489	30.0356	27.7291	25.8143	28.3246	28.2253
4	107	26.2798	27.8438	24.8934	23.0801	23.7715	23.4607	27.5315	27.0212	27.9881	26.6398	28.4525	27.146	27.0276	26.8979	28.3987	25.0834	27.5365	25.6038	28.0035	29.7347	25.9815	28.228	25.5099	27.8348	23.8856	28.6365	25.3395	27.1886	27.6251	22.7672	23.8839	27.6611	24.9086	25.1492	26.8167	25.3884	30.569	28.4099	26.5174	27.0598	27.1455	27.2848	20.7215	30.4842	25.2008	26.3035	29.0735	27.9027
4	108	26.9898	28.0473	24.8047	23.7034	23.6779	23.6395	27.8255	28.7082	28.8451	26.0023	26.1787	28.1278	27.6134	28.9365	29.6411	25.4155	26.5023	25.7733	28.5297	28.8398	26.6229	26.6563	25.5633	25.9001	23.7663	28.444	25.9408	26.6479	25.278	24.5513	24.1106	28.2457	25.7262	25.4504	27.0255	24.2692	30.3493	26.9348	26.6565	28.4211	28.1256	28.1163	19.9464	30.4538	24.0161	26.6101	28.0698	28.4805
4	109	27.3852	28.1926	25.477	25.2733	25.9415	24.015	25.8959	27.37	29.023	26.3605	27.0638	26.5922	26.9902	27.8514	28.6376	24.7294	27.7503	26.1728	25.6789	28.8174	26.9771	25.2399	26.2097	25.1168	21.5712	27.8778	27.408	26.7679	26.4798	27.7159	25.2781	30.399	26.4887	27.1501	28.6527	25.2229	27.4425	26.7829	26.8969	28.7483	27.9483	27.9003	22.4137	30.8769	26.1415	25.6117	27.2025	28.2134
4	110	27.246	26.1805	26.5928	25.9187	26.1451	23.9673	24.6641	26.815	28.551	26.3951	26.0359	24.9179	28.3758	28.4361	25.3091	23.5474	27.9474	25.6183	25.6991	28.8848	26.3312	25.542	26.0276	25.7066	22.737	27.4703	28.4042	26.4679	27.8276	27.311	26.9097	28.3464	27.0603	28.6742	27.6719	26.3591	27.3891	28.1794	27.4853	27.4368	25.2993	27.3418	23.9625	31.7552	25.5889	26.9046	26.839	28.0915
4	111	27.3955	25.1524	26.6762	26.0611	26.0527	25.1155	23.6523	24.0714	27.4677	26.2559	24.299	24.7926	28.75	27.9249	25.4421	24.1311	28.3518	25.7598	26.7737	26.3552	28.2081	25.2247	25.1484	25.9734	23.3895	25.6221	26.312	27.2103	27.2886	24.6101	27.7041	29.1652	28.2987	26.8759	27.8604	26.9418	28.2646	27.496	29.0409	28.2632	27.118	27.1328	25.0073	31.2992	25.0928	28.3071	26.262	29.8049
4	112	28.0979	24.9679	26.7178	26.574	26.1241	26.8011	25.2149	23.8172	27.662	26.9857	23.7487	24.0188	27.3464	26.8801	24.8929	23.9138	27.5178	26.3082	26.6842	27.7672	26.6896	25.756	26.9151	24.7967	23.4944	25.3246	27.8563	28.4718	27.3085	26.3101	27.0812	28.17	25.6269	27.4196	27.5113	27.3015	28.1984	27.9089	28.4754	28.4659	27.2405	24.5476	27.6624	30.6362	26.6024	28.6936	27.2215	32.0434
4	113	28.6033	26.9026	25.6275	25.5629	26.5459	24.735	24.8225	24.6729	27.673	26.2009	23.6012	24.1674	27.7213	28.0148	23.8053	25.1817	27.2216	26.2049	25.047	27.6539	27.5444	26.4321	26.9702	25.179	24.6416	26.7281	28.7559	26.6313	26.7413	26.48	26.33	28.4258	24.4213	26.5405	27.6826	26.8421	28.8706	27.9834	24.8674	26.5251	28.0326	27.1083	28.5134	30.7717	27.3592	28.6464	28.0884	31.5192
4	114	27.8969	27.3379	26.0443	25.4524	26.3778	26.0317	24.8757	25.359	25.4155	25.6994	24.5142	23.8465	26.1808	25.4583	25.5885	24.2864	25.8456	25.0561	24.0469	27.471	28.1683	26.5896	25.4887	25.6488	25.2476	26.8342	29.4572	25.7437	25.9083	26.7745	26.0872	29.2653	24.2354	26.1334	28.4958	26.1242	28.5272	27.9461	23.5054	28.3685	28.0977	27.7847	26.8607	29.268	25.324	28.5799	28.0512	30.8266
4	115	27.3646	25.8124	27.5528	27.7856	25.6116	26.2339	25.222	26.4123	24.5003	24.6463	24.7616	24.4507	26.3239	23.9907	27.4148	24.0328	25.7929	24.9054	23.9767	27.902	27.8062	26.1867	25.3085	27.0459	25.5045	30.0092	29.0873	27.636	25.4992	28.7383	26.6927	25.5	24.3114	25.8708	28.5063	25.5745	29.222	27.6182	22.9319	30.3188	26.2154	25.8434	27.1265	27.2468	24.2355	28.9107	27.0016	29.9621
4	116	28.414	24.6826	26.8428	25.9263	27.2442	27.5635	25.8566	26.6492	24.1999	24.244	25.6914	26.3317	27.1116	23.6247	27.2423	25.8561	26.5697	24.3384	25.6115	25.3357	27.9807	25.1942	24.1608	27.3881	24.8421	29.4383	27.7704	28.9272	25.429	29.5931	27.2448	26.6379	25.9465	26.078	28.6108	25.6435	28.7127	26.5625	23.882	26.6943	25.8725	24.2781	27.7625	31.0278	24.8138	25.7485	25.9986	29.6146
4	117	27.1924	24.2239	24.542	27.2929	27.4357	25.2504	27.1777	26.3433	27.6289	23.3555	25.7405	26.0284	28.5484	23.5124	27.5646	27.6	25.5808	23.5334	25.6587	25.0743	29.4006	23.521	24.1966	27.0693	24.0476	31.2048	26.6063	27.9207	25.2323	28.0455	27.5215	27.586	27.5537	25.8141	28.6213	26.2306	28.9623	25.0047	25.4034	27.0307	24.4367	24.0645	26.6797	34.8751	25.9792	28.4386	26.1661	28.0836
4	118	25.332	25.285	23.1211	26.421	28.0491	24.7794	25.9111	26.5365	26.9644	25.1439	23.5884	24.6452	28.6731	24.089	27.4429	28.0485	25.3534	23.3282	26.0043	26.2209	29.875	23.588	24.9043	27.3483	24.7848	29.5368	25.2704	28.6842	24.502	28.764	27.4502	26.4541	28.7255	24.7075	26.9976	26.1149	27.6074	24.4129	26.6333	27.718	25.9695	23.4095	25.2624	31.5272	27.0501	26.7594	27.6401	28.4548
4	119	26.2208	26.2887	26.0401	26.1829	27.1511	25.6675	25.5717	26.1157	25.9643	24.6907	23.5501	24.2269	27.8683	24.3833	27.5459	28.4174	25.5502	21.765	26.2129	26.1888	28.6604	24.2324	25.8676	27.7847	26.5037	27.7553	26.7546	27.0184	24.5467	26.9557	27.1691	24.8812	25.66	24.4777	26.679	25.2008	26.6858	27.1312	28.8395	28.5324	25.1515	24.3772	23.8552	30.292	26.2031	25.9307	28.6274	29.3462
4	120	25.3085	28.8096	26.0695	25.726	31.3815	27.8654	26.1661	26.4641	25.7074	25.1226	25.3356	25.3446	25.9088	25.7328	28.026	27.9923	26.0605	21.5686	26.4462	26.674	27.8849	23.6369	26.9908	26.8209	27.6143	27.9279	26.9082	28.5315	25.0641	25.6352	27.188	25.1312	25.7594	24.2776	25.7676	25.4628	25.8519	27.5645	28.1908	27.3689	25.1213	26.5329	23.722	30.1116	25.3363	25.4725	28.107	30.5124
5	121	25.7181	29.2677	26.1672	26.8523	28.9534	27.5803	27.1254	25.3658	27.2223	26.0672	25.975	25.4994	25.5591	27.193	28.8302	26.3175	25.5197	22.2384	27.2603	27.4751	26.9447	23.8629	27.9582	26.7077	27.4094	29.9113	27.3947	26.1428	26.4336	25.0409	28.5178	25.6119	29.142	24.2555	26.6885	27.1877	25.7158	26.8652	29.5691	29.4645	25.8877	28.332	24.3163	29.6099	24.982	28.2189	26.8462	30.2458
5	122	27.1855	27.8959	25.3345	26.1613	26.5629	26.2906	25.2512	25.2655	26.7146	27.3015	27.8834	25.0411	25.2248	28.988	26.9745	25.4246	25.3447	21.2075	26.766	28.4898	26.8538	24.7403	28.2538	26.8411	26.9526	27.8162	27.3205	24.9398	26.6344	26.3147	27.9034	25.6408	28.7956	23.8196	27.9635	28.3983	26.0569	26.5948	28.9369	28.9542	28.0391	28.8849	25.3192	30.1269	25.6995	28.5231	27.2902	28.7965
5	123	28.2204	26.5334	24.9361	27.0467	25.4433	26.4574	26.5479	25.7046	26.4667	28.5878	26.1493	25.4722	24.8117	27.9362	25.9508	25.4518	24.857	23.9477	26.2864	28.1048	27.2129	26.3768	27.4607	27.0077	26.5266	26.8221	27.4167	24.6052	24.3752	27.5938	27.5792	26.1226	27.5501	24.3865	27.9806	28.8342	27.4634	26.7287	28.5519	28.7573	28.8381	28.9023	27.0087	30.0955	25.1548	27.8715	27.3318	29.4377
5	124	26.18	27.4785	25.5264	26.215	24.7666	26.588	25.9324	27.8364	26.383	27.3411	25.1777	26.2942	24.4384	28.3739	26.6613	26.3389	25.1265	26.0074	26.4618	27.2001	28.0655	26.8601	26.9683	27.0501	26.7589	29.7177	26.3004	26.561	22.1061	26.0677	26.7153	27.4262	26.8174	24.3742	27.7841	29.7141	27.1399	26.1644	27.8227	28.2967	27.4662	28.7688	28.3992	32.7184	24.7575	28.4651	27.8419	27.4788
5	125	25.3781	28.4392	26.8339	25.7624	24.5606	27.7437	24.5792	25.7951	25.2843	28.1776	24.9199	26.8798	24.7846	29.296	28.1257	26.8102	24.628	26.1838	23.3629	25.9395	28.5992	27.358	27.0591	26.7778	27.4985	29.2981	26.2664	27.086	24.2982	26.6952	26.5744	28.6927	26.6015	24.2998	27.6665	27.2528	26.9896	25.9976	27.7869	27.1572	26.1268	26.044	28.688	27.8167	25.8352	28.6482	24.4679	27.6611
5	126	25.7536	27.7657	27.5392	25.9182	24.2141	27.643	24.5328	26.0012	27.2619	26.3063	25.5728	26.3946	26.535	28.3419	26.9114	26.9682	24.6599	24.9513	21.3283	25.9678	28.1327	27.0681	26.1779	26.3599	27.667	27.4314	25.9092	26.6637	25.5861	25.6292	27.06	29.4352	26.1121	24.0324	26.8532	28.1238	27.9463	25.6638	26.6866	26.1628	25.2934	26.5155	28.0002	29.671	27.083	29.3284	22.6317	26.5902
5	127	26.2202	26.7229	25.7325	26.3923	24.9766	27.526	24.3304	25.4143	29.1702	27.2487	26.6609	27.2693	25.8054	28.3579	28.0944	25.9621	26.302	25.0488	21.462	28.3899	26.8664	26.8817	24.9264	27.9453	27.1039	27.3339	25.8676	25.8884	26.7525	25.4434	28.543	30.1531	26.1539	24.1662	26.03	29.3794	29.0703	26.3861	25.591	28.5808	24.6536	26.7732	27.6394	29.9707	25.4732	28.325	21.7007	25.2884
5	128	25.5812	28.4633	27.2355	26.984	24.2643	27.763	24.0606	25.531	27.2751	26.7622	25.424	27.1787	25.7416	28.9389	26.2631	25.255	26.4879	24.7393	22.5412	29.4746	26.4664	26.4062	23.9116	28.7376	26.2494	28.2807	25.8051	26.0318	27.5987	25.5595	28.7313	30.2646	26.3641	24.8437	25.4912	28.0235	29.5685	26.5568	25.9087	26.9735	25.1687	25.815	27.5775	27.1242	25.5477	28.2543	22.4365	26.3381
5	129	24.9684	27.2706	26.1553	26.8399	24.5096	25.9372	23.7394	26.7921	26.9683	25.5543	24.4737	27.3056	25.9735	29.0333	28.2141	26.0414	26.8166	26.1629	23.471	27.7971	26.5757	27.1756	23.8042	29.2443	25.2941	31.2484	25.3904	25.9196	27.632	25.6235	27.5006	26.9015	26.6617	24.913	24.8091	28.9947	30.949	27.1559	27.3424	26.3988	26.3386	24.966	26.9097	28.7111	28.3497	29.1898	22.6894	28.4916
5	130	24.3867	28.0708	24.4976	27.394	22.8975	25.2037	23.3793	25.2906	27.8207	24.6938	23.7707	26.6299	25.1493	27.1858	26.5507	25.896	26.3528	26.0131	23.2652	26.5298	27.1218	26.0866	22.9353	25.8363	24.4139	29.7638	25.5287	24.8457	26.7905	25.5732	26.4511	25.9706	27.5253	24.9014	25.2357	28.9338	30.6492	28.2424	27.4167	25.5802	26.6757	25.0975	25.9402	28.8676	25.7262	28.6995	22.0718	26.5481
5	131	24.4168	29.0629	25.395	26.3645	24.9442	26.0606	24.9037	24.7748	26.5579	24.9523	24.1558	26.7976	25.3133	26.2554	27.3975	27.0464	26.5768	25.7591	23.4082	26.4504	27.307	26.079	22.8546	25.0696	25.4568	29.1575	24.5466	25.5574	26.0397	25.7273	26.3312	25.9436	28.2633	23.8405	25.3155	29.0225	30.0487	27.5647	26.2583	26.1568	25.8667	25.425	25.7973	29.1266	25.4635	29.0062	21.8244	26.2914
5	132	24.8244	26.7024	26.7324	24.9927	25.5775	26.804	23.9717	24.5978	26.322	25.2469	24.9846	27.4622	25.0954	27.1572	27.5685	28.0735	26.5402	26.5036	24.0564	26.5454	26.7209	26.6784	23.1128	26.1077	26.3174	30.4369	24.3622	26.1217	26.1638	26.3586	25.7504	27.4386	28.7441	22.3887	26.7935	28.7184	27.9377	27.6811	26.5402	25.9612	25.0108	25.2103	26.499	27.7451	26.3181	27.763	23.1749	27.2491
5	133	24.7028	27.3945	26.816	24.426	25.9419	26.9918	24.0433	25.8387	26.3738	25.2339	24.8306	29.1442	25.5332	28.7215	25.4858	27.7244	25.3238	26.7344	25.2715	26.4775	25.7069	26.6124	24.8018	27.8291	26.4774	30.1511	23.9722	25.6806	28.3076	26.3696	25.7388	26.5814	28.4222	24.4997	27.3574	29.0942	28.347	27.912	26.6475	25.5694	25.4443	24.7691	26.937	27.2278	24.8175	26.9188	26.2942	27.1902
5	134	23.9088	27.497	25.3595	25.5171	26.5529	27.1115	24.1298	26.1434	25.3854	25.182	24.6534	28.246	26.3097	28.4446	25.6367	28.294	25.5062	26.8608	27.6364	26.609	26.4609	26.929	25.6076	26.7335	26.9841	27.7414	22.7186	25.6608	27.5207	26.4025	25.6523	26.0912	26.4864	25.1999	26.8054	29.8256	27.2196	27.805	26.8732	25.0541	26.0591	25.6729	27.3548	26.3061	24.5383	27.8913	27.528	26.8621
5	135	23.6938	26.0146	25.1604	25.6675	25.5403	25.9514	24.3782	25.4722	24.7934	25.0948	24.3662	27.8575	27.2784	27.1501	26.2088	27.6529	25.6627	27.5459	28.1571	25.1795	27.7042	26.7399	26.4227	25.1247	26.6417	26.4445	22.9084	25.3334	25.753	25.949	25.9922	25.8058	25.7706	24.7669	25.9814	29.2959	26.6417	28.2215	27.7749	26.2105	26.1687	26.565	28.2896	26.1494	26.8165	27.4043	29.0247	26.0418
5	136	25.2235	25.531	25.0256	24.2308	25.61	25.4529	24.0195	25.347	24.6164	24.0952	24.6615	26.5611	27.1429	25.6044	25.7679	27.7387	25.1644	27.4946	27.0294	24.0292	28.2	25.7739	26.241	25.4473	26.8158	26.5375	23.5209	25.0932	25.7662	25.1879	26.6283	25.4081	24.8668	25.9026	25.6696	28.0466	25.9114	29.1181	26.4741	26.6062	23.3847	26.0741	30.8526	26.2165	26.9005	27.429	29.6506	25.1163
5	137	24.29	26.422	24.8399	23.8768	26.7383	26.0738	23.8266	27.6012	25.9608	22.9361	25.6239	26.7218	26.7786	25.9565	26.0584	27.243	24.6919	27.2216	27.3599	25.7153	27.6546	26.6857	25.8259	26.1007	27.077	28.2403	24.2176	25.0303	25.3619	24.7297	27.0072	25.5254	27.2842	26.3422	26.2376	27.9291	24.9852	26.3202	26.2344	26.7624	22.5751	26.7515	28.7804	26.4289	27.0417	27.757	28.5423	25.3135
5	138	24.7785	24.5737	23.8517	23.45	25.6146	24.6257	23.8016	25.5914	25.8278	23.5857	25.6007	27.5911	26.582	24.8748	25.8847	26.7136	23.702	27.501	26.8671	25.0255	27.543	25.5072	24.8995	27.7539	27.3874	26.9605	24.7864	25.1985	24.9129	25.4223	27.7213	26.2818	27.972	25.797	26.6082	27.6083	25.1521	25.0688	25.3866	26.1926	22.7471	26.6145	28.0945	26.532	26.9279	29.0655	26.8914	27.0429
5	139	24.9247	23.4762	23.6085	23.708	25.5012	23.3166	23.2583	25.1907	24.6696	24.6776	26.5228	27.5075	26.4155	25.2626	25.0721	26.4225	22.9095	27.4169	27.4881	25.01	28.0386	23.9318	25.3524	28.1731	27.6098	26.2749	24.4655	25.4857	24.7249	25.9544	28.646	26.2928	27.9206	25.2942	26.2709	28.9643	27.451	26.0461	24.933	25.8247	22.776	26.3536	26.0515	26.0289	25.9913	28.5904	27.1724	28.2444
5	140	25.291	23.873	24.5215	25.017	24.9685	22.6922	25.0008	25.7232	25.2383	25.5682	25.904	26.9493	26.2243	25.572	24.3861	26.4566	23.0304	27.6958	26.7913	25.445	27.1308	22.8008	26.1989	28.0252	27.9066	27.2398	25.0539	25.1626	24.886	26.0785	28.4461	25.5117	28.0321	24.539	26.8771	28.098	28.211	26.9543	25.9988	25.1826	23.2442	25.5044	24.7229	25.744	26.8641	27.05	26.4892	28.3523
5	141	23.9891	25.2428	24.3901	26.81	24.1212	23.5629	25.5217	27.0075	25.9892	26.2593	23.6313	26.0244	25.1342	24.4593	24.7079	26.5881	24.4697	26.6717	26.3319	24.4279	27.4387	23.4402	27.1398	27.3434	27.9714	28.3479	26.8975	25.1746	24.8171	23.9451	28.873	25.3013	28.1753	24.2108	26.0839	28.5945	27.347	27.8948	27.4909	26.2763	24.6652	22.7183	25.0397	26.0666	26.5072	27.2001	26.8057	28.6356
5	142	23.8428	25.6756	24.3424	27.209	24.5699	26.4388	25.9561	26.8219	25.2556	25.9946	21.8609	25.9791	24.2394	24.2028	24.9598	26.9954	25.376	27.4104	26.5141	24.2545	26.1849	24.3144	24.9533	27.4681	27.8035	29.5609	27.1129	25.4379	24.771	22.3385	26.6751	25.2716	25.9652	23.8823	25.344	27.7736	28.3051	28.0723	25.8457	26.5237	24.4246	22.5058	25.9192	26.0892	27.1793	27.7032	27.1325	27.1411
5	143	24.4469	25.8935	26.0408	27.7823	26.0078	26.4202	25.8851	27.4336	24.7019	28.139	21.0941	26.924	23.5389	25.0022	24.598	28.1466	25.1418	26.5986	25.8394	24.5721	25.5215	26.0937	26.4281	28.0521	28.1596	28.8094	27.6432	25.5717	25.6004	22.5143	27.7527	25.0874	25.7215	24.3989	25.3369	27.0248	28.5687	28.0064	25.5585	27.3041	22.6605	21.9481	25.8061	26.3838	26.1118	28.233	28.0529	26.7773
5	144	26.049	27.5653	25.5635	27.4996	26.4827	25.3094	26.1792	28.1004	25.2968	28.8123	21.7355	28.6448	22.4054	25.6432	24.3443	27.975	24.33	25.6977	24.2998	24.5592	26.2579	26.4391	27.1995	27.4754	28.89	29.9651	26.234	25.1507	27.1487	24.1439	28.757	25.3796	26.0354	25.4981	24.7483	28.4939	26.3751	27.7632	25.9507	27.311	22.9139	22.1904	27.6146	26.3687	25.238	28.5134	27.2348	26.9774
5	145	25.372	29.6275	24.414	27.3543	25.1294	25.4915	26.4877	26.1068	25.5357	27.0232	22.1117	29.6823	22.8024	24.8833	25.2475	27.4363	23.7926	24.7239	24.4815	25.9848	26.9211	26.992	29.0768	26.4117	28.0924	30.7597	27.38	26.4883	25.8988	23.1689	26.3093	25.5049	25.58	24.3494	24.077	28.7827	25.7882	27.4882	26.9643	27.1407	23.1118	24.521	28.4981	26.6557	26.9826	28.8266	25.6127	27.4375
5	146	24.9885	30.3365	24.5514	28.4809	25.4336	25.221	26.1254	24.8027	25.1691	26.7682	25.208	29.114	24.1122	25.2022	25.7854	27.8122	24.6439	25.0333	26.0188	27.0634	27.2801	27.7663	27.0156	25.7947	28.1193	29.4349	26.2059	25.7399	25.3239	23.4139	25.2596	24.9666	27.1081	24.0993	24.7976	27.7102	27.1718	27.5129	25.6551	25.7084	23.8683	27.2417	29.0451	28.0114	28.1222	27.3796	26.1419	27.7112
5	147	24.1007	27.9188	24.4498	28.2505	24.1471	25.0689	25.7733	24.7424	24.5421	28.0811	26.1134	31.14	24.8208	24.5074	25.0876	29.2046	25.8733	25.1569	24.9428	26.5663	27.1667	27.842	26.2199	25.3999	27.8808	30.0865	25.6279	25.6411	25.6872	24.4361	23.5083	24.4485	27.8364	23.5919	26.0407	27.4758	26.8891	27.9978	25.2518	25.7884	23.0128	28.2755	29.5284	27.6913	27.017	26.2524	27.2071	28.0785
5	148	23.7446	28.1267	23.9359	27.9775	25.2166	23.9956	26.3534	25.2718	25.195	25.9088	25.6054	28.4219	26.747	24.3548	24.848	30.1365	26.943	24.9937	24.07	25.3656	27.3654	27.2936	28.4151	24.9988	27.9324	29.1171	24.5043	24.4268	26.8285	24.6178	23.7593	23.966	28.2947	24.3122	25.8498	27.8573	25.841	27.8862	24.7806	26.1043	23.0623	28.4321	29.5487	26.8367	25.7795	26.0214	26.7948	28.1733
5	149	24.1393	26.4086	22.7549	28.0053	25.9845	23.1956	26.4927	24.8677	25.5961	27.7244	25.278	26.142	26.5089	24.3652	24.2696	29.3504	25.9282	24.9767	25.2324	25.0799	28.4017	28.3614	26.5211	23.8915	27.9983	29.8575	24.0327	25.4641	26.7968	24.3618	25.539	24.4113	26.7086	24.1216	26.1749	28.2529	25.4844	27.8468	25.1263	26.2643	24.338	28.1638	28.4486	26.5485	24.6421	27.9606	25.8562	28.5584
5	150	23.7699	25.8851	22.2371	25.1647	25.0429	22.8589	27.0154	24.7586	25.5078	26.593	25.8496	24.9003	26.0018	23.1973	24.0156	28.262	24.0428	23.5827	26.6927	26.4723	28.1058	28.4472	25.1405	22.9715	28.2134	30.9349	24.266	24.8726	27.2532	24.48	25.9382	25.0131	26.2271	23.6756	26.6684	29.6429	25.5459	27.8259	27.1932	25.664	26.3001	28.1906	27.9705	26.5815	23.8188	30.1584	26.0817	29.0692
5	151	22.5257	25.4142	22.4879	25.0516	24.1385	23.0133	25.9466	25.2599	25.1431	27.0976	25.7515	25.1109	25.6173	21.5979	24.407	27.782	25.6497	22.021	26.8292	25.9338	27.3507	26.8095	26.45	22.8277	27.8679	32.6685	23.5889	23.952	26.9132	24.6553	24.9759	25.9274	25.0502	23.4557	25.4152	30.3778	28.3156	28.7055	27.7928	25.3769	24.5556	27.921	27.7271	26.5897	23.7569	28.6578	25.5369	29.3179
6	152	24.5579	24.9211	23.0485	23.9252	23.7739	23.9535	24.6907	24.6781	24.8198	27.1559	24.2042	25.6159	25.3645	23.6324	23.9545	25.0269	24.4801	22.1221	25.6231	24.9765	26.0619	25.3434	26.6728	23.1251	26.8517	30.5405	23.3597	22.9642	25.2732	24.2396	24.4053	25.9487	25.0438	23.9786	24.1758	27.9924	28.2625	27.6734	25.6522	24.9579	23.3307	27.4945	26.9115	25.8383	23.2323	25.53	25.6235	26.9332
6	153	25.4899	25.8948	22.8224	22.9296	24.0463	25.6125	24.8819	25.0336	25.1163	26.5847	23.9166	25.2241	25.1576	24.2166	23.8491	24.6158	24.1758	22.4942	25.4267	24.9877	24.3185	25.5366	25.1609	23.8761	25.1526	27.6801	22.6824	22.3933	24.3747	23.737	25.2361	25.5292	26.1762	23.8942	24.7171	26.6381	27.6485	27.3493	24.7683	25.1955	23.6502	25.2249	27.4716	25.4344	23.179	24.22	24.6357	26.1162
6	154	25.1198	26.247	22.2786	23.2188	24.6091	24.4345	24.8563	24.7068	24.7821	25.2326	23.226	25.1205	25.4326	24.5581	24.9262	24.4501	23.3155	23.2745	24.8262	25.1776	25.2802	25.8527	24.9103	23.997	26.0825	27.4131	22.079	22.5545	23.7761	23.2535	26.3222	24.6321	25.1523	23.8492	24.5583	27.0746	27.7252	28.1717	25.2762	25.3611	23.6655	25.3055	27.9693	25.9354	23.2413	24.1024	23.8133	27.1181
6	155	24.0072	26.1445	22.0973	25.427	24.9499	25.9938	24.134	24.4126	24.6216	25.0878	24.3613	25.7517	25.415	24.2078	24.221	25.2934	22.725	23.6632	26.2799	25.5508	25.1777	24.1807	24.1568	23.394	25.444	27.1578	22.3665	23.6039	23.7544	22.9473	26.8545	24.7511	25.6651	23.9303	24.6831	27.4491	27.9389	27.5238	26.1017	25.1516	24.1231	25.8761	28.23	26.1897	23.1279	24.9904	24.354	26.529
6	156	24.2513	26.068	21.2243	25.5418	24.1142	25.6627	24.9603	24.0023	24.2302	26.1068	24.1406	26.261	25.3372	24.4441	23.7677	25.1709	22.1741	24.6375	27.2405	25.359	24.8691	23.5498	24.6427	23.0772	24.3972	25.8891	23.0471	25.3083	23.885	22.971	26.6314	24.8989	26.8021	23.6809	24.7961	27.7787	28.4495	26.7382	26.4803	26.0216	24.2859	26.465	27.2339	26.4039	23.162	25.8599	24.5075	27.5664
6	157	24.3783	26.638	21.9648	25.2805	25.1021	26.4672	25.9755	23.7564	23.8911	25.8649	23.3708	28.9206	26.0022	24.7765	23.724	24.9318	21.9824	24.8877	25.8112	25.5435	24.0996	22.5008	24.8004	23.7069	25.1275	26.0001	22.7545	25.4519	24.2543	23.168	25.0113	24.7086	25.9681	23.1359	24.2964	28.8167	28.6127	22.279	25.9569	26.2913	24.7215	26.7806	26.698	26.2669	23.3575	23.7864	24.5149	27.8856
6	158	24.4242	26.6571	20.9015	25.7003	24.975	26.1287	25.5519	23.73	23.2545	25.2565	22.9397	26.1806	25.9548	25.3426	23.9445	24.8385	22.0606	24.0127	25.5942	24.6592	24.0015	22.173	24.8073	24.4997	25.0462	26.5801	22.4202	25.436	24.0059	23.2428	23.6902	24.6576	25.4845	23.2748	23.103	27.4241	28.6807	21.1464	26.6023	26.1311	24.5748	26.9028	26.1457	26.2546	23.8937	22.5726	24.2269	30.4205
6	159	24.2227	26.7404	21.6573	26.0785	25.4759	25.6501	26.0409	23.8656	23.4204	26.5368	22.5737	25.3153	25.8317	24.2561	24.0416	24.5281	22.562	24.9654	25.5088	24.2869	24.8622	22.703	24.4084	25.3294	24.459	26.611	22.6217	26.4123	24.6374	24.0823	23.3322	24.8148	26.1485	23.3704	24.3532	26.6915	28.5447	23.3857	26.8155	25.9192	23.6044	26.9571	26.175	26.0724	23.3689	22.5909	24.2702	28.077
6	160	23.883	27.1043	22.9701	26.1766	25.3818	25.2018	26.6354	24.1471	22.9803	26.887	22.7782	25.37	26.1115	25.0045	23.9644	24.2034	22.5972	24.5341	25.1975	24.0902	25.0576	24.3579	25.1234	25.7534	23.8985	27.0548	22.0924	26.2749	25.74	24.7596	23.026	24.2491	25.4738	23.317	23.8211	25.1588	32.3067	25.2555	26.2044	25.1882	24.1093	27.0226	26.2302	26.1604	22.5543	23.6807	24.4011	27.4033
6	161	23.4038	25.9808	23.2998	26.0503	25.0775	24.4052	26.7233	24.0268	23.126	26.9397	22.6991	25.0534	25.9384	25.0385	23.295	23.7732	22.2998	23.806	25.2374	24.1009	24.8142	23.9701	25.6863	25.8467	23.5035	27.1063	24.3242	26.499	24.7661	25.0764	25.191	24.2302	24.8522	23.4009	23.4162	24.7001	27.8855	26.0931	24.7921	26.218	23.5891	27.1881	26.027	25.8868	21.8138	24.5823	24.3121	25.9057
6	162	23.0311	24.0124	22.96	26.5608	25.486	23.4541	25.8819	24.101	23.8003	25.3045	23.031	24.6971	24.943	25.4385	23.0239	23.3497	22.8122	23.2472	25.5363	23.7458	24.6907	23.0999	25.2662	26.2551	24.3466	27.2549	24.5461	26.7037	23.8626	25.2813	25.9036	23.6499	24.339	23.4467	24.4563	25.6311	27.2271	26.7315	24.827	26.5108	22.6093	28.2666	26.5784	25.2909	21.1508	24.7761	24.3802	27.303
6	163	23.1821	23.2808	22.1764	26.6087	25.625	25.2166	25.7129	23.6091	23.9039	24.5965	24.2907	25.6492	25.3975	25.7005	22.5855	22.7917	22.8936	23.254	25.4443	24.1651	24.0104	23.0546	25.0118	25.9557	25.217	26.9827	23.4571	25.5778	22.8512	24.8054	26.1901	23.9424	24.4733	23.6012	25.8971	26.0067	26.8246	26.4979	24.8881	26.6342	22.2157	28.9621	26.0054	25.9246	20.8677	24.9143	24.6747	27.4535
6	164	23.6614	23.6407	23.0536	26.6647	25.1591	25.8098	25.7439	23.095	24.2258	25.9585	24.2647	26.759	25.2507	26.0295	22.3143	23.3633	22.4011	23.6555	25.4678	25.0101	24.6587	23.9925	24.7599	25.5675	25.3153	26.3436	23.1813	24.3298	23.0622	24.1333	26.5123	24.7256	24.6661	23.6996	26.4835	26.7946	25.9423	26.0003	24.3487	26.5944	22.536	27.917	25.2102	25.9461	21.3708	24.8706	25.0731	26.3475
6	165	23.9563	23.0461	23.2117	27.1852	24.9896	25.5999	25.3592	23.0743	24.2604	25.8192	24.2993	26.0705	25.3918	26.0978	22.1529	23.4849	22.6206	23.0493	24.0513	25.2441	24.3691	24.664	24.68	25.1192	25.1401	25.883	22.8169	25.1108	23.4026	24.2586	26.862	24.3958	24.9457	23.765	26.8994	25.9745	26.0516	26.107	23.9991	26.69	23.0085	27.609	23.9625	26	21.9997	24.7839	24.4476	25.9445
6	166	23.9013	22.6835	23.1903	29.2453	24.9329	25.8734	25.4345	24.0121	24.6342	25.4044	24.6467	25.3809	25.8727	25.288	22.7712	23.6708	22.6758	22.2748	24.5401	24.713	23.3511	25.1693	24.7013	25.8406	25.2311	26.5432	22.8283	25.4994	24.2764	24.2633	26.0261	24.9707	25.2942	24.3106	26.9218	25.2103	25.5462	26.3072	24.4326	26.6501	23.0767	27.5174	22.4492	26.1164	22.5176	24.6981	24.2338	25.8668
6	167	23.4629	22.2978	23.3404	27.317	24.5777	24.1999	25.5468	24.6279	24.3906	25.2406	25.1662	24.5724	25.5869	24.1223	23.2677	23.1484	22.4368	22.922	25.0608	25.4502	23.5189	24.8828	23.9433	25.9254	24.4309	26.2036	22.2529	24.0424	25.4598	24.3674	25.1007	25.1089	25.4204	23.2855	26.7649	24.3627	25.1781	26.4547	25.9946	26.6262	23.1364	27.6319	22.1241	26.0577	23.1023	24.7371	23.7507	25.6101
6	168	23.0909	22.6025	23.5158	27.479	24.6153	23.7036	25.3442	24.6593	24.0365	24.8072	24.7194	24.2122	25.4912	24.3999	23.3565	22.6594	22.8737	23.3831	25.558	25.7907	23.7652	23.7381	22.7442	26.7487	24.989	25.5263	22.0102	24.5152	24.3635	24.5413	23.8024	25.0194	25.3135	22.7773	25.4097	23.5361	25.3563	26.7583	26.5261	26.8068	23.8222	26.9202	22.1394	25.9677	23.286	24.7449	23.4213	25.1741
6	169	23.3763	23.4084	22.9904	26.8237	24.2431	23.8826	24.5146	25.1805	23.5102	25.1733	23.934	24.0609	25.3044	26.1454	22.7086	22.2077	22.286	23.7841	25.2108	25.8892	23.8806	23.6726	21.7254	24.9546	25.3575	25.4043	22.4739	25.1651	25.2381	23.7463	22.4037	25.0926	25.1717	22.1874	24.1928	23.3551	25.5631	26.8844	26.0108	26.6103	23.9075	27.0095	22.2768	25.4972	22.1699	24.5449	23.8758	25.4665
6	170	23.529	23.7756	23.064	26.4891	23.9584	23.3201	25.152	24.8734	23.6773	25.3364	22.4114	24.133	25.277	26.2421	23.4446	22.0914	22.4532	23.336	25.2042	24.6448	22.6486	22.9717	21.2531	23.9477	25.9376	25.877	23.1439	25.9315	25.4123	23.4849	23.004	24.8896	24.9544	21.5204	24.0483	23.059	25.4417	27.0345	25.3716	26.5704	24.2754	26.4497	23.7328	25.1204	22.0455	24.6279	24.6591	25.4031
6	171	23.5986	23.8042	23.1518	26.2695	23.9124	22.4904	24.9159	24.0944	23.9633	25.6376	23.9389	24.0464	25.4736	25.5652	23.6007	22.5386	22.3866	23.8742	25.5725	24.8508	21.6372	22.3799	21.7711	23.488	26.0207	25.516	23.7327	26.1521	25.7669	24.0568	24.8241	24.7681	25.0357	22.7161	24.3012	22.5522	25.5971	27.0212	24.8357	26.4955	23.6349	26.3035	24.3749	25.2615	22.0913	24.9404	24.4551	25.0844
6	172	23.8568	24.1316	23.4934	25.8564	23.6861	23.0005	24.8478	24.4199	24.0878	24.3467	24.4769	24.0368	25.3864	25.8522	23.7016	24.4122	22.2636	23.1819	26.3794	25.3536	20.8735	22.1596	22.5814	23.0396	24.6321	25.3364	24.1225	25.6396	25.9133	24.1843	25.3071	24.2822	25.2039	23.1787	23.07	22.0272	25.5122	27.088	24.485	26.7298	24.4116	26.7631	24.6123	24.8968	22.8411	24.8619	24.0541	25.0629
6	173	24.2442	23.7804	24.2086	25.9074	23.6435	23.9779	24.354	24.5334	23.8274	24.4581	23.8996	24.2341	25.2573	25.4033	23.1931	23.8333	22.1853	22.3577	25.4209	25.2308	21.518	21.9329	22.7648	22.5411	24.8416	25.1902	23.9253	25.2872	25.9618	24.0389	25.2232	24.3296	25.3242	23.2642	22.8453	22.8113	25.8842	27.1931	24.2407	26.8679	24.3906	26.5414	24.2649	24.8008	23.1108	24.9317	23.696	24.6972
6	174	23.5893	23.4314	25.8381	26.3573	23.5633	23.4821	24.3123	24.4957	23.8189	24.5522	24.7445	24.2605	25.2175	25.0459	23.8591	24.2825	22.527	22.8327	25.6304	25.113	21.6813	23.0848	22.9313	22.7339	24.7798	25.0816	23.8194	24.2911	25.1442	23.8398	25.399	24.5896	25.052	23.114	23.2962	23.2214	25.8907	27.1591	24.1646	26.328	24.3854	25.9407	24.1301	24.3173	23.5433	25.3128	24.1992	24.7988
6	175	23.0161	23.061	23.9294	26.0221	23.6206	23.3505	25.0189	24.6656	24.017	24.9414	25.5925	24.2385	25.3754	23.3223	23.5862	23.8005	22.9882	22.9787	25.639	25.456	22.7854	22.8855	23.2281	23.7164	25.0691	25.0733	23.7869	22.9428	24.1881	23.7183	25.9938	23.3628	25.249	23.6337	24.0993	24.0148	25.0682	27.5986	24.3225	26.6581	24.8444	25.8707	24.1716	24.1854	23.277	25.0258	24.6825	25.0056
6	176	23.2069	23.5565	21.811	25.9415	23.283	23.2901	25.1092	24.1537	23.8869	25.7345	25.8286	24.3176	25.6595	22.4204	22.8635	25.0213	22.9125	23.617	25.3481	26.2157	23.0923	22.3495	23.9164	24.4028	25.7131	24.7546	23.8249	24.0653	22.1058	23.7557	26.598	23.7744	24.6066	24.2254	25.2297	24.6151	24.5073	26.9293	24.4626	26.7059	25.085	25.7467	23.8311	23.7685	22.9633	24.8793	25.3506	25.2719
6	177	24.124	23.7101	21.1188	26.0126	23.4485	23.1363	24.2691	24.8989	23.4429	25.5164	24.8308	24.3088	25.7702	22.3722	22.1965	25.1842	23.4036	23.3292	24.7844	25.9712	23.291	22.5277	24.3523	24.4688	26.2293	24.4421	23.9656	23.9119	21.8741	23.9907	27.0078	23.2001	24.2098	23.8585	24.4223	24.5753	24.3343	25.9165	24.3278	26.7458	25.1086	25.3401	23.858	23.7775	22.7145	24.6279	25.5125	24.8147
6	178	24.3279	24.2081	21.1716	25.2246	23.3302	23.0898	23.9975	24.3833	23.0691	24.8648	23.7388	23.8842	25.6697	24.2429	22.2412	25.5146	22.9503	23.2813	23.9741	25.1056	23.8574	22.6721	23.9388	24.2837	25.5881	24.7067	23.749	24.0881	22.2916	24.2538	26.8096	23.1573	23.037	22.8793	23.4544	24.3154	25.0276	26.4691	24.5523	26.3524	25.1441	25.0613	23.3218	23.2234	23.0597	24.5374	25.4449	24.3815
6	179	24.1698	24.075	22.3896	25.0043	22.8957	23.1622	24.1956	23.8231	23.0433	23.1761	22.9093	23.7093	25.4853	25.3208	22.4286	26.0568	23.4994	23.3018	23.7896	24.9542	24.0538	23.7436	23.2188	23.0019	25.3885	25.8164	24.0195	23.9791	22.3302	23.9183	26.6447	23.3933	22.9303	22.6821	23.2321	23.3475	25.6481	26.9442	24.9492	26.3402	25.3202	24.9785	23.7238	24.3959	23.0256	24.0816	25.1809	24.3707
6	180	24.0489	23.7448	23.499	24.376	23.0208	24.6844	24.3174	23.9081	23.0107	22.2554	22.8517	23.7349	25.4619	24.6014	22.5503	26.882	23.2378	23.5138	23.9495	24.0657	24.4197	24.4843	22.806	22.1864	25.3964	26.1263	23.4111	24.386	22.4471	24.2728	26.367	23.1466	22.993	23.048	23.3246	22.6141	25.0601	27.128	24.8183	26.2424	25.5823	25.2689	24.2807	24.5972	23.2145	23.3039	25.2395	25.2384
6	181	23.7851	23.7518	24.571	25.0628	23.1415	25.209	23.8359	23.1053	21.4156	20.3724	22.6396	24.1437	25.4795	24.7288	22.5024	26.3178	23.1596	23.8388	23.9692	24.7368	23.8303	24.2985	22.7236	23.1532	25.9073	26.1778	23.2652	24.6267	23.4262	24.0908	26.2324	23.4696	23.9062	23.4772	24.0269	22.5847	24.9951	26.8919	24.5598	25.8653	25.9839	24.8532	24.7605	25.1323	24.2597	23.4038	24.6903	25.1228
7	182	23.6482	23.9833	24.2419	25.7977	22.4567	24.4826	23.5626	22.6974	20.289	21.2457	22.1227	24.8567	25.9568	26.041	21.5734	27.747	23.264	24.0539	23.9571	24.1973	23.4066	24.2801	22.4538	22.5986	28.8365	25.8433	23.3013	25.8295	24.0785	24.0511	26.2245	25.0528	23.8759	23.7812	22.7751	21.9464	25.0832	27.8896	23.4114	25.7401	25.7975	23.8079	25.6495	24.3542	23.3858	23.4732	24.3435	27.1922
7	183	23.0707	21.6335	23.3212	25.1513	22.1778	20.2492	23.905	22.3871	20.1785	21.6652	22.7628	24.7701	25.9288	25.6888	21.9634	26.1548	25.7085	24.3976	24.6437	22.7704	22.2505	22.7558	22.1003	21.2414	26.8614	24.3296	23.2559	25.7879	24.8749	23.85	25.3031	25.4335	23.6143	23.2595	22.3424	22.1915	23.6586	26.3043	21.1095	24.7283	23.9819	23.6838	24.6506	23.1799	23.0868	23.068	24.8931	26.9853
7	184	23.3307	22.1017	22.6804	23.8239	22.1298	20.0726	23.216	24.2298	20.5541	21.015	22.4485	24.8195	25.9849	25.2634	23.0113	25.787	24.6984	24.8071	24.6574	23.2199	22.5168	22.586	22.6112	22.2325	25.8156	22.4475	23.271	24.9879	24.0682	24.3469	25.0908	24.9921	23.6188	22.8842	22.6948	23.7453	23.0035	26.384	20.5286	25.1229	23.0334	24.0415	24.4458	23.4427	24.3151	23.9699	24.2349	24.4954
7	185	23.9588	24.1849	22.9443	24.2479	22.9689	22.7851	22.8544	23.7521	21.2961	20.7287	22.9122	24.6779	26.069	24.7394	22.7409	24.8815	23.7909	24.7822	24.378	23.5302	23.6098	22.2647	22.3571	23.6032	25.5423	21.9447	23.8165	25.5077	23.5505	23.4618	25.3892	23.7884	22.5197	22.4072	22.9722	25.3221	22.1452	25.7221	19.8023	24.5559	23.2615	24.3834	24.6628	24.3251	23.1367	24.0534	23.1555	23.7866
7	186	23.7383	23.6197	22.5605	23.9226	22.8929	23.1323	23.6876	25.6877	21.4489	21.8854	22.826	24.5467	26.0129	22.4381	22.6598	23.8289	22.8234	25.5462	24.3074	24.0015	23.2459	22.0909	22.1526	24.3889	25.4394	21.1977	24.2605	24.7785	24.1879	24.3196	25.0377	23.8027	22.1034	22.3843	22.967	24.802	22.3074	24.81	20.1246	23.1492	23.0153	25.8221	23.7936	23.952	23.4178	23.7077	22.454	23.8057
7	187	23.5029	23.2664	21.4807	25.7624	22.7185	24.5191	24.2116	25.6347	21.8226	22.4174	23.1379	24.2822	26.5301	21.928	22.1809	22.9086	22.2245	25.4048	24.7086	24.299	21.887	23.6164	22.5105	22.479	25.3179	22.2271	23.6692	22.7314	24.4116	23.4408	25.6048	24.4921	21.5278	22.8963	23.4107	24.0672	23.6897	23.8694	22.0213	22.5361	23.4976	25.7811	22.5599	24.4	24.1985	23.5281	22.4659	24.7243
7	188	23.5299	23.7062	21.2659	23.7895	22.975	25.7889	23.3533	24.5721	23.0476	22.0609	23.0537	23.7314	26.6806	21.9103	22.7292	22.0105	23.145	25.1934	24.4699	23.7833	21.962	23.109	23.4179	22.2218	23.0127	24.865	23.1031	22.0627	23.5373	23.1371	25.1679	24.4054	22.1119	22.7628	24.0753	24.0872	23.6099	24.8342	23.2965	23.2149	23.1305	24.2495	21.7797	24.721	23.3026	23.5831	22.0314	26.011
7	189	23.5911	23.3521	21.4595	24.2782	22.8186	21.3689	23.0989	24.2843	23.334	21.7305	23.2955	24.5883	24.6676	22.5563	22.654	22.6195	23.5596	24.7189	24.2654	22.3248	21.6138	21.3301	23.9005	22.7069	21.7554	25.9833	24.1681	22.4034	23.2862	23.1188	25.6902	24.4266	23.105	22.3494	24.2883	24.5347	23.3127	25.6689	23.3922	24.3005	22.5957	24.0296	21.0111	24.8157	21.9975	23.5629	22.8009	26.8222
7	190	22.7468	23.4826	21.4383	25.7536	22.2445	20.6289	23.3147	24.1995	23.6707	22.0344	22.5219	24.2485	24.0277	23.3218	23.3832	23.2015	22.2944	24.8443	23.0588	22.585	21.8697	21.9735	23.7976	24.2407	23.2761	24.7939	24.4357	23.2811	24.1483	23.9473	25.5098	23.42	22.86	22.0862	24.6388	25.3411	23.105	25.7327	24.3078	24.4982	22.1388	24.3334	23.093	24.4417	21.9895	23.7268	22.688	26.2258
7	191	22.5157	24.4862	21.276	24.6091	22.8037	21.0453	23.2219	23.1984	23.2634	20.5791	21.2053	23.884	25.7183	23.2493	23.1047	22.3552	22.7	25.1227	22.1095	22.8515	21.3917	22.2434	23.8543	23.623	23.9674	24.8453	23.8228	23.5439	24.6196	23.6675	25.6238	23.4548	22.7009	21.7827	25.0984	25.0301	23.1853	25.9093	24.5896	24.1138	23.0493	24.8406	24.5087	23.6436	22.8649	24.1292	22.4778	25.3954
7	192	21.8149	24.7293	22.0433	24.6939	22.9871	22.0132	23.0961	23.2826	23.801	20.1432	22.744	24.616	24.8691	23.8061	23.3627	22.0223	22.9537	25.2169	21.5088	23.5523	21.9332	22.986	23.7913	22.3782	24.4237	23.8354	23.261	22.9594	24.3996	24.2414	25.7008	23.9408	23.1417	21.8637	24.9267	25.2841	22.3214	26.2644	24.0594	23.6386	23.244	25.7319	23.7029	23.2674	22.8201	24.3792	22.5659	25.6378
7	193	21.7148	24.0943	22.0963	23.8873	23.2101	22.2527	23.7429	23.8354	23.7838	20.1079	23.1689	24.3583	24.4416	24.4511	23.1622	21.3084	24.4793	25.4755	21.2738	23.8759	21.9274	23.05	23.1561	22.2112	23.2912	24.6861	23.0736	22.7151	22.5734	23.6453	25.3601	24.4479	23.0192	22.2203	23.7165	25.5858	22.1626	25.9292	24.0675	22.9338	23.4793	25.5464	22.9161	23.309	23.9219	24.1447	23.2265	24.6779
7	194	21.5244	23.3108	21.3066	22.53	23.1463	22.6149	23.6968	23.6514	22.8335	20.4117	23.7706	23.4786	23.2456	24.4888	23.4409	21.1391	24.4173	25.7674	21.2461	23.9884	22.1632	22.4223	22.1952	22.7477	22.9487	24.8057	22.9541	21.9969	22.5231	22.2864	25.8295	24.8676	23.0821	22.0433	23.378	23.7381	22.6762	25.6477	23.8904	23.2907	22.679	24.3667	23.6487	21.687	23.4242	24.7793	23.9938	24.1691
7	195	21.9462	23.3807	21.105	23.0794	24.1934	22.981	22.8149	24.2056	22.6312	21.8152	22.4648	21.2322	22.5908	25.0364	23.2788	20.9527	24.4605	25.7379	21.2253	23.9652	22.105	22.1259	22.1206	23.2156	23.1502	24.0477	24.2999	22.0016	23.3387	21.8405	26.3442	24.7697	23.1555	21.829	23.9544	22.5609	22.1377	25.8494	24.0829	22.6613	22.4067	23.5679	24.6933	20.9297	21.8547	24.4509	23.9009	24.5803
7	196	21.4754	23.6955	21.3938	22.5931	24.4249	22.1898	23.864	23.8124	22.2364	22.9992	22.425	20.8273	23.0374	23.0532	23.2125	21.3292	24.9167	25.7477	21.0442	23.5449	21.8073	21.9043	23.1325	23.0559	23.4292	22.6988	24.6542	21.4859	23.0287	20.696	25.8694	24.3416	23.0729	22.255	23.5966	22.1799	21.3189	25.5668	24.1755	22.2496	23.3538	23.3794	23.7506	20.7893	21.8922	23.9323	23.6688	24.0164
7	197	21.7896	23.6368	21.1315	22.2608	24.2917	21.5748	24.2237	23.958	22.2098	22.1978	23.0654	21.4739	23.0008	21.7261	23.2677	22.0893	25.7281	25.7772	20.8701	23.1831	22.0204	21.256	24.3098	22.2719	22.9274	22.0486	24.2275	21.8812	22.9434	21.1434	25.8096	23.6764	22.2492	22.3983	23.2472	23.392	21.8059	25.2211	23.7125	21.91	22.9097	24.4042	22.6017	21.4721	21.7922	24.3875	23.9878	23.8568
7	198	21.5399	23.6539	21.512	23.3468	24.0202	20.6539	23.415	23.1807	22.9314	21.854	23.4778	23.1277	23.2309	22.0164	22.8658	23.8441	24.6881	25.9007	20.8487	23.2604	22.416	22.0157	23.7409	22.1898	23.266	22.1792	23.1797	21.9782	22.8495	22.0605	25.9491	23.7955	20.5631	22.8661	23.2163	25.0225	22.7133	23.7596	24.4667	22.3318	22.4301	23.8484	23.0993	21.6769	21.9339	24.5507	24.8011	24.535
7	199	21.7515	23.614	22.1378	22.2297	23.6611	20.5176	23.289	23.8296	23.499	22.0256	22.8409	23.7985	23.0427	22.5276	24.067	22.9694	25.0658	25.7968	22.194	22.9746	23.9579	22.7395	23.6296	22.7803	24.9789	23.4713	23.7283	23.3896	23.5637	22.3004	25.7896	23.9705	20.496	22.5921	22.769	24.7375	24.3352	23.837	23.6982	22.7945	22.0134	23.7793	24.4292	22.6315	22.3443	23.8589	24.4929	25.9484
7	200	21.6425	23.8952	23.11	22.6889	23.0738	20.604	22.8993	22.6846	23.8697	22.8736	23.1184	22.7174	22.3761	23.332	23.4032	22.4567	24.5265	25.8165	23.2383	22.3699	22.7721	23.1266	23.5769	23.4405	24.6708	23.8417	24.29	23.3444	23.9196	22.8721	25.637	24.3522	20.0035	22.6886	22.6547	24.0269	24.5878	24.8503	23.573	20.833	22.3942	24.4772	23.7888	22.7604	22.313	24.4125	23.0062	24.7706
7	201	21.6759	23.3664	22.7355	22.8	22.8297	21.2558	22.5768	23.0295	23.8525	22.1578	22.9378	23.7529	22.3476	23.2567	22.1678	22.9015	24.3387	25.7576	23.7757	21.6459	21.9389	23.5307	23.4581	22.6175	23.8039	24.3395	23.7661	22.6238	23.3113	23.5248	25.0756	24.3894	20.1377	23.0913	22.6234	22.8298	25.1413	24.304	23.6285	20.6396	22.0553	24.6567	23.6184	22.3818	22.1507	24.4208	23.3602	24.6663
7	202	22.3381	23.0218	22.7313	23.124	24.0732	22.0786	22.2934	21.9509	23.7613	21.7587	22.5442	23.949	22.242	24.3191	21.3499	22.8372	24.4322	25.6492	23.3525	22.0556	21.9101	23.7535	22.5923	21.4224	23.3063	23.785	22.9168	22.6907	22.9647	23.0139	24.4001	24.5772	22.1857	22.9618	21.9169	22.2608	25.0149	24.4585	23.4366	20.7446	22.1922	24.5774	23.5098	22.3068	21.9259	24.191	23.9759	25.8859
7	203	23.7276	21.7959	22.642	23.9756	23.7337	22.4893	23.0933	21.567	22.7058	21.794	22.8446	23.373	22.6885	25.1463	22.6253	22.3172	24.0146	25.602	22.8116	23.1335	21.9505	23.3217	23.0677	21.8927	22.4916	23.6428	23.2408	22.3145	23.0795	22.5094	22.0691	24.5028	22.2088	23.1915	22.2261	22.9566	24.5453	23.6852	23.6739	20.9035	21.918	24.5664	23.3666	23.0555	22.2943	24.1601	24.7064	25.8523
7	204	22.8341	21.1116	22.5714	24.2661	22.1938	22.2138	22.9568	20.342	23.3019	21.8462	22.7517	24.2317	23.4221	24.7946	23.9246	21.2946	24.8319	24.4982	22.1896	23.4692	22.4349	22.9914	22.9807	21.9829	22.9328	23.2056	23.4009	22.6744	23.333	23.04	22.3144	24.0108	22.0519	23.6409	22.9305	23.3687	24.4213	23.1142	22.6494	21.2191	21.6467	25.2604	22.8777	23.6234	22.1758	22.9248	24.4375	25.0985
7	205	22.6806	21.3723	22.2257	24.6727	22.6366	22.7814	23.0682	21.926	23.7781	22.2177	23.2278	23.5069	22.7233	24.7598	22.8944	20.7845	25.8446	22.3628	22.3885	22.5965	22.3908	22.3845	22.5546	21.4539	23.7154	24.7015	23.2257	24.1549	22.7917	23.2904	22.8419	23.3827	21.9759	24.1758	22.9144	23.3501	25.106	22.7813	23.1916	21.6033	21.7072	24.4083	22.442	24.5192	22.1149	23.5037	24.4877	24.3478
7	206	23.2918	21.7452	22.4099	25.7359	23.0821	22.5382	23.1546	23.6225	23.2514	22.5056	23.6177	22.1853	22.0046	25.0069	22.9798	20.6548	25.8726	22.6023	21.9692	22.34	22.0063	22.0768	23.2207	21.5179	23.4461	24.9611	22.8148	24.1615	23.2307	24.4107	24.035	22.6824	21.6379	23.4758	22.4379	24.8181	24.1049	22.6078	23.1741	20.956	22.103	24.6872	22.5136	24.3459	22.5017	24.2787	22.961	23.6803
7	207	23.6633	21.3391	21.614	23.7953	23.1574	22.7591	23.3597	21.787	21.5513	22.3097	23.0905	21.6819	22.3947	25.1698	23.9753	20.7071	26.6099	22.0287	21.2876	24.1237	22.0815	21.8581	22.2005	22.0674	23.3164	24.5849	23.2358	22.6825	24.099	24.3947	24.692	23.1325	22.2319	22.8057	22.6638	25.0604	23.632	22.7936	22.9881	21.3175	23.2324	24.5716	22.9972	23.8379	23.8031	23.3154	22.3005	23.1342
7	208	23.8463	20.1913	20.6788	22.7101	23.0416	22.3016	22.727	21.4171	22.5137	22.7016	22.6677	23.3935	22.5218	20.9971	22.9229	20.8059	25.6986	23.8596	21.3362	24.7291	21.8408	23.034	22.3971	22.1312	23.8291	23.9101	22.9221	22.2576	23.5571	23.9019	24.7939	23.5877	21.4301	22.2934	23.3594	25.0453	24.7053	23.7524	23.0243	21.9657	23.9461	24.6323	22.8905	23.2732	23.7602	20.5689	21.6971	23.6123
7	209	23.6741	19.945	22.1618	21.8082	22.9931	22.1538	21.8011	21.0756	23.0598	23.1435	22.4974	23.1867	22.4873	19.6311	23.0875	20.4453	24.7496	23.8677	21.5915	24.109	22.5483	22.8033	22.1579	21.9562	24.8551	23.891	23.1384	21.9923	22.9701	23.8565	24.7295	23.8889	21.9316	23.57	23.4247	23.6542	23.8241	23.5528	22.4897	21.7274	23.5403	23.9114	24.3292	23.5578	23.1974	20.3158	21.6568	23.844
7	210	23.138	21.0808	22.6257	22.4811	23.1519	22.7702	21.2255	21.5827	24.4634	23.0174	22.7397	22.7999	22.5506	21.5524	23.1941	20.5501	26.3511	24.2149	21.9516	22.302	23.4122	22.2861	22.1366	21.6515	24.5503	22.9381	21.9158	23.018	22.4727	22.4685	24.1935	24.1226	22.4481	22.8238	22.4788	23.0296	23.5656	23.3734	22.4005	21.1587	22.97	24.5349	25.0235	22.9519	22.4182	20.5084	21.8172	23.6667
7	211	22.6904	22.8983	22.0521	23.2043	23.5343	23.0355	21.319	21.8697	24.1184	22.3947	23.5985	23.0645	23.027	22.9589	23.2714	21.0206	25.3341	23.71	22.1297	23.253	22.4601	21.9216	22.279	21.8523	23.4348	23.3783	21.8639	23.35	22.5797	22.1568	23.4294	22.8782	22.7996	23.5318	22.4992	23.3081	24.9997	22.8177	23.0618	22.288	22.548	23.5932	24.2131	23.3986	22.2578	21.8422	23.2091	23.7279
7	212	22.7614	22.7432	22.1818	23.1925	23.1017	22.8372	21.3564	21.5434	23.5888	21.9634	23.7061	23.2825	22.4443	22.3324	23.1162	22.1027	24.5744	23.5228	22.8175	24.2738	22.3713	22.0533	23.4518	22.9072	22.6662	23.6956	22.0392	23.0233	23.002	22.0055	23.601	22.3354	23.3407	23.0546	22.5765	23.5178	24.0189	22.9023	23.118	23.522	23.461	25.4808	23.4549	23.5525	22.363	23.578	23.7649	24.4002
8	213	23.5497	22.3243	22.2565	22.9619	23.9654	23.3418	22.4439	22.5351	23.9369	21.7826	23.8233	23.3569	22.3315	22.5698	23.0109	26.3277	25.478	26.4622	22.5497	23.2506	22.2549	21.6526	23.4615	24.5814	22.2599	26.3711	22.3468	23.1408	24.0557	22.8631	23.8424	22.521	23.0322	23.1098	22.6858	23.9712	23.1043	22.6496	23.2341	23.8577	23.1353	24.8594	23.3342	22.6297	22.6689	24.5978	22.6196	24.4956
8	214	23.2294	22.6108	21.853	22.8386	23.9142	23.1648	22.0112	21.8422	23.9199	22.1088	22.7785	21.6133	19.6045	22.6562	22.7921	22.5362	23.1864	26.812	21.2533	22.9271	22.4035	21.5519	22.6269	23.3324	22.6426	26.3939	23.8148	22.7978	22.8946	22.3716	23.3881	21.9737	23.6851	24.5891	22.7384	23.7687	23.935	22.2311	23.0944	23.1965	22.5201	23.4051	23.7856	22.311	22.1433	24.2648	21.9642	24.9415
8	215	22.5638	22.8361	21.9549	22.9795	23.6413	23.2027	21.7327	22.3794	23.8574	22.0552	21.6842	21.5004	20.4901	22.3999	21.1545	22.174	23.338	26.4142	21.2016	23.7667	22.9714	21.8119	22.2947	23.9989	22.8024	26.3026	23.0491	23.4339	22.6308	21.8065	23.0445	22.4501	24.1304	22.2964	22.5923	24.6241	24.3367	21.7471	23.3227	23.4232	22.2938	22.5602	23.5963	23.2153	22.7733	23.5134	21.7883	23.5601
8	216	22.4988	22.8235	21.7905	23.56	23.3233	22.7873	21.6263	23.863	23.0702	22.9443	21.6739	22.416	21.7364	21.8608	21.641	22.3213	23.4522	26.4526	21.0063	23.7499	23.0232	21.9388	24.067	22.5137	22.4122	24.2766	21.358	26.257	21.8232	21.8884	23.137	22.5016	23.2248	21.8186	22.9701	23.2779	24.575	21.7884	23.2941	22.4513	21.8872	22.2365	24.5804	23.8065	21.7497	22.7117	22.4267	24.0415
8	217	22.3841	22.7812	21.7484	23.0042	23.1042	22.3528	21.3305	23.3048	22.9407	23.5193	23.8517	23.1067	22.3785	22.1162	23.0161	22.3571	23.834	26.8905	20.8492	23.2377	21.8559	22.9662	25.1186	22.9162	23.4431	23.5468	20.1765	23.3048	21.4915	22.0729	22.7551	22.7328	22.41	22.5176	23.1424	23.554	24.5926	21.6115	22.4513	22.9	23.2294	21.9385	23.2883	21.9342	21.3135	23.0356	21.4983	23.9925
8	218	22.2511	22.5095	22.0984	23.1758	22.7038	22.095	22.3362	22.5853	22.3296	22.7459	24.198	26.1951	22.6186	21.5856	23.1473	22.0295	22.99	27.8456	20.9673	23.3286	21.985	22.0154	26.3407	23.0921	23.9436	22.7884	21.5721	22.3096	21.5049	22.2474	21.9353	23.2015	22.691	21.978	22.9266	23.5486	24.5329	21.1296	22.6219	22.2766	24.1137	21.5851	22.3225	21.0359	21.7792	22.7271	22.0544	24.1693
8	219	21.458	22.45	22.1295	22.7961	23.5057	22.6615	22.5805	22.2691	22.59	21.4719	23.2862	23.0824	21.8908	21.9345	24.3877	22.4374	22.6016	26.6315	20.7609	24.0356	23.0439	21.7147	22.7555	21.4349	26.2722	22.1101	21.3449	21.599	22.7368	23.8519	22.822	23.7018	23.5323	22.2366	21.914	23.5377	24.6171	21.9984	24.3767	22.5258	23.5722	23.5179	22.1339	20.8047	21.4689	22.7502	23.5496	23.7165
8	220	21.4296	22.3419	21.4529	23.6548	23.9028	23.0431	22.2439	21.4106	23.6006	20.934	23.1097	21.1388	21.8865	25.4056	26.0865	22.6732	23.165	26.443	20.9031	23.2035	22.2698	21.1546	22.6071	21.4982	26.1997	21.8611	21.4474	22.779	22.7086	24.9078	22.9356	24.6066	24.582	22.1542	21.7326	24.8716	24.7183	22.3972	23.2654	22.7849	23.6148	24.6181	22.1245	20.8913	19.0565	23.7908	23.6767	23.3209
8	221	21.0276	22.7021	20.1904	23.682	23.1703	23.6074	22.3429	20.5869	23.954	20.4594	23.5396	21.8651	21.9522	22.8308	22.2401	23.0905	26.2604	26.3757	21.1231	22.9429	22.6742	21.5452	23.2634	21.5116	23.2182	21.7893	21.7667	22.9921	24.3905	24.4579	23.8046	24.5961	24.5399	23.1549	21.6182	24.547	26.2653	22.8109	23.2597	22.1151	22.0617	23.2711	23.1494	19.7148	22.1058	24.1864	23.1028	22.6943
8	222	21.5531	22.4916	21.4177	22.976	23.1207	22.9266	22.2151	21.5269	23.6277	20.409	22.8313	23.0499	23.7141	21.52	21.878	22.605	23.2121	24.0934	21.4611	21.2851	25.9965	22.6505	22.2301	21.6759	22.7931	21.5788	22.8071	22.2152	23.2107	23.0989	23.5703	24.1913	24.6276	22.9514	22.172	23.7603	23.421	22.8964	23.9694	21.977	21.4248	21.9556	24.5949	21.2014	22.8014	24.5456	24.1995	22.2916
8	223	21.119	21.8117	22.5171	22.9513	23.5667	22.4691	22.4027	23.6142	23.0838	20.7802	21.9031	23.0986	22.4588	20.9965	22.5879	21.8309	23.0056	23.6552	21.6736	21.0455	23.6179	22.0459	22.8801	22.6032	22.69	22.7649	22.2102	21.5385	22.6387	24.554	22.8752	24.0722	24.4707	22.4329	21.3401	24.32	23.0609	22.9326	24.1513	22.0691	22.5143	22.2422	23.948	21.6773	23.749	23.7699	24.0572	21.9657
8	224	22.1777	21.074	21.801	22.2985	24.2836	22.1019	22.3395	22.9866	21.8979	21.3824	21.2532	22.2906	21.8951	21.2978	22.2548	21.6788	22.7997	24.3691	22.0171	21.6271	23.0813	21.4163	22.9403	22.927	23.2258	23.3269	21.5654	22.488	22.9018	24.1391	22.6754	21.6522	23.6137	21.7944	21.5775	23.2092	22.513	22.9145	24.0264	21.7135	22.7541	22.1715	23.796	23.1541	22.6768	23.3285	23.2826	22.166
8	225	22.3302	20.2675	21.0906	21.6333	25.4013	21.6946	22.8225	22.0846	22.6329	21.6192	21.5159	23.123	23.0661	21.3549	22.1864	22.9218	22.6255	26.3085	22.1451	22.4481	23.3158	21.9129	22.4966	21.7328	24.0783	22.5795	21.7069	23.5075	23.0128	23.9531	22.9236	20.4081	23.5827	22.0108	22.8692	22.4558	23.2612	22.6161	23.9409	22.025	22.334	22.8848	23.6458	22.1527	22.1621	23.7386	23.9979	22.7536
8	226	22.2408	19.3526	20.8431	20.8053	23.846	21.7721	22.1517	22.3994	22.8454	21.7669	22.2356	23.291	22.3162	21.3042	22.663	23.2721	23.1949	26.2893	22.2111	23.552	23.3987	21.9698	24.4559	21.7554	23.0024	22.4297	22.1574	22.8621	22.373	23.1859	23.5105	21.048	23.2947	23.8987	22.6237	23.1207	23.7352	22.9296	22.8772	22.1903	22.7155	23.4292	22.9657	21.838	21.8199	24.3995	23.4111	23.581
8	227	21.9095	20.2204	20.8305	22.9132	23.1891	21.3129	21.9497	22.6424	22.2733	21.9936	23.5938	23.3757	21.6893	21.581	22.1822	23.2634	23.2815	25.7672	22.4891	26.3565	22.0408	22.056	26.0468	22.4078	22.8117	22.6229	23.0387	22.6466	21.9749	21.9865	23.4474	21.011	23.3003	23.0935	21.8609	23.7269	23.5594	22.2909	22.2307	22.2185	23.8439	22.8696	23.173	21.6187	19.9062	24.5833	22.923	23.6659
8	228	22.2794	21.0173	21.7221	23.5735	23.748	21.1684	22.1157	21.7984	22.8049	21.8674	23.8744	22.6118	22.0605	21.7102	23.616	22.9004	22.5295	26.2796	21.5764	23.1392	21.1642	23.4891	22.6703	23.6534	23.5352	22.2649	24.4952	22.7321	21.1135	21.5979	21.6891	19.3089	22.6025	23.2325	22.0916	24.3026	22.5787	21.5843	22.5749	21.4836	22.7656	22.5029	23.3689	21.8335	21.2738	24.5891	23.0085	23.892
8	229	22.1729	21.4864	21.9342	23.016	22.6043	20.945	22.2523	21.7695	22.8725	21.8098	23.6481	22.1987	22.1409	22.1492	24.2947	26.2989	22.1574	26.3949	21.0848	21.9404	22.5953	22.4384	21.8766	22.615	23.3656	22.0357	24.7368	25.3863	22.1219	22.3397	21.1727	20.833	22.0667	23.4606	22.5414	24.5364	23.3393	20.784	22.371	22.3834	22.4143	22.4205	24.0193	22.3772	22.3586	24.0949	24.4356	24.0978
8	230	21.9067	22.14	21.9601	22.7076	22.5487	21.4599	22.4775	23.1483	23.2434	21.3041	22.3195	22.265	22.2599	22.4757	22.6937	24.1994	22.2957	26.3469	22.5631	22.207	24.1607	22.1752	22.245	22.6663	22.7743	22.619	23.4707	22.718	23.7301	22.8873	21.7181	21.6746	22.4215	21.9098	22.9175	24.3869	24.2482	20.1145	22.6062	22.9925	22.6611	22.9978	24.563	21.8787	21.9257	23.3457	24.4899	23.5393
8	231	21.8055	22.5579	21.2953	21.8889	22.5577	22.0244	22.5126	22.8861	22.5532	20.9229	21.8278	21.9875	22.3059	24.8816	22.0976	24.2576	22.0543	26.4718	23.242	22.2359	22.9351	22.1988	21.9181	22.3686	22.7274	22.6624	22.8693	21.9336	23.0867	22.839	22.0046	20.8951	22.4959	21.873	21.6386	24.5219	24.5435	20.8641	22.8393	22.6963	22.4857	23.1918	24.2256	21.9129	21.8829	23.8013	23.7177	23.101
8	232	21.2126	22.7274	21.4884	21.8927	22.6693	22.9302	22.0024	21.4388	22.5261	21.0554	21.8817	21.2406	21.5717	23.6749	22.2277	23.9557	22.2496	26.5385	24.0618	23.5067	22.9817	22.3294	22.0712	22.6821	23.3711	25.3194	22.1929	21.8663	22.8729	23.7101	22.4158	21.4903	21.232	22.1941	21.8488	24.2844	24.1739	20.9676	23.0032	23.1824	22.9604	23.381	24.0478	24.1043	22.4391	23.1871	23.6705	23.8398
8	233	21.521	22.904	21.549	21.8314	22.9654	23.0296	22.4061	21.4317	22.2649	20.8789	22.8522	21.8523	21.6594	23.1735	22.9324	24.2347	22.4959	26.7335	22.9057	26.4334	22.6584	22.0509	21.8818	23.4097	22.0865	26.295	22.3245	21.6137	23.2993	22.1675	21.8669	22.2855	21.3761	23.4996	23.0074	23.8708	23.7185	21.5507	23.2435	22.9283	24.0121	22.7386	24.1733	23.4352	22.6847	22.0103	24.005	23.8338
8	234	21.7931	22.0686	20.8557	21.2616	23.1318	22.499	22.2481	21.817	22.3153	21.3965	22.9901	22.7238	21.3106	21.818	22.7162	26.0502	22.5429	26.4238	22.5766	23.3851	22.5835	21.9647	21.466	21.6448	21.212	22.7837	26.3178	21.9595	23.0283	22.0419	21.2889	22.4444	19.9872	24.5505	23.833	23.9168	23.1626	21.9822	24.0761	22.2479	24.5862	22.0911	23.6334	23.7124	22.0984	22.047	23.3055	23.8659
8	235	21.7372	21.7775	21.0377	20.7928	23.6887	22.5397	21.9238	21.9892	22.3828	21.6051	23.5803	23.2078	21.5579	22.3469	22.5093	25.3331	22.9743	24.6826	24.8032	22.352	22.2251	22.5566	23.3545	21.3057	21.4536	21.9491	22.9198	22.3337	22.1515	21.4003	21.3017	22.8276	22.3018	22.1453	22.9639	23.317	23.9078	22.3205	23.9908	22.5545	23.2998	22.0176	23.5767	24.534	22.225	23.1588	22.9818	23.8763
8	236	21.3378	21.5692	22.1799	20.6964	23.6684	22.7268	22.5996	21.228	22.9478	22.0597	22.9725	22.0852	22.6459	21.773	22.6357	24.2762	22.8073	23.3098	25.1158	22.1946	23.3214	21.606	24.4167	21.8344	22.116	21.2311	22.2798	22.686	22.1692	21.1925	21.5024	22.8782	22.2529	21.9311	22.6127	22.5855	24.561	22.4902	24.0855	23.7647	23.3113	21.8426	23.7751	23.545	23.044	23.6519	23.6581	23.6158
8	237	21.2244	22.4809	22.0156	21.759	22.4733	22.3562	22.4145	21.78	23.971	22.3027	22.5216	21.8994	22.4695	21.2342	21.7678	21.7782	21.8822	22.8255	23.6063	21.8138	23.36	22.9869	22.8225	23.5705	22.5756	22.4623	22.9507	22.704	22.187	21.7761	22.1853	22.9024	23.3683	22.4272	22.3461	22.0543	24.5091	22.5991	23.83	23.5044	23.128	21.9855	24.5224	23.2482	23.6086	24.2517	23.1196	23.2295
8	238	21.1602	22.8891	21.7458	22.9231	21.9653	21.8602	22.6923	22.194	24.3717	22.723	21.5049	22.9164	22.969	21.3977	22.079	21.4191	22.0666	23.5882	23.2249	22.0111	23.286	21.7441	22.0662	23.606	22.4209	21.8974	22.5395	22.3555	22.9766	21.8005	22.9452	22.1897	22.0481	22.3333	22.4844	21.4486	23.3947	22.0605	23.6891	23.3571	22.9497	22.1809	24.6007	23.837	23.3629	24.5485	23.1112	21.7523
8	239	21.1108	22.5755	21.6428	23.3326	22.042	21.7537	22.2943	22.5758	23.9824	22.9936	20.4342	26.2508	22.4106	21.9934	23.5339	22.1698	22.8897	22.8843	22.6323	22.4534	22.8982	21.0669	21.5318	23.3821	22.8657	22.3773	23.0651	22.2748	24.1009	23.6448	22.8843	22.6599	21.5628	22.722	21.9268	21.6454	22.8601	21.7036	23.0608	23.7014	22.9337	22.3401	24.5514	23.7595	23.0776	24.5543	22.457	21.464
8	240	22.4368	22.7211	21.871	22.9971	22.3861	22.3329	21.5629	23.0932	23.9085	23.621	19.415	23.3004	22.0419	21.9169	24.1641	22.3418	22.8576	23.1907	23.1693	22.879	21.4287	21.1451	21.9543	22.4795	22.8513	22.8297	24.0331	21.944	21.8456	23.7771	22.8109	23.944	21.2506	22.3844	21.7824	22.8541	23.088	21.8548	22.704	24.5136	23.4413	22.3958	23.4172	24.3134	22.6376	24.7923	22.5905	20.8739
8	241	22.2486	21.3561	22.7191	22.7	22.6139	21.8745	21.2448	23.8346	23.8971	22.9337	19.5258	20.8051	22.5948	21.5994	21.0161	24.1288	23.543	23.2206	23.2335	24.9601	21.3666	21.0047	21.4598	21.6836	22.6782	23.4247	23.6297	21.9233	21.1259	23.05	23.0554	23.6934	21.9055	21.9439	22.0294	23.217	23.3815	21.1529	22.7618	23.2539	24.5601	22.5827	22.6885	24.3225	22.567	23.7333	23.4654	21.4056
8	242	21.6269	21.2686	22.6846	20.9629	22.9548	22.0915	21.1464	22.4817	23.8403	21.6531	19.9487	20.2765	21.6548	22.2194	20.3326	26.1589	22.8629	23.5701	22.9481	22.1368	21.7225	21.3852	21.2664	21.3914	23.0705	25.05	23.1137	21.9951	21.2795	22.5278	22.5482	22.6547	21.9183	21.2634	23.2403	23.752	24.5715	20.7296	23.1635	21.8471	23.7072	22.7232	22.0764	23.9199	22.6141	22.6532	23.4953	21.865
8	243	22.3066	21.5572	22.3728	20.8679	22.9372	21.8638	21.3657	21.73	23.1428	21.7432	21.1794	20.198	21.6841	21.4906	20.9459	26.3661	22.0481	24.3319	22.6494	21.266	21.2024	22.2997	18.8342	21.4039	22.1633	24.3595	23.1957	21.6603	21.9077	22.5821	22.3525	23.5051	22.5312	21.3529	23.9803	24.1565	24.6101	20.9262	23.2769	22.4081	23.0692	22.0029	22.2651	22.6454	22.0323	22.2594	22.9123	21.7876
9	244	22.7925	21.6379	22.8795	21.2323	22.8293	22.5893	21.9276	22.0453	23.3539	22.4598	21.6489	20.5327	22.2247	22.2332	21.7694	24.032	22.4398	23.2217	23.0629	21.924	21.4865	23.5264	22.0512	22.7338	22.4801	23.5309	22.7874	21.8863	22.942	23.0136	23.2577	24.4981	22.8563	22.3673	23.393	23.6885	24.6407	21.4052	23.331	22.9767	23.2958	22.3819	22.4275	22.3591	21.5591	23.4484	24.2953	22.5887
9	245	23.0426	21.7849	22.0209	21.3273	21.8901	23.1271	22.1796	22.1223	22.9037	23.0228	22.2634	20.0899	21.9591	23.629	21.9661	23.035	21.4564	23.2435	23.089	22.5783	21.6848	22.6059	22.2215	24.0336	22.2751	23.31	21.9012	21.9995	24.3456	23.1759	22.5552	24.4794	23.1129	22.6769	21.855	23.4927	24.5473	22.136	22.9679	26.9462	22.5739	23.1827	22.6744	22.4085	21.6992	23.6239	23.5057	23.2117
9	246	23.1461	21.5473	21.484	22.0127	21.6824	23.3144	22.6224	22.3812	22.5035	23.4575	23.1753	20.3704	21.6506	23.8242	22.8291	22.7662	21.4695	23.413	23.3814	23.1999	21.4008	22.066	23.3242	23.0116	22.3943	23.7268	21.4929	22.5436	23.0645	23.0949	22.5612	24.167	23.9756	23.3965	21.493	23.8269	24.442	21.8664	22.5873	23.6518	22.2891	23.9871	23.2231	23.5921	22.1487	24.3063	21.0698	23.7027
9	247	22.7347	22.1052	22.3322	22.8109	22.0998	23.2253	21.7991	21.7058	22.6177	22.271	22.7271	21.7943	22.2205	23.0322	23.9016	22.5443	21.7029	23.3341	23.6345	22.7952	21.4191	21.7786	23.084	21.7673	21.9669	24.0525	21.6109	23.6326	22.4158	22.9282	22.5791	23.4186	23.1009	23.3581	21.3718	24.389	24.0827	22.0698	22.6954	22.7732	22.0851	24.2208	23.0469	23.9829	21.8355	24.1668	20.5212	23.5207
9	248	22.2528	22.6293	22.8003	22.408	21.8293	22.9162	23.1093	21.416	22.9286	21.6154	22.424	21.2699	22.5274	22.9058	23.1705	22.0423	20.3797	22.5896	23.607	23.0797	21.7279	21.5803	22.883	21.8314	24.0588	22.0042	22.5552	23.4899	22.0734	23.2188	22.2112	23.905	21.3493	23.3058	21.6954	24.594	24.1865	22.6031	22.9504	22.8801	21.9406	23.7263	23.2473	22.3515	21.7878	23.8153	20.4363	23.8844
9	249	22.0369	22.869	22.2037	21.2467	22.491	22.824	23.5412	21.4915	22.7438	21.3407	22.466	22.8546	21.6769	22.8079	22.584	21.7278	21.707	22.3839	23.7033	23.7122	22.1236	21.6479	23.5081	23.5127	23.43	21.5485	22.8768	22.7044	22.6833	23.2733	21.9727	23.8816	21.7182	23.1249	21.9973	24.3111	23.4642	23.5327	23.3666	23.442	21.8437	23.2595	23.7057	22.1678	21.4553	23.881	20.5636	23.9503
9	250	22.19	22.2055	21.8052	21.189	22.1988	23.6037	22.1598	22.3705	21.9351	20.4659	22.5696	21.5685	21.463	23.596	22.9703	22.1589	22.9839	22.7477	23.8581	23.3246	21.9576	21.3288	23.5674	22.8457	23.241	21.9343	22.9797	23.4147	22.9203	23.1608	21.9006	24.1346	21.2909	23.3721	22.3299	24.1281	22.2346	23.1069	23.6478	23.6782	23.2918	23.1254	23.9913	22.5445	22.0111	24.1577	20.6061	22.1796
9	251	22.0325	22.0281	21.6088	21.4053	20.9374	23.4868	21.6388	22.1892	21.5687	20.3833	22.5597	19.5159	21.6834	23.6856	23.2914	22.996	23.651	22.933	23.539	23.1841	22.2375	20.653	23.2507	22.7002	23.5537	21.8464	23.8451	23.6773	23.9958	23.3302	21.8265	24.4514	21.5036	23.3791	22.2404	23.8933	23.1369	22.3853	23.604	23.4175	23.4866	23.5248	24.3779	23.2271	21.5308	24.066	21.893	20.522
9	252	21.0804	22.2735	23.192	22.8584	21.562	22.8214	21.7288	21.7112	22.6739	20.3978	22.4785	20.5434	22.0994	22.9873	23.0657	22.8419	22.899	22.8037	22.9601	22.6597	22.5397	20.5458	23.2458	22.9047	24.0147	23.0879	23.5355	22.0586	24.0399	22.9956	21.7068	22.5971	20.8411	23.246	22.1762	23.556	23.5098	22.0893	23.6199	23.2029	23.7848	23.0118	23.9574	24.2131	21.4742	24.3938	22.4237	20.3927
9	253	20.7634	22.7577	22.7873	23.2503	22.3245	22.2863	22.3092	21.8475	22.8478	21.1271	22.4723	20.3334	22.2587	22.6643	22.9771	22.2991	22.6041	23.7902	22.6504	22.7045	22.33	21.0237	23.8329	22.7653	23.6058	24.0462	23.2361	21.5961	22.6581	22.7811	21.6455	21.5674	22.1009	21.985	22.4953	23.7377	24.4607	22.2645	23.716	24.3859	23.5184	23.0901	23.8399	24.0168	21.3367	23.9744	22.661	20.4358
9	254	21.0137	22.7183	21.5352	23.1712	23.9678	22.8372	22.8663	21.8717	22.794	21.7639	22.2181	20.3241	22.6829	22.2884	22.9296	23.0378	22.2799	24.4558	21.8291	22.2714	22.1849	21.5565	23.8985	22.3179	22.5358	23.8513	23.6505	21.5247	21.9762	23.059	21.8208	22.6646	22.9866	21.9358	23.2988	23.3756	24.2188	22.217	23.3819	23.2554	23.5802	24.4336	23.6677	23.7607	22.1805	23.7332	22.7308	20.7042
9	255	21.5285	23.1046	21.6924	22.7606	23.4751	23.1361	23.4229	22.6458	23.1539	22.6927	21.9201	21.0162	22.2672	21.8866	22.6365	22.618	21.8814	23.9739	21.5865	22.5161	21.9622	21.8214	22.9482	21.8563	21.7222	23.5036	23.6594	22.2094	21.7561	22.8291	21.9666	23.6762	22.8231	22.9417	23.8047	23.4699	24.1954	21.8094	23.6398	22.1424	23.4074	23.6637	23.7022	24.0126	22.3971	23.6816	23.747	21.5327
9	256	23.0477	21.9756	23.5787	20.8186	21.1962	23.2461	22.7104	23.9262	23.0156	23.2211	22.6271	21.6374	21.917	22.0016	21.9732	22.8589	21.8082	23.049	21.8918	23.7742	22.5981	22.3126	21.8364	22.1604	22.6413	23.6856	22.5474	23.0208	21.9156	23.0226	22.5372	23.1548	22.8338	21.5355	23.2849	24.2422	23.8214	21.3259	23.9998	20.8111	23.9277	21.8848	23.616	24.4416	22.4479	24.0295	23.8481	22.9813
9	257	23.4545	21.2443	22.6786	21.469	19.9955	22.6974	22.6318	23.2045	23.0084	22.8452	23.2336	21.3188	21.8761	22.6273	21.5385	23.0601	21.7361	22.6983	22.9126	23.9411	22.8923	22.1481	22.2804	21.8663	23.1776	23.5492	22.3729	23.202	23.4807	22.9821	22.9372	22.8967	22.1321	20.7293	23.2772	24.5168	23.6393	21.4163	24.8328	20.988	23.2635	21.7213	23.7195	24.2983	22.752	23.8974	23.493	23.9011
9	258	23.6045	21.2146	21.5754	21.4465	20.527	21.8414	22.4847	21.3624	22.9411	22.1448	23.2295	21.1802	22.2502	22.2757	21.5326	23.1297	20.934	22.8886	23.6786	23.9542	22.3372	21.6183	23.1346	21.5723	22.563	23.0645	22.7212	23.579	23.6237	22.3019	23.4813	22.5132	21.5249	22.0158	23.2616	24.18	24.0248	21.8835	24.0457	22.1233	22.2673	22.0598	23.7126	24.2671	23.1746	23.4293	23.1537	23.6194
9	259	22.6862	21.3608	20.1722	22.6552	20.3394	21.2939	22.2595	21.4267	22.3207	20.9853	22.8636	20.5541	23.2071	21.7777	21.4761	23.0741	21.1899	22.4991	23.8819	22.3969	21.8115	21.1203	24.1905	21.6553	21.9529	22.6665	21.911	23.3687	22.1971	23.0181	23.1798	23.2305	20.946	22.5252	23.4585	23.7602	24.2655	21.912	22.6409	22.8889	21.8099	23.0382	23.7367	24.3699	23.2514	23.6747	22.7166	23.7242
9	260	22.289	22.2683	20.7378	23.748	21.3072	20.8748	21.8112	22.8848	22.54	20.697	22.5301	22.0097	22.9092	19.7649	21.931	23.3151	20.6833	23.0406	23.7299	20.5009	22.6917	21.3885	22.2911	22.9706	22.1359	22.817	22.142	22.9888	21.7109	23.7657	23.071	23.7824	22.1528	22.0503	21.9177	23.2383	23.1993	22.0776	23.2716	22.3401	23.5439	22.9943	23.8317	24.4973	22.9416	23.5523	22.6007	23.753
9	261	22.7741	21.4656	20.2858	22.8531	21.3946	21.0087	22.7021	23.3243	23.217	21.0399	23.1878	21.2835	22.1164	21.803	22.7848	23.4328	20.3519	23.6455	23.0685	20.8583	22.7579	21.5882	22.0438	23.499	22.103	23.1424	21.9855	22.1543	21.1739	23.4243	21.9912	23.7546	22.7512	22.3112	21.3142	23.4015	22.4545	22.3939	22.8187	21.7767	24.2748	24.7055	23.1325	23.8892	23.1908	23.7917	23.1786	23.8343
9	262	22.7479	22.2986	19.8081	23.03	21.2034	21.4765	22.4535	23.2128	23.0588	21.0555	23.5102	21.2767	21.2156	21.6177	23.2508	23.0518	20.5863	23.9148	22.35	22.1334	22.3872	22.5591	21.9949	23.3994	22.1788	23.3171	23.2556	21.4069	21.1935	22.9731	21.4386	23.0405	23.9401	24.3501	21.7296	24.0892	24.1476	22.5492	22.6677	21.7546	23.7745	23.3717	22.7803	23.5841	22.6883	24.0211	23.7435	23.3745
9	263	23.4135	21.4167	21.094	22.7067	22.8082	21.6656	22.7539	22.7371	23.8429	21.2805	23.9968	21.5206	20.5648	21.5505	23.505	22.9024	21.0417	23.2363	22.4237	22.9228	22.0882	23.4606	22.2155	22.9172	22.9079	22.8861	24.0778	22.6959	21.5326	22.097	21.2441	22.7332	23.211	23.1954	22.0737	23.4072	24.5075	22.7632	22.6342	22.3135	22.209	22.4047	22.7025	24.1271	21.9786	23.9362	24.0762	22.2488
9	264	23.2707	20.5061	22.4972	21.8656	22.8504	21.6589	22.717	22.7773	25.8027	21.6221	24.2391	21.9099	21.1608	22.1758	23.4656	22.8504	20.4194	23.0294	22.7724	23.0099	22.5669	22.9934	23.1151	22.1298	22.9296	22.9389	23.8268	22.2483	21.3595	21.3607	22.0219	22.9192	21.2675	22.1995	23.5794	22.4805	24.4327	23.2954	23.1988	23.8235	22.0436	21.5025	22.4567	24.4893	21.1335	23.6001	23.7229	22.5215
9	265	22.9851	20.5709	23.167	23.066	21.4106	22.17	22.2787	22.6599	23.8012	21.6991	23.5912	21.786	21.151	23.3388	23.6731	23.0071	21.1413	22.533	22.7107	24.2375	22.1665	21.9809	23.4853	22.5903	23.768	22.3443	22.8985	21.6405	22.6455	21.3026	22.7871	23.2811	20.9694	22.5192	23.3407	22.7272	24.3696	22.2579	23.6359	23.4739	22.4654	21.8191	22.4313	24.4734	22.0165	22.7449	23.6713	23.3162
9	266	23.4842	20.9056	21.3731	22.6411	21.0321	22.4026	22.3169	22.441	23.4032	21.3892	23.4516	21.4104	21.8605	23.9608	23.6125	23.2867	21.85	23.0043	22.7601	23.2144	22.3586	21.0475	23.7515	23.1923	23.0956	22.7948	20.7559	23.0162	23.2957	21.7581	23.4471	23.3023	21.5567	22.3766	21.9481	23.065	24.074	22.0035	23.9319	22.7873	23.7814	20.7185	22.759	23.7091	21.6838	22.0327	23.5563	24.7491
9	267	23.4379	21.4465	21.2178	21.9726	20.6783	22.6646	22.7739	22.3491	23.6409	21.7229	22.8267	21.7569	21.8552	23.7211	23.2962	23.3868	22.8716	22.6551	22.8801	22.8334	22.6497	20.7023	24.0651	23.1581	22.2697	23.8023	20.4539	23.735	21.4375	21.741	22.8833	22.8698	21.8151	21.5143	23.5249	22.9597	24.4701	21.6205	23.7711	23.0759	23.9404	20.6485	23.5642	23.0688	21.9095	22.1945	23.4548	24.7275
9	268	23.5353	23.0374	21.2738	21.6422	20.622	22.3651	22.516	21.3678	23.2378	21.499	22.3973	21.3799	21.7403	23.5559	23.4065	23.3198	23.372	22.5217	22.9932	22.8631	20.9229	21.4253	23.7433	22.8799	22.2268	24.0021	20.5305	23.2215	20.1105	21.9063	22.5012	22.1645	21.6038	22.0096	23.3442	23.2919	24.8063	21.7638	23.1184	23.4229	22.7944	22.049	23.6279	22.5269	22.1296	22.1169	23.3564	25.1313
9	269	22.8337	23.563	21.3005	21.0243	20.6408	20.7794	23.4328	21.6723	22.8689	21.6288	23.145	21.2291	21.5086	23.0127	23.3767	23.5729	21.897	23.7653	22.9432	23.2581	20.8922	22.0365	22.6539	22.9327	22.259	23.1971	21.2292	22.9569	22.6098	22.0425	22.8383	21.8436	21.1116	21.6706	23.2266	22.182	24.1216	21.0181	22.7237	21.7988	22.2963	22.2018	23.1679	22.0381	22.3629	22.1615	23.3208	23.1521
9	270	22.4373	22.6239	20.4122	19.9018	20.4266	21.8172	22.2229	21.1746	20.9749	21.7815	23.4926	21.7486	20.2937	22.9737	23.3009	23.9082	20.4075	23.9214	22.0505	23.9345	21.265	21.7899	22.5513	21.9483	21.8012	22.1726	21.2828	22.5786	23.2069	22.1048	22.9686	21.8778	21.4824	22.64	22.7212	23.0271	23.3651	21.4497	22.2527	20.7648	22.8274	22.0273	22.8977	22.0544	21.4004	22.9152	24.2286	20.9935
9	271	23.2951	21.349	21.7698	21.0009	20.5895	22.8768	21.9964	21.2872	21.1602	22.2557	23.4399	21.5565	19.6404	23.6621	23.4262	23.618	19.8862	23.4722	21.4433	23.8951	22.0291	20.7291	23.0253	21.5168	21.6331	22.9234	20.7893	21.7391	22.5747	22.3486	23.3163	21.7809	21.6789	23.7435	22.2738	23.1915	23.3825	21.6372	22.4391	21.9341	22.3363	21.5747	23.512	22.1105	21.5402	22.6812	24.5211	22.5382
9	272	22.533	22.101	23.3046	21.083	21.2604	22.029	21.9883	20.8999	21.6522	22.8056	23.7748	20.597	20.7582	23.353	23.4459	23.4591	21.2631	23.3435	21.4893	22.0179	21.0356	20.2534	22.7086	22.38	21.8065	23.7021	20.5917	21.8962	20.825	23.054	22.8428	21.4608	20.7812	22.6154	22.4372	22.1399	22.8111	22.3206	23.2433	22.8713	22.26	21.7324	21.9569	22.5006	22.0914	22.5093	24.2826	21.9222
9	273	21.4836	23.5491	22.7706	21.8777	22.1523	21.9801	22.4133	21.4213	23.1004	22.3054	23.1961	19.3914	21.4827	22.7169	23.9674	23.0183	22.0342	22.9533	21.7444	20.3426	20.2058	20.4091	22.6176	21.6774	22.191	23.5264	20.5764	20.988	20.4998	22.7991	21.7011	21.7866	20.8022	21.4274	23.2227	21.8379	24.2889	22.9147	23.7642	21.4163	21.8602	22.3857	21.9259	24.038	21.239	22.3781	24.2363	21.964
10	274	21.4161	23.4572	22.399	23.1552	21.9954	22.6845	22.9357	22.2073	23.4152	22.1652	23.2488	20.0365	21.8475	23.0076	23.9803	23.122	23.1093	23.2582	22.2924	22.1705	22.0226	21.4595	23.2132	23.6332	22.6886	23.3154	22.8372	21.586	21.6331	23.1613	22.1668	23.3739	22.4492	22.1839	24.2732	22.4647	26.6476	22.2352	24.5387	21.8604	22.1952	23.8902	22.7692	24.51	21.7203	23.1049	24.4177	22.5571
10	275	20.8797	22.5242	22.1862	23.2347	20.5211	22.4238	22.7605	23.1786	22.725	21.8381	23.3432	21.9613	21.5664	23.1156	22.9141	23.0527	22.3856	23.2893	21.9027	22.5302	22.0386	22.076	23.0149	24.0872	22.1723	23.0651	24.1766	21.49	22.332	23.2187	22.0751	23.4768	22.9717	22.3224	24.2031	22.4377	23.6083	21.9767	24.347	22.2012	22.1088	23.5084	22.8241	24.0497	22.5322	23.6994	24.5243	22.3441
10	276	20.9159	22.3158	22.2598	22.6744	21.1563	22.0248	22.5387	23.2558	22.2872	21.8164	23.5393	22.5861	21.2139	23.5616	21.9252	23.1665	22.2341	23.6632	21.9072	23.9588	21.6547	22.2339	23.0585	23.369	21.8931	22.6824	22.9987	21.3602	22.5229	23.4265	21.422	23.8167	22.6341	22.4685	23.4115	22.8229	22.4107	22.062	23.4966	22.6667	22.3658	23.3502	22.5185	23.8489	23.4318	24.4956	23.8407	22.4738
10	277	20.3193	21.9039	23.0944	22.2283	21.9038	21.7881	22.8398	22.4985	22.2708	22.0837	23.3144	22.367	21.0753	23.0966	21.6789	23.2194	21.2009	23.528	21.8982	25.5704	22.8101	22.412	22.4931	23.042	21.7589	22.4404	21.8111	22.1402	22.2412	23.3212	20.6471	22.2922	23.8711	21.8475	22.6727	23.3664	22.4338	21.6119	23.1114	22.7115	22.4227	22.326	22.4569	23.7424	24.7555	24.0211	23.0123	22.269
10	278	20.9023	21.4742	23.3864	22.0307	22.0101	23.2839	23.0437	22.0484	22.6896	22.6946	22.486	24.1013	21.2595	22.5954	21.5123	22.7997	20.7557	23.4252	22.6828	23.9158	22.464	22.4499	22.2084	22.3694	22.0439	22.5452	21.9108	21.9906	21.6168	22.9039	21.3011	21.358	23.5557	20.8489	22.6496	23.5789	22.2182	21.4806	23.0181	22.8319	23.4613	22.2312	23.4205	24.1842	24.6769	23.4495	23.0297	22.8842
10	279	22.0289	21.4285	22.6031	22.2653	22.644	23.4008	22.9552	21.9621	22.238	23.2768	21.8344	22.7031	21.701	22.5675	21.9523	21.8146	21.1437	23.3048	23.5504	22.7845	22.3458	22.6638	21.4698	22.7383	22.0852	23.8666	22.4546	22.6123	22.2012	22.873	20.6336	22.4299	22.8071	21.9246	22.8607	23.4191	22.4608	22.0489	23.2038	22.2612	23.8819	22.4057	22.5494	24.4669	23.7137	22.0853	23.6707	22.81
10	280	21.3312	21.5317	22.1441	22.5226	24.0464	23.6375	22.8626	22.0454	21.3642	24.0073	21.1142	22.196	22.4563	23.3903	22.0226	23.0775	21.4762	23.4019	23.4136	22.2061	22.1494	23.1512	21.3654	23.7246	21.8484	24.9965	23.3979	23.4171	22.223	23.2402	21.3696	22.7438	22.3914	22.0292	23.1184	23.5126	23.8348	22.2587	23.3286	22.5529	23.935	22.9262	23.2566	23.8077	23.4377	20.7255	23.5319	22.3191
10	281	21.7128	21.381	21.9001	22.7352	26.0205	23.3	22.7048	22.1231	20.5667	24.1699	21.6088	21.8711	22.112	24.0677	21.6937	22.8783	20.9815	23.6063	22.9285	21.5754	21.8558	23.0783	21.4386	23.0258	21.98	24.2839	24.2342	22.5527	22.6265	23.4696	21.238	23.3363	22.1097	21.5068	23.3288	23.4409	24.5827	22.9992	23.1312	22.7179	23.5143	23.151	22.5632	23.5918	23.6778	20.2398	23.685	22.2038
10	282	22.2504	21.0536	21.6937	23.1927	22.9064	23.064	22.587	22.019	20.8288	23.9399	21.5805	23.1728	21.1188	23.5728	22.201	22.754	20.9321	25.0811	22.5768	22.1299	21.6062	22.4856	22.3978	21.9321	22.7135	23.5537	23.8293	21.7664	22.9932	23.5629	21.231	24.1189	22.4415	21.7763	23.0202	22.8422	24.341	22.7122	23.1444	23.75	23.361	22.4341	22.2432	23.6276	24.1183	21.6395	23.7912	22.3922
10	283	22.8613	21.4701	20.6253	23.8373	22.3638	23.372	22.4611	21.4791	21.7504	23.2277	21.4721	22.9896	20.8593	23.6233	23.8256	22.6676	20.9568	24.1125	22.7947	22.1223	21.4749	21.334	24.0271	21.4438	22.2448	23.1379	22.2157	21.9268	22.639	23.1397	21.7565	23.7804	22.4068	21.6695	21.7407	21.864	23.5485	21.8695	22.5735	22.7467	22.9602	23.5261	23.184	22.7307	24.0354	22.7788	23.2745	22.0882
10	284	22.9524	21.1974	21.1353	23.2628	21.007	23.5028	22.1147	21.3011	20.4461	22.3036	20.9158	23.1347	20.7172	23.8942	23.5392	23.0257	21.2985	23.1029	23.1283	22.1985	21.7306	21.0638	24.05	21.7089	22.0531	22.575	21.5001	23.1777	23.0366	22.9471	22.3459	23.3589	22.0161	21.8971	21.6458	22.3875	24.189	22.3392	23.2853	22.1832	22.6282	23.5673	23.6563	22.625	23.9637	22.2372	23.4151	21.9298
10	285	22.5469	21.4908	21.9293	23.1349	20.4149	23.2698	21.8417	21.3958	20.3278	22.0395	22.1778	23.5951	20.9979	24.023	22.257	23.4718	21.6642	22.642	22.9716	22.0058	21.2746	21.1001	22.7966	22.5005	22.1861	22.2702	22.0332	23.3883	22.9282	23.2474	22.8298	22.5264	21.6616	21.4453	21.7684	22.252	24.3012	22.5647	23.1378	21.3594	22.046	23.0992	22.782	22.4979	24.0067	22.3602	23.4043	22.3141
10	286	23.6987	22.5072	22.0601	22.8911	22.0719	23.2418	22.1483	21.1748	20.5927	22.595	21.9925	23.0618	20.7364	22.7184	21.8891	23.4602	21.5213	22.8568	22.6234	22.0897	20.6057	21.1074	22.36	23.5239	22.2048	22.783	22.3363	22.7197	22.0943	23.6818	22.3952	22.3798	21.7644	21.709	21.8144	21.7979	23.19	22.9224	23.0586	21.9358	22.4	20.2905	23.0471	22.6763	23.8572	22.8005	22.9834	22.5858
10	287	24.0921	23.1335	21.6371	22.8683	20.9614	23.0336	21.9184	21.1668	22.0337	22.8797	22.069	22.1248	20.9239	21.9478	21.305	23.7031	21.1561	22.8855	22.1528	22.2214	20.4459	21.3172	22.9336	23.9038	22.701	22.4782	21.8633	21.9161	21.5254	23.4911	23.1254	22.2721	21.853	22.1211	22.1554	21.9504	22.2553	22.3492	23.5732	22.0617	23.728	20.3159	22.7435	22.6044	23.6348	22.6891	23.2907	23.4206
10	288	23.9144	22.1957	20.892	22.3529	20.0243	22.4487	22.0042	21.2064	22.3741	23.2207	22.0278	22.7489	21.5484	22.1451	21.6422	23.1919	21.7899	22.471	21.9162	22.7387	20.1246	21.3863	22.8169	22.7898	22.7073	23.2558	21.7738	21.581	21.402	22.9532	23.5936	22.0554	21.7011	22.8854	22.1268	21.2941	22.2011	21.7605	23.076	21.9452	24.4096	21.8792	22.7852	21.4943	23.1774	21.4868	23.0355	23.1985
10	289	23.2015	21.4024	21.3432	22.102	20.9067	22.6642	23.0139	21.4651	21.7409	22.874	21.9836	23.0347	22.2112	21.9342	21.0691	22.2265	22.6726	22.4048	21.4491	22.7794	20.4247	21.3497	24.1617	21.9534	22.7445	23.0529	22.1356	22.3505	21.0133	22.5339	23.2689	22.4531	21.4395	22.7359	21.5791	21.024	22.2788	21.3464	22.6507	22.4284	24.292	21.7863	23.7747	21.3203	23.473	21.1916	22.9183	21.7575
10	290	23.1449	21.1546	20.4618	21.86	20.8569	22.5306	22.7942	22.0778	21.6466	22.3365	22.3474	22.9535	21.9297	22.0002	21.8393	22.2366	21.7242	22.1578	21.3365	22.1629	20.6172	21.122	26.3875	21.4125	22.8237	22.6514	22.0173	21.7035	20.6516	22.7042	22.5724	23.527	20.6068	22.8977	21.1819	20.8826	23.2987	21.173	22.4455	22.7083	23.5614	21.4718	23.9493	22.4398	23.5791	20.682	22.6699	21.8062
10	291	22.9402	21.6791	20.407	22.1273	21.59	22.1904	22.6389	22.7999	20.7797	22.5628	22.0572	22.5395	20.7461	22.2138	22.2493	22.8066	21.0878	21.8846	21.8531	22.1909	20.8226	20.8853	23.5935	22.3647	22.2884	24.3336	21.7198	21.5506	21.2661	22.5186	22.3325	23.7985	20.087	23.3513	21.224	22.5071	23.2836	20.9854	23.0065	21.9988	23.2691	21.4119	23.5378	22.7724	23.5437	21.2238	22.0067	22.6022
10	292	22.7778	21.5567	20.8849	21.7975	20.8428	21.5352	22.0072	23.4846	20.6058	22.5146	21.5282	22.0449	19.9437	21.8576	23.367	22.8353	20.9157	22.1502	22.0561	22.8998	21.5203	22.1081	23.2984	23.1711	22.8576	24.1319	22.2557	21.5658	21.5759	22.9347	21.7051	23.5198	19.6	21.7869	21.3405	22.5416	25.2593	20.9983	22.8476	21.7277	22.5288	21.4568	23.4436	23.2632	22.7243	21.8698	22.0224	23.514
10	293	22.5129	20.9563	20.9979	21.3116	20.899	21.7598	21.8928	23.1856	20.493	22.8455	22.0984	21.7982	19.4868	22.2036	22.9806	23.1411	20.965	22.017	22.1731	23.3281	21.0062	23.2473	22.9661	22.5825	22.303	23.2388	21.5304	21.4281	21.6981	23.1756	21.259	23.1114	20.2952	21.1959	21.0111	23.0553	24.4439	21.1889	22.6731	21.8156	21.669	21.1373	22.6955	23.3719	22.1167	22.3032	22.2072	24.554
10	294	23.0249	20.8298	21.0879	20.508	21.3327	21.7692	21.4581	22.7885	20.3181	23.3288	22.6794	21.4852	17.4802	22.7082	22.5078	22.8138	21.4942	21.9207	23.4945	22.7896	20.7318	22.0898	22.905	21.6764	22.0714	22.4593	21.3759	21.7962	22.292	22.9782	21.2169	24.0628	21.5987	20.934	20.8158	23.57	23.6671	22.2486	22.7403	22.0931	21.3894	20.789	23.0644	22.6923	22.5219	22.1892	22.6378	27.1456
10	295	21.4368	20.3273	21.2906	20.6395	21.1037	21.3748	22.4736	22.0513	20.0887	22.6997	21.9807	21.9388	19.4519	23.4833	22.1858	21.9748	20.7927	21.6201	23.2116	22.0841	20.2612	21.7469	23.324	21.1728	22.7321	23.0916	21.1894	21.4229	22.1631	22.728	21.52	23.7112	22.7517	20.3372	20.7275	23.1828	22.9286	22.403	22.57	22.491	21.6983	20.5952	22.4807	22.3886	22.879	21.272	23.1972	23.889
10	296	20.6354	20.104	22.1104	20.7727	19.9921	21.9689	22.2817	21.1458	19.8872	21.7787	20.9432	22.6513	20.4292	24.1572	21.0505	21.1623	20.6979	21.9568	23.3437	22.1426	19.9397	21.3445	22.2375	21.0565	21.6276	24.1021	21.0275	21.2235	21.6114	22.3258	21.8585	22.91	22.4222	20.3793	21.2099	22.9409	22.3358	21.4937	22.0146	22.3545	21.5969	20.9286	22.7499	21.9829	23.25	20.6126	22.5975	23.5198
10	297	20.7887	19.0186	22.0807	20.4696	20.0726	22.2489	22.3584	21.0826	18.4976	21.0162	22.1357	24.0454	19.8577	24.1348	20.4983	21.24	20.3703	22.2239	23.0437	21.6274	20.4034	21.5709	21.485	20.8383	21.0783	23.5339	20.8539	22.3248	21.8782	22.1782	21.7526	22.366	21.5003	20.9726	21.0816	23.7623	22.0868	20.5138	21.2398	22.1245	21.6607	21.2881	22.625	21.5018	23.118	20.0802	23.2368	23.4165
10	298	21.8095	18.996	22.0925	20.9523	19.8091	22.2544	21.238	20.7567	19.5801	20.5008	22.7453	22.8209	19.4693	23.0708	20.146	20.4733	19.6146	22.4637	22.1273	21.1499	20.7204	21.1809	22.2993	20.3182	21.3236	23.1247	20.8927	21.7887	22.0622	22.0095	21.9635	22.665	21.4046	20.9083	21.3755	23.6965	21.5528	20.4795	21.0902	21.2801	21.7936	20.8144	23.1246	21.851	22.5151	19.6419	24.4239	23.3672
10	299	21.7926	19.6004	21.9366	21.8782	20.3474	21.9748	21.2695	21.0932	20.1498	20.5145	22.4114	22.0673	19.7276	22.311	20.0831	21.5833	20.1563	21.6127	20.8992	20.8726	20.7755	21.4491	23.1644	20.0873	20.9282	22.7763	21.0204	21.3915	21.8036	21.7169	22.1954	23.1971	21.6184	20.7828	20.6605	23.0413	21.1615	21.1158	21.5437	22.1402	21.5118	20.6473	23.8984	21.3744	22.4512	20.9886	22.995	23.4576
10	300	21.0469	19.6108	21.1405	22.7554	19.9481	21.0563	21.1511	20.5341	20.2497	20.6318	22.161	21.9946	21.8801	21.8621	20.5915	21.1685	21.0629	21.5303	20.4513	21.1313	20.0501	21.1438	23.4556	21.3706	20.7912	22.2666	21.1656	21.2831	22.0119	21.9832	22.7913	22.8545	22.2386	20.9211	20.3653	22.4994	21.831	20.7938	21.533	21.757	21.565	22.2912	23.9924	20.9586	22.5116	22.6113	22.3943	23.5371
10	301	20.6021	19.6834	21.437	22.7714	19.9177	20.8078	20.9797	20.3376	20.5406	20.5797	21.1247	22.3297	22.1324	21.2335	20.1874	21.292	20.8327	21.0226	20.7794	21.6863	19.7573	21.2916	22.7695	23.2729	20.9849	21.8186	20.9991	22.154	21.9055	23.2617	22.8483	22.7754	21.6655	20.8379	20.5481	22.4454	22.4569	20.7607	20.8397	21.264	22.3715	24.0641	24.3952	20.5605	22.417	22.5082	22.4738	23.2732
10	302	21.4576	20.7653	21.4861	22.7657	19.6387	21.9475	20.8148	20.2888	20.3758	21.2485	20.1048	22.8711	20.846	20.6304	20.1253	21.7084	21.0144	20.2841	20.3924	20.806	19.2591	21.7813	22.1173	22.4451	21.0929	22.2303	20.8696	22.2739	21.4334	22.6033	22.319	23.0062	22.3593	20.4214	20.6739	21.0473	22.2239	21.2029	21.3969	21.7057	22.6181	23.7352	23.5555	20.4239	22.4841	22.7371	21.9169	22.9565
10	303	20.9747	20.3595	21.9111	22.5548	19.5354	22.0954	20.4383	20.2985	20.4305	21.6277	19.6192	22.7286	20.5116	20.8859	20.466	21.1944	20.3998	19.5637	20.1356	20.1149	18.812	22.6048	21.8856	21.4543	20.5877	21.7144	20.914	21.5355	21.5102	21.713	21.957	22.8668	21.6893	19.1482	20.4452	20.3232	22.1325	20.8954	22.6346	21.7643	23.3016	22.4944	23.6061	20.3939	22.2852	23.307	21.735	23.4124
10	304	20.5966	20.3675	22.3146	22.2241	19.4156	21.8673	20.5862	20.3083	20.6785	21.8892	19.5997	22.4195	20.0598	21.4164	19.8147	22.1833	19.9899	19.3096	20.4145	20.7075	17.9658	22.9607	22.5899	20.6745	19.9894	20.8069	19.9646	21.3087	21.9002	22.3425	21.28	22.4145	20.6873	17.8678	20.3513	19.8776	21.273	20.2811	21.4343	21.7423	22.8083	21.8321	23.3232	20.8524	21.8887	22.8869	21.823	23.7357
11	305	21.2964	20.4802	23.6003	23.3057	20.3256	23.1324	21.6178	21.6461	23.2949	22.92	20.8993	22.9697	22.5151	22.297	20.9567	22.7258	21.3184	19.8321	22.1187	21.6123	19.5016	22.551	23.1612	21.3781	20.5206	21.9681	20.5865	22.6142	22.7417	22.5418	21.7608	22.8665	21.7479	21.475	21.1761	21.1495	22.2095	19.8742	22.8296	21.9965	22.2346	22.1125	22.502	22.0326	22.0206	22.4853	21.5543	26.1256
11	306	21.8217	19.3794	22.853	23.0951	19.6674	22.5869	21.7071	21.7619	24.008	23.1433	21.0292	23.4088	22.6924	22.0989	20.6106	22.2075	21.5493	21.1355	21.8416	21.6683	19.2345	22.1943	22.465	21.3505	20.9455	21.7615	20.3632	22.5032	23.1158	21.6705	21.9256	23.2133	22.0946	21.2637	21.2769	21.2966	21.6963	20.7241	22.5187	22.083	21.7815	20.9185	21.1888	21.7309	21.8764	21.6487	21.8524	23.884
11	307	21.2615	18.5354	23.1156	22.5179	20.0736	22.9928	22.5102	22.3991	23.6638	22.5793	21.1913	23.7781	22.7761	22.5284	20.5624	21.5283	21.4177	21.8969	21.0049	22.3227	19.2263	22.076	21.8264	21.1277	21.3827	21.5314	20.7078	22.4268	23.3524	21.0557	21.58	23.6156	22.0511	20.1168	21.2292	21.2203	21.1938	19.9815	22.4351	22.3181	21.5559	21.257	19.577	21.9365	21.6023	21.7916	21.7714	23.6063
11	308	21.1047	18.3485	22.4565	22.5563	20.6224	22.6077	23.1866	22.4796	23.5749	21.7854	21.2512	23.9513	23.9272	22.7426	20.5544	21.3246	21.7903	22.2273	20.6346	22.555	20.4869	22.0578	21.9362	20.5319	21.332	21.6894	20.6896	22.5606	23.0708	20.1868	21.3294	23.0773	22.0728	20.1422	20.4088	21.3884	21.3031	19.7958	21.8644	21.5625	21.4896	20.9081	19.2052	21.5161	21.4962	21.5824	22.0731	22.9909
11	309	21.1596	18.6786	21.8089	22.4872	20.7755	23.2407	21.7227	21.3757	23.0747	20.9675	21.5612	24.222	22.9281	22.8344	20.1264	21.4612	22.0594	23.3031	20.4965	22.1483	21.5505	21.4677	21.7398	20.4194	22.1033	22.3269	21.0811	22.88	22.6397	19.3734	20.5001	23.0266	22.5227	20.0492	19.9984	22.3895	21.4278	19.7143	21.8321	21.2012	21.5492	20.4	20.5474	19.8058	21.6288	21.1082	22.4685	22.7124
11	310	21.0576	18.7195	20.872	22.7458	21.2256	22.4259	21.3283	20.3125	22.5639	20.4177	22.4182	24.5837	23.2734	22.8136	20.3358	21.3743	22.1976	22.9177	20.6827	22.089	20.9701	21.309	21.3551	19.1726	22.9809	22.2159	22.1579	22.4745	22.4363	19.3922	19.7443	22.3705	21.806	19.8518	20.6264	22.268	21.4619	19.4828	22.385	21.6354	22.4017	21.0994	19.2644	19.5637	22.6053	20.1276	22.152	22.397
11	311	21.3138	18.8181	21.7306	23.5495	21.3197	22.4412	21.0818	19.1431	23.613	20.063	22.4335	24.2541	22.982	21.2691	20.6587	20.8948	20.8692	22.4753	20.7665	21.9238	21.2906	21.4011	20.5094	17.3144	23.7073	21.7254	22.4172	22.0214	22.6652	20.1338	19.2611	22.1816	21.5407	20.0153	21.3556	22.4371	21.5275	19.6542	22.7655	21.822	22.9257	21.1516	19.4842	19.7341	23.0168	19.2502	22.9818	22.023
11	312	21.7101	19.1702	21.3894	23.5368	21.5121	21.7932	20.9129	19.0694	23.5114	20.4843	21.8324	24.0235	24.0716	19.7806	21.2612	21.5213	19.9833	21.9864	21.167	21.455	21.7687	20.8456	20.0791	16.3254	25.7305	21.2433	21.8406	20.4307	22.9584	20.4164	19.0989	22.1598	22.4847	20.9249	21.6447	22.2388	21.3228	20.0999	22.2111	21.8884	22.7335	20.0764	20.1894	18.3427	22.2013	19.4068	22.6694	21.8167
11	313	21.7395	19.9505	19.9263	23.847	21.5895	21.4166	19.9368	19.317	23.1649	20.785	21.4848	22.9073	24.4297	19.629	21.6876	21.7646	20.536	21.879	20.4274	21.4115	22.0396	20.129	19.5335	16.296	22.8991	20.6593	21.4426	20.6654	23.564	20.685	19.1987	21.6898	22.9251	20.5679	21.7156	21.3359	20.4925	20.6118	21.6702	21.7512	21.9605	19.2362	20.3847	18.7789	21.5028	20.377	22.4518	21.8719
11	314	21.2266	20.1827	21.4712	24.1269	21.8246	21.2084	19.9894	19.752	22.3582	20.7283	20.8175	22.9489	26.2525	19.2233	21.9596	22.1088	21.6543	21.4488	21.1512	21.3618	21.3873	20.1988	18.877	16.8458	22.4459	20.6229	20.7527	20.8766	23.0258	20.2774	20.1959	21.2703	23.0012	19.1114	21.0676	21.0787	19.7846	20.8625	21.2322	20.8769	21.8119	20.2279	19.991	19.4709	20.5307	19.6517	22.3683	21.9599
11	315	21.0733	20.2089	20.7094	23.6257	21.7697	20.6528	19.5086	19.0828	21.6744	19.9158	20.4308	24.0476	24.0957	20.1818	21.6403	22.0133	21.5423	20.6908	21.2141	20.7922	21.2814	21.4334	18.4701	18.2909	21.4288	19.8453	20.5379	20.5561	22.8036	19.6041	22.149	21.1053	22.2827	17.9542	19.6742	21.1318	19.5688	20.4316	20.8146	20.2759	21.5227	22.0534	18.461	20.6143	20.8873	19.1494	21.6553	21.5662
11	316	20.713	20.235	19.0761	22.5256	21.3369	18.9503	18.0943	19.0494	20.7	19.2775	21.3485	23.9754	23.2438	20.7068	21.2377	21.6333	21.1827	20.2973	20.8178	20.6747	20.2683	21.19	18.279	19.5759	20.164	20.4419	21.812	21.0565	22.5888	19.6943	21.123	19.3797	21.2834	17.8518	18.3109	21.0438	20.2593	19.863	20.4692	21.0315	20.5077	22.8616	18.4708	20.5641	20.4231	20.1106	21.3364	21.5736
11	317	20.4055	20.3317	19.3564	22.1684	20.6811	18.1563	17.4837	18.4569	19.5261	19.0627	21.8637	23.8881	23.6681	20.9327	20.6025	21.87	21.1119	20.3551	20.6266	21.3991	19.2196	20.6714	19.4379	21.11	19.6268	21.2166	22.3762	21.27	22.7844	21.5144	19.361	19.581	20.0069	18.4479	19.3547	20.5153	20.3137	20.083	20.0166	20.9863	20.3616	21.9004	19.8673	20.3144	20.8665	21.7411	20.631	21.8594
11	318	19.9894	19.8426	20.3519	21.4575	19.5907	18.7989	18.7029	17.5094	19.0029	18.445	21.6992	22.9593	23.9994	21.3122	19.8458	20.3879	20.7148	19.6054	19.8596	21.8611	18.8402	21.5377	20.3857	21.525	19.5653	21.4518	21.9999	21.1011	23.0933	21.5669	18.0926	20.7933	19.5933	19.6141	19.6342	20.3046	20.424	19.6442	19.6792	19.4139	20.3693	20.4923	20.3432	20.1447	21.1764	21.6804	20.4846	21.5215
11	319	19.3721	19.5097	21.1999	20.7566	19.4735	19.4034	19.8502	18.6489	17.535	17.5779	20.3782	23.5581	23.059	21.368	19.8046	20.5865	21.7389	19.0288	20.2203	22.374	21.0811	21.3228	21.6206	21.6605	19.8801	21.4241	21.5123	20.6047	23.2568	21.3097	19.1176	21.4081	19.4109	19.3298	21.5013	20.8348	20.1687	19.1863	19.357	20.8457	20.3336	19.789	20.7834	20.2663	21.226	22.0086	20.102	20.3871
11	320	19.1994	19.6008	21.4984	19.7134	19.1832	20.8584	20.4045	19.9579	17.2897	17.458	19.1364	23.2142	23.1846	21.1277	20.2588	21.077	21.4933	18.8287	19.0012	21.9417	21.1811	21.3136	21.286	21.4195	19.3955	20.9825	21.3182	20.1206	22.9373	21.3687	21.6576	22.0076	19.7744	18.8318	21.29	20.5971	19.336	19.0062	20.0678	21.1826	19.3783	19.852	20.2375	20.2471	21.1578	22.0928	20.8561	20.6468
11	321	18.7332	18.8297	21.2684	19.56	19.2512	20.8447	21.8559	19.491	18.1188	17.4666	19.0427	22.8656	22.4355	20.5162	20.0079	20.2781	21.6263	18.3696	17.3153	20.9928	20.9208	21.2077	21.2611	20.9578	19.0854	20.303	20.4757	20.8663	22.5701	20.9487	21.4409	22.808	19.6241	18.4327	19.807	21.6382	19.2362	18.7366	19.7981	21.0541	18.4807	19.5504	19.7066	19.8289	21.536	21.3784	20.9411	19.966
11	322	18.6308	17.5008	20.0841	19.1631	18.2852	20.8311	22.5409	18.8714	19.3858	17.0698	18.7189	22.6589	22.0043	19.9146	19.5693	19.9283	21.5773	17.7969	16.3501	19.5091	20.1539	20.6168	21.3044	20.8043	19.0266	19.4804	20.0874	19.6933	22.4841	20.5239	20.4544	22.1163	19.1051	19.2299	19.2424	21.3819	19.9078	19.0677	19.2929	21.0767	18.3007	19.1432	20.4769	19.1308	20.975	18.9519	20.5808	18.7785
11	323	18.9	17.3592	18.5952	18.5568	18.1379	20.0104	22.1349	18.5031	19.3301	16.699	18.6182	22.8552	22.2174	18.7785	18.9646	20.0968	21.0169	17.4647	16.7553	19.3507	19.8106	20.3204	20.5683	20.9331	18.2431	18.0656	21.6461	19.0519	22.2776	20.5386	19.2487	21.3753	18.2472	20.0576	18.7049	20.6703	20.7449	19.0802	19.3285	21.4483	17.9843	18.3526	21.3923	19.0288	19.5372	18.4511	20.6811	19.1169
11	324	18.853	17.8142	18.0452	18.5108	18.2484	19.0293	21.2427	17.8867	19.2381	17.1348	18.7349	22.5682	23.136	18.5159	18.0279	19.7223	20.9205	16.5334	20.8435	19.1313	18.1237	20.2509	19.4697	21.3643	17.5926	17.8939	22.3022	17.9194	21.7326	20.821	18.8001	20.7172	17.9026	19.4337	18.3261	20.1084	20.3479	19.2549	19.5239	20.3923	17.5312	18.3131	21.7613	19.0626	19.23	18.0758	20.9637	19.9772
11	325	17.7133	18.7264	17.273	18.6105	18.3737	18.4212	20.7944	17.4237	19.1765	17.4152	18.6709	22.7928	24.1257	18.5969	16.2645	19.1982	20.805	16.1536	21.9148	19.0894	16.5261	20.0043	20.2335	20.7217	18.0424	17.5327	22.3392	17.0788	22.0942	20.5077	18.5348	20.9606	18.604	19.1363	18.0234	21.395	19.6842	19.2986	19.7432	20.3048	16.5959	19.1556	21.2756	17.9477	19.421	17.0559	21.1454	19.9995
11	326	17.4525	19.5603	15.6107	19.123	18.9766	18.5338	19.6367	17.5607	18.2668	17.0914	18.6259	22.7091	23.3327	18.4956	16.1175	18.4338	21.2455	17.7367	21.1011	19.2956	16.7193	19.7932	19.8627	20.0209	19.1659	16.3548	21.8725	16.6498	22.3515	19.8966	18.9337	22.399	19.1301	19.4951	18.4783	21.4212	19.8294	19.18	19.5107	19.3997	17.6838	19.0812	20.5154	16.9452	19.2176	16.4006	20.2567	19.5215
11	327	18.0916	20.6476	15.6896	20.3388	20.1264	18.4094	18.3856	19.9789	17.5522	16.745	18.6335	24.1578	22.4487	17.0583	16.0814	18.4659	20.8307	18.9187	21.5633	20.2011	17.3526	19.6102	19.1391	19.315	19.9322	16.2666	21.1544	17.4902	22.5319	19.1239	18.0349	22.1055	19.1426	19.9731	17.9657	19.8854	20.8418	18.8793	19.3	18.5251	19.075	17.8328	20.324	16.753	19.6883	16.2725	18.9711	19.0533
11	328	17.1498	20.1435	17.1781	20.1706	19.8992	17.4494	17.6904	19.9999	17.6315	17.3232	18.8149	24.2861	22.3997	15.9731	17.2561	20.9077	21.5353	19.1815	21.5143	19.6873	18.1476	19.2949	18.9601	19.491	18.3852	18.3028	19.4591	17.2379	21.7831	19.0864	16.5871	21.7801	19.0243	20.0238	17.6158	19.1738	20.8002	18.5002	18.875	18.0392	19.975	16.5532	19.9365	16.6569	20.4077	18.5076	18.392	18.9985
11	329	16.8271	20.0591	18.6028	20.2862	18.8583	17.4066	17.9961	18.924	17.9174	17.602	19.0561	24.1899	22.5019	15.8074	18.7618	20.4669	21.8879	19.0978	21.277	18.9096	17.9613	19.8279	19.3552	20.352	17.4053	19.186	18.6474	17.792	21.5823	18.988	16.6542	21.6318	18.081	19.5319	16.8233	18.7684	20.6411	19.049	18.4018	17.9289	20.773	16.4677	19.0688	17.9049	20.1191	21.8018	18.7212	18.8053
11	330	15.9733	19.7742	19.2644	20.0525	18.6869	18.0207	17.5693	18.5492	17.6462	17.6167	20.097	22.824	22.6756	15.3344	18.2758	21.9775	21.6193	18.1573	19.0196	21.0891	16.4136	19.9794	19.5122	19.4485	17.384	20.0957	18.054	17.9729	21.3965	18.2024	17.5934	21.2115	18.1156	19.3485	16.6965	18.1352	20.2049	19.0552	18.4413	18.7404	20.8249	17.3774	15.7819	18.6299	19.4577	22.0633	18.6828	19.1705
11	331	16.6376	19.6514	19.8011	19.6981	19.1565	18.3619	17.2395	17.764	18.4955	18.4331	19.3433	22.5417	22.6421	14.7211	18.0856	21.4364	21.4863	17.4913	18.2165	22.1285	16.4836	19.1994	18.7597	18.5084	17.1425	20.5622	17.736	18.2312	20.6775	18.387	18.292	22.0294	18.3565	19.9525	16.4603	19.205	20.0407	17.8772	18.2367	19.3926	20.4154	19.2238	14.5426	18.0026	19.8827	21.6221	18.4216	19.3594
11	332	16.4456	18.9714	19.456	20.259	19.1029	17.3567	15.9711	17.5265	17.5873	17.3901	18.8846	22.8865	22.2714	14.4763	18.0086	19.664	21.3805	17.4381	19.0559	20.7537	16.7888	18.7195	17.9961	17.9845	17.4265	20.0625	18.1356	18.0772	20.2161	18.9155	19.0739	20.8902	17.1277	20.8141	16.1857	20.8694	19.919	17.4237	18.3723	20.1618	20.1704	21.0428	15.0066	17.4543	20.5	20.7522	18.3821	19.2778
11	333	16.1117	17.6796	19.1163	19.1899	18.4687	16.963	15.1922	17.3065	15.9159	17.1131	18.1747	23.8331	21.9685	16.0453	17.9894	19.0104	21.1905	17.0308	19.699	19.7106	16.6845	19.0787	18.1003	17.6404	17.8175	18.9435	18.1953	18.0192	19.5441	19.0927	18.3718	19.7644	16.0731	21.2557	16.7388	19.4214	19.9637	17.5379	19.1122	20.7418	19.8135	20.8353	15.9979	18.0941	20.4539	19.3143	18.4906	19.1303
11	334	16.341	18.0328	18.7509	18.4801	18.6412	17.0479	15.453	17.5179	15.3377	17.4323	17.4922	22.8032	22.0402	18.0664	17.5311	18.7283	20.5785	16.3929	18.9737	19.6406	17.8685	19.1056	17.4477	17.843	18.0077	19.2061	18.8603	17.5115	19.2747	18.0464	16.5554	19.3173	17.3161	21.1849	18.058	17.7503	20.0915	17.7278	18.6474	20.199	19.2573	19.3712	15.5256	19.2715	20.008	18.8173	18.2687	19.6978
12	335	16.5506	19.0428	17.43	15.8835	19.1979	15.298	16.7201	16.9333	14.1518	16.7091	15.7997	24.3714	19.6406	16.6994	19.2413	17.7932	20.908	16.2307	17.6281	18.4948	17.8555	18.4777	15.963	18.0722	16.9457	19.7521	20.0912	18.8628	19.1891	17.3715	15.0813	17.5437	19.1024	21.7782	18.768	16.0364	19.3802	17.5565	17.8221	21.1274	19.4284	18.5136	16.1031	20.4922	20.2192	18.9452	19.0564	18.2054
12	336	16.9598	21.6844	18.2457	15.8905	21.3418	15.2472	20.0457	19.4603	15.1779	18.2861	15.8276	20.0063	19.5234	16.5875	21.4843	20.2048	21.8254	17.2017	18.4212	20.2139	19.0523	19.3748	15.2078	18.8425	17.9288	21.0679	20.8086	20.7297	20.542	17.4747	15.1442	16.5765	20.3272	23.0044	20.1	16.2429	21.4069	18.855	18.0969	22.8004	19.1957	19.9233	18.1575	22.1381	21.5958	20.8049	19.2652	18.2203
12	337	16.8438	21.5509	17.5702	15.517	21.6773	15.3126	20.7418	19.1474	16.1049	19.671	15.4692	18.2765	20.0234	16.1953	22.6526	21.5153	21.2976	16.829	18.9617	21.3896	20.3408	19.2598	15.0307	19.1979	18.4848	20.5875	20.4286	21.0868	21.3376	17.4157	15.8226	16.2807	20.0765	22.7502	20.2416	16.9654	21.7613	19.3424	18.109	21.6206	20.5014	20.8701	18.1938	22.6075	21.507	21.9992	21.0716	18.1606
12	338	16.5806	21.8104	16.8944	15.3561	21.3872	15.752	19.537	18.885	16.5493	20.869	15.2762	17.7691	20.3392	15.9069	21.1091	21.0158	21.3265	16.3085	19.5988	21.8582	21.4786	19.5814	15.1287	19.8437	18.1629	20.8294	19.7289	20.675	21.3994	17.0362	16.989	17.2816	19.2835	21.3033	20.0087	17.3863	21.7445	19.3606	18.218	20.8592	21.0328	21.695	17.9824	22.9958	21.022	22.6654	21.7198	17.7549
12	339	16.7816	22.3012	16.6162	15.2021	20.7077	16.4358	17.6644	20.4455	16.6545	20.7781	15.9394	17.1504	19.8813	16.4116	19.8911	20.2777	21.7096	16.4682	20.1957	20.8086	22.7409	19.9141	14.8602	21.0302	17.9044	20.6422	20.9924	19.419	21.1845	16.6439	17.7095	17.3273	18.9919	20.2964	20.0228	16.8947	21.4327	19.8115	18.3255	20.9677	22.2984	22.4917	16.6205	23.6571	20.5288	22.1181	21.4588	17.0997
12	340	16.9292	22.4092	16.6981	15.0488	20.8871	17.04	17.4492	22.1208	16.7751	20.7963	16.2083	16.2519	20.5115	16.2661	20.5296	19.0301	21.9074	16.4399	20.7014	20.2413	22.6815	19.7802	14.2166	21.7892	17.412	20.0037	21.9	18.9584	20.7188	15.7921	17.735	17.2501	18.9417	20.0371	20.3579	16.0658	21.1481	19.9383	19.1089	21.814	21.7859	23.0537	15.8285	23.1593	20.6327	21.4973	22.5689	16.8606
12	341	16.7868	24.3672	16.5206	14.6736	20.8508	16.9463	17.9317	22.3617	16.8192	20.4628	15.6681	16.1388	21.0531	16.1883	21.936	18.7661	21.7926	16.2236	20.7215	20.1088	22.2885	19.4102	14.1127	21.439	17.0256	19.8789	22.3263	19.1059	19.6082	15.3715	17.633	16.8475	19.195	19.449	20.5669	15.6856	20.5764	20.3169	19.5817	21.9644	21.5875	24.0216	16.0845	23.0248	21.0003	21.1088	22.6268	17.2202
12	342	16.3549	25.6317	16.3799	14.9143	21.0278	15.5648	20.1405	21.4809	16.8425	20.5147	14.8851	16.0659	21.2702	16.0551	22.1822	19.1593	21.809	15.467	20.8459	20.1501	21.5869	19.8718	15.1089	21.7255	16.7682	19.8084	21.0113	19.3041	19.8296	15.7617	17.5182	16.5428	19.3507	19.0421	20.7281	16.2052	20.1158	20.1787	19.0916	21.239	21.6454	23.3155	15.3168	22.1782	20.8266	21.4877	21.3334	16.9849
12	343	15.8853	23.2046	16.168	15.7613	20.635	15.3634	20.4974	21.048	16.9074	18.7198	13.9824	15.4912	20.4049	16.0875	21.7433	19.6657	21.9702	15.3464	20.6728	20.3885	22.6221	19.9282	15.8117	20.767	17.444	19.7873	21.2501	19.4544	20.2675	15.9774	18.2169	15.7769	19.567	19.002	21.1759	17.0126	20.2495	20.7602	18.561	21.1553	21.5263	23.1072	16.2698	21.3912	20.5664	22.1982	20.4191	16.2304
12	344	16.0165	23.9865	15.9535	15.8067	19.8707	15.407	20.3003	20.4801	17.5433	17.4109	16.1125	15.4067	19.1757	15.7359	20.6346	20.7588	21.7597	15.2632	19.5318	20.4541	22.8597	19.7423	15.9796	20.6094	17.3201	19.568	21.4984	18.9853	20.9735	16.2618	17.2978	15.5972	19.1876	19.6899	20.7495	16.5933	20.1079	20.7817	18.4991	21.6371	21.8603	23.4547	17.2453	21.6288	21.1832	22.3953	19.9366	15.7308
12	345	15.9201	26.1111	15.7857	15.3198	20.3936	14.3388	19.9918	19.8465	19.0334	17.3096	16.9982	15.9472	19.0848	15.0966	20.6251	22.0044	20.4869	15.4429	18.8858	20.1227	24.2551	19.4898	15.2474	20.243	16.9166	19.7591	21.6908	18.6317	20.5294	16.4585	14.5676	14.2306	19.2687	20.6519	19.5277	16.1863	20.4503	20.6047	18.4702	21.6702	22.2584	23.796	15.9915	21.7446	21.7529	22.0339	20.0034	15.9717
12	346	15.9162	25.3796	15.5361	14.7895	20.6059	13.641	19.5212	19.9191	17.0959	17.6375	16.2326	15.681	19.725	14.583	20.5964	22.5756	19.3227	16.0228	17.9777	19.4711	22.2507	19.4456	14.814	20.2552	16.708	20.1697	21.2938	18.5705	19.9493	16.2241	13.5093	14.8134	19.4195	21.8288	19.8326	16.3184	21.472	21.9804	18.4413	21.3526	22.078	23.7613	15.7851	22.0455	21.0809	21.8371	20.2912	16.4178
12	347	16.273	23.8065	15.3707	14.3098	20.9269	13.6759	18.556	20.1721	16.0974	17.7198	16.0217	13.9633	20.4787	14.6303	21.2429	22.4357	18.8003	16.0012	17.8174	19.2577	20.9125	19.3571	15.2672	20.686	17.3801	20.2308	20.5656	18.492	19.6752	15.8378	13.9812	15.5343	19.0923	21.9636	20.846	16.3562	22.1823	22.4588	18.7504	21.8718	22.2383	22.7039	15.421	23.1332	19.9767	21.604	21.2111	15.485
12	348	15.547	22.7549	15.3271	14.2371	20.0773	13.3252	17.6241	20.8326	16.4824	17.2455	16.0822	12.6871	20.9412	15.2208	23.3017	21.2155	18.7319	16.3297	18.3265	19.3576	19.8648	18.8121	16.0378	21.5182	17.7109	20.1459	20.2186	18.4992	19.6484	15.6601	17.342	16.9418	19.1729	21.6602	20.8246	16.0069	22.2101	22.6322	18.4557	20.4831	22.3374	21.478	14.9566	23.3803	19.1784	21.343	21.5166	15.7709
12	349	15.3073	22.3372	15.4309	14.1745	18.8548	13.1436	17.5065	21.4264	16.176	16.8302	16.8684	15.15	21.8418	14.6777	22.6269	20.4623	18.5158	16.4823	19.307	19.4275	19.5429	18.406	16.0129	22.3641	16.9936	19.7155	21.272	18.3845	19.9599	15.4714	18.0085	16.7619	18.5925	21.5375	20.3785	15.0184	21.1882	21.5507	18.4268	20.2731	22.0981	20.6137	15.4557	23.2895	18.6557	20.7652	21.2018	15.398
12	350	15.8078	20.3795	15.8486	13.797	18.3265	13.7566	17.2242	22.0688	15.6309	18.988	17.4874	16.2024	21.1882	14.4763	21.891	20.331	19.1264	16.3227	19.8129	19.7543	19.4721	18.2851	15.9547	20.9541	16.7979	19.4633	21.3157	18.1507	20.353	15.2535	17.0928	16.4754	18.1939	21.3954	20.1394	14.8563	20.44	21.7108	18.3689	20.5197	21.3719	20.4009	15.6776	22.8801	18.9759	21.2948	20.3186	16.8854
12	351	16.1034	19.599	16.5876	12.3079	18.2659	14.8086	17.3727	19.8949	14.995	22.4223	17.6106	16.16	22.6782	14.5275	21.688	20.4131	19.955	16.3014	20.7464	20.1683	19.4013	18.224	15.2276	20.2063	16.7286	19.8225	22.1752	18.1873	19.9928	15.7008	15.716	16.1674	18.177	21.9299	19.8819	16.1486	20.1944	21.795	18.2302	20.1025	20.946	20.6421	14.783	25.4986	19.6282	21.146	20.1204	16.5533
12	352	16.1782	18.3603	16.4451	13.5199	19.2585	14.7704	17.6779	20.0615	15.4215	22.7623	17.012	15.599	21.1608	14.1618	21.8746	19.7641	20.6155	16.2802	21.0345	20.2504	19.7021	17.3481	14.906	19.4279	16.8573	20.1131	22.5331	18.8223	19.2775	15.8682	16.8711	15.853	18.5768	20.7085	20.4605	16.3742	19.9735	20.8889	18.2059	19.7305	21.0111	20.8484	14.559	27.4954	20.68	21.5456	20.2821	15.8512
12	353	16.6942	18.4412	16.3612	13.5502	20.6786	14.6198	17.8409	19.6002	15.4596	21.5173	16.3053	15.3826	21.6232	13.7609	21.5801	19.3314	20.4705	16.2873	20.4951	20.0404	19.3483	16.8375	14.5289	18.6561	17.0416	19.9818	22.2129	19.9352	18.802	16.5259	17.6075	15.9479	18.6687	20.5858	20.5953	17.3125	19.896	20.0529	18.2676	19.8164	21.4105	20.6516	15.5812	24.13	21.976	20.6232	20.8918	15.4381
12	354	16.8279	18.7146	16.473	13.2344	20.8145	14.5929	17.7925	20.7236	14.9547	19.2887	16.2406	15.4188	21.1335	14.0727	20.7109	18.9343	20.5033	16.7378	19.6239	19.5653	19.0657	16.8869	13.6614	19.1714	16.4986	20.416	21.5578	19.7732	18.945	16.5596	17.4895	16.2996	18.7308	21.2458	21.3839	17.6713	19.8023	19.1286	17.8622	20.1833	21.895	19.8565	15.1079	24.069	22.3567	21.0437	21.6619	16.0737
12	355	16.5906	19.5061	16.4637	13.4161	20.9672	14.1291	17.7682	20.1886	13.9097	18.3063	16.2003	15.2491	20.6441	14.725	20.3803	19.5569	20.4295	16.5502	19.0438	18.948	18.7716	16.8474	13.406	20.1574	16.612	20.4538	21.9555	19.9423	18.7295	15.4305	17.9016	17.1558	19.2245	21.3263	21.3148	16.9183	19.4884	19.1212	16.8684	20.2462	21.7777	19.6003	14.8525	23.6224	22.376	21.8255	22.6847	16.4652
12	356	16.6207	20.2579	16.5111	12.5181	20.6495	13.4896	17.5568	20.6641	13.5804	18.3669	15.6402	14.5672	19.7738	14.7972	19.7076	20.2868	20.3721	16.2449	18.5462	19.3489	18.2607	17.8066	13.1982	20.6641	16.8968	20.479	21.3595	19.7943	18.3487	15.1128	17.9265	17.7526	19.4392	20.9955	20.8031	16.3373	19.9664	19.889	15.6969	20.6042	20.7179	19.5259	14.9219	24.2602	22.2784	21.3623	22.909	15.3177
12	357	16.6407	21.0326	16.9852	12.6401	20.0931	14.1935	17.5257	19.9676	13.837	18.8245	15.3053	14.2028	19.6071	15.5443	19.4798	20.7713	20.9972	16.2732	18.1483	20.141	18.0831	18.1751	13.98	21.049	17.1936	19.8859	21.538	19.8155	18.4418	15.8073	17.5947	18.1096	19.0723	21.0926	19.9312	15.3125	19.4294	20.771	14.6335	21.053	20.3277	19.4773	14.4846	24.1951	20.9352	20.4466	21.7363	15.2775
12	358	16.7662	20.9786	17.3918	13.6107	19.1373	15.0219	17.744	19.5686	14.9412	19.208	14.7512	14.6935	19.6741	16.012	19.6155	20.8583	20.8334	16.2378	17.1025	20.6537	18.0503	18.4705	14.7678	20.3908	18.0613	19.6216	21.2063	19.9071	18.7918	15.9184	17.6968	18.1265	18.5453	20.9677	20.1866	15.1757	17.531	21.4458	15.0211	20.9894	20.3095	19.5352	14.3142	26.497	19.684	20.0935	20.6895	15.791
12	359	16.9231	20.4072	16.4544	14.5525	17.9771	14.2662	18.5132	20.3283	15.3489	19.7437	14.2807	14.3259	19.582	15.0593	19.6825	20.5487	19.7934	16.0983	17.5871	20.5773	18.2485	18.5827	15.1683	19.2952	18.3917	19.7662	20.3656	19.893	18.9719	16.8208	18.1602	17.6203	18.1433	19.9031	19.6674	15.0498	15.7312	22.8328	15.9587	20.0576	20.2372	19.2819	13.8553	23.2114	20.1653	19.8298	20.5105	14.878
12	360	16.856	20.7456	15.5743	14.208	18.068	14.061	18.4072	20.2724	15.3925	21.0682	15.8206	14.5988	18.92	14.5514	19.2906	19.6992	19.0985	15.7701	17.4051	19.9008	19.5075	18.5063	15.333	18.7817	18.4633	19.2068	19.6887	20.0803	18.9338	17.7223	18.7184	16.4248	18.328	19.3203	20.3682	14.985	15.8835	23.7647	16.9157	19.5445	19.5724	18.8533	14.401	22.6461	21.9066	19.591	20.9026	13.9958
12	361	16.6736	21.4709	15.45	14.5794	17.8167	14.0156	17.8893	20.0299	15.7333	22.0169	16.9593	15.958	18.6767	14.2849	18.8516	18.8174	18.4317	16.1458	17.6418	19.3664	19.3394	18.4347	14.9891	19.2245	18.3218	18.595	19.5546	20.2797	19.2333	17.8271	17.8023	15.5658	18.3835	19.8256	21.2112	15.8987	16.7029	22.5929	17.9023	19.7585	18.9912	18.2821	14.0506	22.3181	22.7425	20.1294	21.3237	15.0135
12	362	17.0562	22.2146	15.5839	15.1052	18.4918	15.3779	18.4705	19.9434	15.3343	22.2406	16.7972	16.2944	18.9029	13.4154	18.8687	18.4738	18.3021	16.2095	17.3835	18.6021	18.8729	18.9135	14.482	19.8577	18.7614	18.5461	20.7407	20.871	18.6683	17.401	17.4305	15.2071	18.624	19.6	21.2803	16.4417	18.0422	22.7899	18.311	19.6561	18.8839	18.1332	14.7483	21.7694	22.8222	20.3734	21.0623	15.9954
12	363	18.0402	22.2652	15.5074	15.2544	18.3467	14.0837	18.7602	20.0141	15.5935	19.616	16.7421	16.3974	19.3838	14.6461	19.4449	17.8898	18.1996	16.1199	18.0216	18.4422	18.4562	20.0474	14.68	21.6215	19.3837	18.449	20.5766	21.2282	18.2118	17.4452	17.5042	15.5028	18.6935	20.0843	20.9211	16.4922	19.5375	22.7109	19.3308	19.6096	19.0065	18.0848	13.487	22.058	23.1853	21.2855	20.2282	15.659
12	364	18.0002	21.9574	15.6588	14.8277	17.6913	12.4273	18.5987	18.4491	15.4883	19.3695	16.3426	16.4965	19.8324	16.7834	19.9208	17.253	18.007	16.1307	18.4632	18.4527	18.6928	20.5168	14.9476	23.0675	19.0791	18.705	20.5546	21.1626	17.9409	17.684	17.46	14.8992	18.8915	20.163	22.031	16.0953	20.399	23.922	20.5948	19.2305	18.9605	18.0242	12.873	22.9379	22.9669	21.571	19.6933	15.9115
12	365	17.4438	21.1485	15.8695	14.3534	17.2883	14.0383	17.7048	17.4683	15.0623	20.1089	15.8346	16.3833	19.7348	17.4914	20.3474	16.0767	17.8415	16.4257	19.506	18.3475	19.1194	20.2919	14.3158	25.5022	18.4275	19.1328	21.1435	21.9995	17.6234	17.1243	16.1248	13.7452	18.6397	19.5473	22.4116	16.5091	20.7924	25.2101	21.9529	18.2423	19.1263	18.4123	13.2153	23.0811	23.5291	21.6536	19.4122	16.152
[truncated: 46 more columns]

## Sheet: TMAX
MOIS	jours	2006	2007	2008	2009	2010	2011	2012	2013	2014	2015	2016	2017	2018	2019	2020	2021	2022	2023	2024	2025	2026	2027	2028	2029	2030	2031	2032	2033	2034	2035	2036	2037	2038	2039	2040	2041	2042	2043	2044	2045	2046	2047	2048	2049	2050	2051	2052	2053
1	1	28.9303	33.7637	32.9573	28.5378	27.3148	31.4519	28.6325	27.782	29.4205	32.9919	32.7944	26.1163	32.6724	27.9722	32.6875	33.4854	26.3231	28.2594	30.6094	32.9557	31.7736	33.2433	30.5219	31.9993	35.8364	34.5147	32.6885	32.7438	38.0563	30.9941	27.7248	27.5085	32.634	30.197	30.9623	32.5609	32.4494	34.4071	34.8968	32.5151	29.9893	36.0488	31.5038	31.0503	30.6398	37.412	35.1288	33.0528
1	2	27.7826	34.1708	33.9328	28.7984	26.3748	31.3499	27.4163	27.457	28.751	33.4235	33.7682	25.881	33.2695	28.5973	33.3798	33.1798	28.9923	28.9437	31.2031	33.0419	32.0684	32.7818	31.3258	32.2269	34.9314	33.1492	33.9442	31.7087	38.2188	32.283	28.3234	27.118	33.0647	31.4162	30.8133	30.3462	32.9303	34.2071	32.6094	33.5898	30.2792	36.2325	30.3639	33.4476	30.2284	36.4037	34.951	32.2035
1	3	27.7987	33.7137	33.1876	29.2466	26.6235	31.6762	28.7036	28.5852	28.5615	33.1967	33.5518	25.9499	33.9033	29.3257	33.462	32.4455	29.7356	30.0044	32.3288	33.0921	33.4766	29.7096	31.4134	31.5961	34.7988	31.6437	34.2747	31.5048	37.9454	34.3985	27.8534	27.6888	34.0175	32.4286	33.7926	32.6486	34.3727	33.8973	32.2601	34.3837	32.6448	35.8611	30.1437	34.7173	31.1619	35.0324	34.2821	32.0966
1	4	28.5528	32.861	31.7035	30.717	27.9853	33.2783	30.8242	27.8531	28.8694	32.8651	31.9734	26.1508	33.0044	29.8973	33.5634	31.957	29.6839	31.6225	32.0309	33.0294	32.6663	27.2923	30.8554	30.9882	36.266	32.0171	33.4977	31.7845	35.1083	34.9503	27.6527	30.3275	32.03	32.9947	34.0475	32.2206	35.2473	33.5546	29.3268	33.1367	33.638	33.32	30.6079	35.8326	31.4688	33.3041	32.6683	32.0345
1	5	29.1726	33.256	30.2314	32.6523	26.7742	34.2763	29.9621	27.2945	28.4136	32.6997	30.3436	26.7002	34.0474	30.3309	33.8025	31.6427	29.7615	33.3339	31.9984	33.5556	31.557	26.1471	32.0348	30.1302	36.3104	33.4555	33.3105	31.6979	34.8124	35.1701	27.9435	33.7385	30.0804	33.9274	34.5187	31.722	35.7359	33.771	28.712	32.4915	35.4722	30.877	31.2676	36.153	31.3881	32.0191	33.7825	31.9259
1	6	29.6187	33.1128	30.0294	34.8202	26.0318	34.941	29.0397	28.5141	28.9179	32.2673	30.5166	29.3542	33.8804	32.064	34.0633	31.05	30.237	32.8827	32.4189	33.5868	31.7195	26.2581	32.8072	27.9774	34.3352	35.9037	34.4851	31.8169	34.8056	34.2776	28.6695	35.6007	28.1431	34.7237	35.5061	31.0259	35.9947	33.652	30.2114	31.6967	35.6614	29.8731	30.7754	37.6916	32.5033	31.358	34.4271	32.1276
1	7	30.2045	31.6435	30.9095	36.3204	26.2681	35.2902	25.6264	30.2538	28.8458	32.248	31.4355	31.5157	34.1905	33.2879	34.7356	30.6439	31.2219	29.3114	32.4989	32.4856	31.687	25.9763	33.5506	27.3707	33.1626	35.8768	33.902	31.6546	35.3533	33.7818	30.1597	34.8827	27.8083	34.9728	36.6225	30.5749	35.7089	33.6412	31.7384	32.3685	35.1752	31.0982	30.2453	37.9045	33.8291	31.1772	33.1216	32.3609
1	8	29.6008	27.432	31.7761	37.0936	28.4491	35.5415	26.1171	31.6944	29.1667	32.1465	31.767	32.3506	34.9612	34.5781	34.1269	30.8752	31.7839	26.4511	31.5933	32.0475	31.4525	26.4406	34.3251	27.4151	32.7692	34.7919	31.2558	31.2091	34.8329	33.3271	30.3089	36.261	28.2333	34.9052	38.1299	30.3648	34.3899	34.4843	33.8852	32.7794	34.9781	32.4552	30.1776	38.013	34.8342	31.5387	32.5387	33.1274
1	9	28.2036	32.3597	32.2291	37.8057	30.0518	34.71	27.3554	32.3255	29.14	32.2867	33.4689	32.71	33.6024	36.1172	33.8574	31.4554	30.3685	29.2258	30.9518	31.8468	30.6705	26.6625	34.4653	27.8698	32.2428	34.3453	32.2951	31.1361	34.9112	33.0505	29.8062	37.2409	28.053	33.533	38.8835	29.3588	33.0362	35.3246	34.6748	32.7655	35.4881	33.1969	30.028	38.2163	34.2047	32.1177	32.2163	33.6229
1	10	27.5871	32.4559	33.1422	38.3182	31.5995	34.4758	29.3648	31.3766	30.209	32.5259	33.3963	33.067	34.0315	36.0655	34.0792	32.9922	29.1973	33.389	31.5244	31.4468	29.8364	26.977	33.9654	27.7711	34.4058	35.4776	34.5837	31.8573	35.8633	33.5021	29.5445	38.5264	31.2686	32.8015	38.9801	27.7632	31.7027	35.0066	35.2062	32.5269	34.3946	33.5536	30.1606	39.1616	33.212	32.3251	32.1423	33.8983
1	11	27.1169	33.3784	34.1545	37.2894	32.3643	34.056	30.4664	30.4413	32.1603	33.5802	33.0606	33.3982	33.2971	35.2503	34.1746	34.5485	28.6386	34.1428	32.6499	30.0697	29.8839	27.4372	32.116	27.2289	34.4949	36.7288	34.9717	31.4264	36.64	33.9424	29.7015	38.6616	33.9724	32.9174	37.8753	29.6491	32.6194	35.063	33.0463	33.6018	32.9601	33.8104	30.9546	38.8339	33.6982	33.5777	31.373	33.7648
1	12	26.8481	34.7393	34.9548	36.8891	32.9689	31.7307	31.875	30.7596	34.6491	33.5092	33.3237	34.4599	32.4722	34.5633	34.0951	35.2244	28.68	33.667	33.2604	30.8446	30.5771	27.5894	32.1477	27.3263	34.3654	35.9929	34.7168	30.4249	37.1688	34.4328	30.4127	34.6301	34.6925	32.387	36.5487	31.4487	34.4758	35.2628	30.7415	34.7279	31.3278	33.7584	32.0684	38.9845	33.2881	34.7704	30.5123	33.3611
1	13	27.7185	33.8355	34.5882	37.3841	32.83	31.5011	31.7942	31.5831	35.4431	33.7976	33.6229	35.0358	30.9671	33.2144	34.834	35.8075	30.0479	32.7702	33.6528	29.9249	31.0868	28.0661	30.763	27.5038	34.6417	35.0742	34.2545	30.1549	37.8715	33.8072	31.0736	37.7481	33.7493	31.8959	34.7653	34.5273	35.7495	34.8069	28.774	33.9974	31.2977	34.1789	33.5273	37.3252	31.6612	34.8697	29.3893	34.2707
1	14	28.6337	34.2907	35.2597	38.8686	32.597	30.9941	32.7707	32.0226	35.4267	33.4807	33.7829	34.5338	30.8599	31.0242	34.8658	37.3208	29.4668	31.2971	33.5946	30.7817	32.1952	28.5043	30.4387	29.5792	34.7032	35.3711	32.7058	29.7413	36.5234	33.4066	31.5543	36.2375	33.9874	31.8572	33.7602	34.4242	36.4996	34.7757	28.743	33.7946	29.9118	34.3729	34.6429	35.6471	31.2375	35.4244	30.9865	35.181
1	15	28.818	35.0812	35.4759	37.6778	32.5686	29.439	32.9343	31.649	33.8785	32.0062	33.702	33.7883	31.4641	30.135	33.7597	39.0238	26.2197	27.1806	33.7669	30.6784	32.2111	30.3416	30.7172	30.6472	34.8261	35.686	33.0876	30.8924	35.4598	34.0895	31.4355	36.9728	33.8522	31.9345	33.2953	32.1845	37.4268	35.8171	29.4102	33.6741	29.7956	34.7386	35.3611	35.9653	31.2074	35.5519	32.7155	36.2706
1	16	28.6088	36.4682	35.3447	36.1007	32.1878	31.1492	32.9804	31.5339	32.5117	31.9898	30.3212	33.7383	31.533	29.6064	33.4307	39.1157	26.0819	27.0658	32.5389	31.0759	32.7945	32.5775	28.2234	30.4526	33.9231	34.8534	34.3554	33.3815	34.8466	34.4414	29.0883	36.4504	30.1224	31.9152	31.7606	29.5968	38.1935	36.5979	31.0025	35.6157	30.2962	35.6899	34.3403	35.6316	31.2827	35.0459	34.1014	37.3449
1	17	28.1475	36.8329	35.0511	33.8196	33.4417	32.119	33.566	31.7216	33.0265	31.7398	30.653	32.7852	31.4727	31.9432	33.5478	37.4759	26.7691	28.7627	30.7986	31.7536	33.6899	35.0323	25.8284	29.2265	34.7373	34.6554	34.7578	34.5936	34.3049	34.7965	27.6167	35.79	29.9723	32.5902	33.6195	29.4659	37.9072	38.9221	33.2421	34.9646	32.5623	35.7612	33.4316	35.1001	31.1141	35.1907	34.308	38.2054
1	18	28.4405	37.2802	35.5251	31.7488	34.6288	29.8574	33.7902	31.7851	33.4054	33.0696	29.9845	31.8054	31.4037	31.4382	33.3063	35.0676	30.6267	29.8697	29.8422	32.2309	34.5541	36.3547	26.7513	29.5475	34.8911	34.6759	34.7237	34.2847	34.0043	35.0742	27.5806	35.6954	31.5806	33.3748	34.1835	30.5479	35.6683	38.9994	33.3838	34.9917	33.1518	34.9375	32.9879	35.7184	30.5761	35.3456	34.6323	39.4248
1	19	27.1618	36.936	34.8812	29.884	35.0786	27.7109	31.5175	31.6853	32.174	31.4683	31.8422	29.3684	30.5015	31.6729	32.9679	34.7816	33.0169	30.7128	31.7637	32.318	35.3888	36.8518	27.7162	28.7179	35.7558	34.751	36.1772	34.6133	33.5897	34.4157	29.623	35.5196	31.6598	32.9818	34.6093	32.8917	34.5015	39.272	35.2372	35.9039	33.4157	35.2992	32.7273	35.7755	31.2224	35.1598	34.7492	40.1932
1	20	26.5048	36.4108	33.3328	30.0967	34.4971	27.9	29.3	30.3661	31.9242	29.5317	32.4224	32.7025	30.3497	31.7032	32.8341	34.5928	32.0805	29.2401	32.9192	33.7027	35.5196	36.0563	25.8777	28.2868	35.7289	34.5442	36.9627	35.2449	33.4872	33.1074	31.5147	34.4586	31.607	31.7413	37.3085	32.9561	35.5602	42.2004	36.6762	36.1754	35.4403	35.4562	32.7037	35.5679	31.13	34.8023	35.7898	40.6028
1	21	26.9603	35.498	33.36	30.9521	35.1061	29.635	28.378	27.8176	34.2154	32.7826	31.9406	32.8463	32.6273	31.9708	33.3614	34.5042	30.2558	29.1301	33.4386	33.6742	34.4159	35.3001	25.3958	29.5158	35.1766	34.669	37.0356	35.6028	32.4302	32.8402	33.2794	35.3555	31.8186	30.9782	36.6717	31.6202	37.166	39.5728	37.0939	36.0905	36.3751	34.6854	33.2271	35.5041	30.1267	34.7811	36.2895	40.6649
1	22	27.2517	34.436	33.827	32.0365	36.1925	29.9107	27.7465	26.5524	34.9272	32.469	31.0716	31.5674	35.7386	32.2091	34.3129	35.0994	32.1963	29.9524	33.6385	32.4589	33.6756	33.7328	27.9191	31.8278	34.6034	34.5245	36.1197	35.6583	30.2042	32.8788	34.5444	34.7029	34.5885	31.1373	36.475	30.3856	38.9608	39.3797	34.0161	36.1322	35.2217	34.2305	33.4795	35.8469	30.0667	34.8562	36.5407	40.4166
1	23	28.6836	34.6666	33.8564	31.8914	36.3631	32.5401	29.9373	26.5169	33.5234	33.115	31.6581	27.0428	38.6057	32.7476	35.163	36.7055	32.8098	31.4296	33.774	31.3723	33.9865	31.2324	31.1115	33.5294	33.6612	33.203	35.7961	36.0351	29.1772	33.8673	34.8277	35.8712	35.0968	32.7071	37.2046	31.1532	39.4956	39.5535	37.2602	35.3925	35.2527	32.835	33.336	36.007	31.0663	34.4596	36.3181	37.6166
1	24	29.6955	34.7511	33.9517	31.6309	32.1328	34.6694	32.2153	27.396	33.7314	32.4406	31.5667	27.1117	38.7481	33.2328	37.2691	38.1213	33.3431	32.2853	33.8344	32.9314	32.8959	29.2546	33.4449	34.6486	33.4343	31.6221	37.8032	37.4984	30.2535	33.8823	33.3112	33.5979	35.3401	34.2541	36.842	31.4883	39.4183	39.4569	38.0807	34.0756	32.9045	31.7801	33.3679	35.6756	32.5858	36.1113	35.536	36.0395
1	25	31.2269	34.4492	33.7388	32.0777	26.2023	35.4923	33.7535	28.6088	34.0086	33.3055	32.1053	29.5185	38.4506	33.3155	37.4242	37.1879	32.8003	32.5122	33.6813	32.5256	32.5553	29.8047	34.4358	35.6306	34.1851	31.3025	38.2604	37.9084	31.5439	32.6779	31.3178	36.308	35.479	33.5438	36.9322	30.629	39.5342	39.5149	38.6274	32.5505	33.65	31.5737	33.6862	36.8612	32.8489	37.3686	34.568	35.0849
1	26	33.4767	33.8011	33.3691	32.7115	26.4458	36.0533	34.4011	29.1933	33.8949	33.8638	33.9896	31.421	35.6086	32.8949	38.9319	34.9294	33.6243	32.6123	32.98	32.8706	32.4688	31.5309	35.4953	35.8499	34.5344	32.2758	38.0193	37.8374	32.9397	30.5209	30.2902	34.5989	35.9045	32.3662	37.8117	30.2529	39.0187	39.4376	38.4639	30.9228	33.8665	32.8628	33.9787	37.5018	31.9469	37.2819	35.3766	33.7081
1	27	32.9234	34.3303	33.2874	33.1241	26.8692	35.3939	35.0373	30.589	34.5078	32.4548	37.1592	31.8743	34.4895	32.7927	35.5397	34.0156	34.8976	32.8219	31.6628	34.9135	30.3275	32.6219	36.014	35.9718	34.9919	33.2971	38.4584	38.1356	33.7471	32.6925	31.0577	33.0932	37.2747	32.1459	38.1617	30.4668	38.0344	39.1819	37.477	29.4519	34.2563	34.4488	34.611	38.3735	31.4513	38.9243	37.1843	32.8722
1	28	33.1288	35.0063	32.8997	33.7093	30.1192	35.4103	36.2778	30.6956	36.4987	30.8668	40.3997	31.3911	33.242	33.1422	33.6599	33.6956	35.906	33.1547	31.3159	36.0094	26.5294	31.57	35.9171	35.9506	34.5048	33.2164	38.712	38.1772	34.2343	35.4926	33.1216	34.3813	37.2578	31.8379	37.939	32.7217	36.8871	39.399	37.3469	29.577	34.1273	34.7067	34.5572	38.494	31.4031	36.9734	38.0469	33.5801
1	29	35.678	35.8247	31.0329	35.3207	35.1988	38.9633	36.9952	31.8123	38.6695	32.9112	41.344	31.9019	32.7326	33.9723	33.7098	34.993	35.3536	33.2048	30.73	36.9122	26.7069	31.4786	34.6964	35.7423	33.324	32.4888	38.302	38.5852	33.5611	36.7969	34.553	32.9046	36.3551	33.207	37.3423	34.7445	37.2916	39.038	38.8641	31.3429	32.0931	35.3147	35.0595	39.0448	31.9945	34.9104	37.0638	34.3452
1	30	37.3291	35.8011	29.3266	36.2352	37.9629	39.5813	37.028	33.2693	39.1528	34.0939	40.6129	30.1994	33.1672	34.4156	34.9453	36.1689	35.3278	33.1171	30.4129	36.8433	27.526	30.1795	32.7184	35.279	34.3755	32.6441	38.094	40.6746	32.7565	36.5733	35.0291	31.1054	35.7765	34.45	37.6829	31.5938	37.8435	39.0917	39.4187	33.5114	31.5562	33.7705	35.747	38.3434	32.633	33.0614	35.073	34.6867
1	31	37.1419	35.0157	28.0706	36.5698	39.0581	33.8123	36.778	35.3775	40.1865	33.9801	39.9732	29.8146	33.579	34.519	35.009	36.4235	34.9771	33.1923	31.2407	38.2867	29.0785	30.9294	30.9664	33.5753	34.7715	26.6182	37.2131	38.8388	31.7953	37.1273	35.1237	30.2716	35.5737	34.8173	37.5928	27.9886	38.7869	38.4569	39.6994	34.8833	32.6919	33.2572	35.9445	37.6373	32.9045	33.6139	33.2722	34.0535
2	32	36.4305	35.0129	29.6555	35.2296	37.8563	37.8379	35.6826	36.151	37.1416	34.0014	37.1101	31.703	33.6839	33.8073	33.9983	35.0233	33.9708	33.4882	34.6663	36.3444	31.2086	31.2559	30.4321	33.0766	33.9215	26.8708	35.7847	37.7855	33.6416	38.1476	35.4196	31.1028	35.2563	34.7971	37.3083	30.9112	38.0836	37.1747	39.2344	35.339	33.1658	33.7947	35.7964	36.4871	33.0815	34.7937	33.3787	34.0175
2	33	35.1437	35.362	29.7659	34.0998	36.6585	37.8011	35.1906	35.6023	37.4705	34.5675	36.2452	33.0823	34.3972	33.9158	33.6486	35.105	33.7015	33.7808	34.8065	36.0569	33.1714	32.4601	30.8388	32.6027	33.6544	28.1334	35.9968	36.1484	34.5621	38.7438	35.8972	31.8733	34.2218	34.855	37.2728	34.1471	37.4594	37.1238	39.6318	35.316	32.7579	33.7385	34.7861	36.3952	33.3113	35.4346	34.3574	34.1597
2	34	35.2592	35.0229	30.9172	33.3046	37.0168	37.4097	35.4662	35.1127	37.9786	35.5862	35.6264	34.6228	35.3179	34.5068	33.1947	34.7744	33.9066	34.3731	37.7103	35.8465	34.1878	32.3079	31.0787	33.124	32.2658	33.8228	34.2496	36.0915	35.3555	38.5784	35.4569	33.0917	36.6145	34.3464	36.6322	36.4723	36.65	36.7084	41.4654	34.0064	32.6256	33.9502	34.6502	36.3875	33.7011	35.4172	34.1647	34.2397
2	35	36.5803	33.897	31.8147	32.0682	38.2054	36.3811	35.9412	35.538	37.1731	35.3558	34.2603	35.1681	35.51	34.6808	32.1976	33.4167	34.2928	34.5938	37.1977	35.8701	34.5303	30.0421	32.3925	32.4094	30.5976	35.2462	31.0392	35.4283	35.7396	38.4104	35.3543	33.1426	37.502	33.4249	36.1149	38.339	36.9004	36.4989	41.1774	32.3259	33.4991	34.3092	34.9884	36.5968	34.5375	35.7518	34.6653	34.6732
2	36	36.1021	33.5621	32.2864	29.8763	41.0969	37.0034	36.9231	35.9104	34.1265	36.2792	33.5211	31.2554	35.1911	33.772	32.4641	34.035	34.7316	34.9028	35.8938	36.3708	35.404	30.2545	32.291	32.0503	29.9692	35.6932	31.411	36.4005	36.59	38.0196	35.8661	32.8539	37.6399	32.541	35.5596	38.8482	37.8019	36.8124	40.1238	34.8088	33.8697	34.4631	35.4085	36.3152	34.7031	35.1895	34.7106	35.1802
2	37	35.7285	32.9016	32.8386	31.0056	39.5631	37.7091	36.3982	36.1999	34.4939	36.3358	33.8655	28.5295	34.7851	33.621	32.6972	33.9616	35.145	34.8707	34.4453	36.9871	36.5781	32.477	30.3137	30.9208	30.1878	35.8072	31.3033	35.1074	36.7313	38.6675	36.7324	33.8269	37.9574	32.429	36.1305	37.3261	39.9372	36.8844	40.5348	35.5741	33.8322	34.5672	35.4259	36.4565	35.224	35.3619	34.1188	36.1581
2	38	34.8774	32.2215	32.3764	32.7895	39.4527	36.7114	37.6723	36.0879	33.9108	37.047	34.6043	26.142	34.86	33.6398	34.3169	33.7632	35.5761	35.0437	33.7456	37.6558	33.8123	33.6234	29.3123	31.8924	30.7441	35.9779	31.9977	36.9605	37.0431	39.514	36.9404	34.1845	38.3509	31.9852	36.6678	37.7048	38.8334	36.9164	38.1234	36.0731	35.1436	35.0065	34.478	35.9233	35.4957	35.4521	34.7786	37.1793
2	39	35.4452	30.2355	33.4291	34.0864	39.4803	36.9365	37.5987	36.2678	33.5579	38.1318	33.8096	27.827	34.8172	33.6574	36.5613	34.962	36.5388	35.7748	32.2137	36.7293	33.7807	34.1672	29.6675	32.3755	32.0936	36.3458	33.7702	36.5189	37.9495	40.4601	36.7404	34.8743	37.8797	32.287	36.5256	38.6548	37.6318	36.7964	37.2957	36.5024	37.4988	35.548	34.6955	37.4542	35.7369	35.6625	36.1012	37.6388
2	40	35.6811	29.8237	33.6223	35.7388	41.2231	37.613	36.8295	36.8964	33.2835	41.16	34.7002	31.11	34.5358	32.2939	37.9136	33.8974	37.3835	37.5877	31.1574	35.0846	30.9603	34.4233	30.1149	33.423	32.5237	36.7495	34.0895	36.8552	37.822	40.0072	36.8604	35.0095	38.2596	33.4942	35.5409	38.4581	37.9885	37.3528	36.9729	36.8992	39.1712	35.4869	35.0787	36.4488	35.5916	35.8952	35.2125	37.5073
2	41	36.2785	30.6271	33.9901	37.0943	41.7186	38.7558	36.0564	37.2993	33.9674	42.1248	35.9618	32.2458	34.0631	32.998	36.7028	29.5747	37.8334	38.7612	31.4481	33.5904	33.7386	34.4692	32.3586	33.6755	33.5323	37.0056	34.4997	36.8477	38.2329	38.6039	36.8524	35.4663	39.7402	34.2404	35.1863	34.0351	38.5058	37.4939	37.5953	37.5758	40.2157	36.5867	35.9607	36.0076	35.247	35.841	34.7484	37.1963
2	42	38.4169	32.1554	34.3784	38.23	41.8658	38.2545	35.931	38.1564	33.8882	42.3402	36.883	32.8772	34.3249	32.1816	33.6006	29.0205	37.4628	41.0769	32.0851	35.2718	36.8627	34.0437	33.5141	33.8756	33.8439	37.6239	35.3919	36.4953	37.0206	38.0676	36.7164	36.2741	40.5161	35.6231	35.0696	33.9792	36.9711	37.4239	38.0172	38.154	39.129	35.9701	36.4794	32.9972	35.5131	35.5654	34.3815	37.3067
2	43	39.4652	33.7307	34.8474	39.3699	39.914	37.1574	34.073	39.2561	33.3676	42.377	37.6272	33.7103	34.5793	34.6518	32.016	29.471	37.6694	41.3266	33.1666	35.1796	38.105	34.3317	32.7731	34.3775	33.6051	38.9197	36.622	36.7131	38.1444	39.6893	36.8364	36.5789	38.5296	36.6411	35.1163	37.6724	37.3617	36.5167	38.1694	38.6617	39.2133	36.8465	36.4181	30.2642	35.6923	35.7815	32.4877	38.9874
2	44	40.5798	33.765	35.818	39.0492	38.5089	36.6761	35.7666	40.902	33.1994	42.4506	37.252	33.9892	34.4774	35.2488	32.1495	31.5736	38.6489	38.2078	33.5699	35.6703	39.2862	33.9978	31.1612	35.3798	33.7597	40.3529	37.4048	36.4834	37.8584	40.628	36.8684	36.3471	36.6234	37.022	34.9709	39.4207	37.8174	35.5502	38.2307	39.0869	38.4863	37.3947	36.3332	34.4333	35.7667	36.0169	29.8849	39.0983
2	45	39.3494	32.2711	36.8696	36.7468	35.8899	35.8591	36.2339	39.7769	33.5395	42.9091	36.3471	33.6927	33.631	35.5867	33.3588	32.2297	38.7987	36.3973	33.6663	34.8386	39.4046	33.9673	31.3507	36.0157	33.9062	41.8817	39.1861	35.4526	38.3621	39.1994	36.988	36.6764	35.4289	36.6844	34.5676	40.2127	37.335	35.093	38.0774	36.9413	35.9982	37.6536	35.8858	35.391	35.9514	36.0919	30.0745	39.0357
2	46	37.5723	30.3898	37.1889	33.8542	35.9207	36.99	36.6938	39.5079	34.9494	43.8253	35.7872	33.2975	34.0167	35.4836	34.4213	34.0977	38.1853	37.574	34.2848	35.2833	39.1269	33.952	33.5869	36.6675	31.66	41.4623	41.9606	35.0656	37.1357	38.5177	36.7244	36.5345	36.4189	37.4328	34.9323	39.6384	37.6075	34.4086	37.9725	37.9279	34.6578	37.1993	36.1526	35.7072	36.1165	35.6477	30.9126	38.5147
2	47	38.798	29.9638	36.8161	33.3887	37.0312	37.2205	37.2047	38.903	35.8385	43.2285	35.4846	31.3839	34.7209	34.8921	35.4439	33.8249	37.4099	38.3202	35.2027	37.0216	37.7354	34.1054	35.1213	37.6797	29.8963	41.5807	41.5215	35.0238	37.4223	38.7947	36.7724	37.1068	37.8485	38.782	35.1396	38.7693	37.6967	34.1098	38.0469	37.1512	34.9703	35.8559	36.0263	35.8765	36.7699	35.293	32.7158	37.0096
2	48	37.9236	30.8278	36.3697	33.5303	38.1809	37.7643	37.4412	38.0565	36.5609	36.3018	35.3075	32.0506	34.2014	33.9249	35.4042	35.3525	38.7238	36.9006	36.7557	37.5332	36.9529	34.4081	36.4124	38.689	31.5463	40.4086	38.4052	35.1631	38.5241	38.5415	37.0389	37.2461	38.6166	38.2276	35.5036	38.3985	36.0216	35.3263	36.9308	36.4948	36.5561	35.5218	36.1346	35.1781	38.2613	35.1551	33.2775	34.2141
2	49	38.0325	33.5952	36.5377	35.0148	38.3391	38.1073	37.3151	35.8693	36.5144	34.7843	34.6411	33.7191	33.7368	34.4534	35.2257	36.9698	38.2977	33.7544	37.8013	37.7691	37.2778	34.7864	36.7404	38.6143	32.9819	40.5243	40.2693	35.5452	39.0381	37.8952	37.5507	37.2283	38.6293	37.5993	36.9541	38.9366	35.9283	36.8924	35.6003	37.1271	37.9874	35.5044	36.3568	35.1666	39.3661	35.0426	34.5821	32.847
2	50	37.4643	34.1177	36.7821	34.6896	39.0933	37.7275	37.3624	33.6992	36.5842	34.9658	34.7527	34.8279	33.3792	34.7637	35.1254	37.8815	36.5838	34.349	38.3427	37.0908	37.7673	35.4162	37.5543	36.5545	33.8909	42.2262	41.2173	36.3209	40.4643	37.6805	38.1316	37.005	37.3972	37.5588	38.6802	40.7876	36.3715	38.1956	35.1321	40.1697	38.9833	35.27	35.9046	34.6267	40.6697	35.0607	35.942	33.7889
2	51	36.5916	33.8821	37.0785	35.6424	37.4848	37.6415	36.2112	30.2074	36.3131	34.9167	36.1772	34.753	32.1655	35.5629	35.6598	37.8976	35.6494	34.4614	38.6114	37.2834	37.2995	36.0726	32.4263	30.3729	35.0935	43.0623	40.1221	35.94	41.6449	37.4857	37.5101	36.5434	38.5911	37.7552	39.6638	42.2818	36.4367	38.2756	35.6328	41.8079	39.8834	34.6416	35.9139	34.5523	40.8549	34.9342	36.6767	34.6381
2	52	36.3558	33.8507	37.2362	35.411	35.6906	37.3782	35.2166	30.1035	35.6504	35.4294	37.2678	35.1566	33.4269	36.8833	37.7375	38.4616	35.4307	34.4132	39.5282	38.2752	36.0347	36.983	31.9451	28.8698	35.4405	42.7503	38.0458	34.1466	40.6821	37.415	36.8444	36.5078	40.8465	38.3628	38.9808	43.6699	36.0682	37.7211	36.0544	42.3211	40.3504	34.1888	35.9327	34.6729	40.7537	34.8465	36.6235	36.1766
2	53	37.4489	33.8671	36.9097	33.6039	34.8579	37.3466	34.7317	33.2625	37.2835	35.7147	36.7998	35.7435	34.3009	37.5468	39.7219	39.3627	35.8228	35.0641	39.0188	40.0821	35.1353	37.0582	33.6649	29.8235	35.4648	39.7259	37.0356	33.5687	38.8038	36.8204	36.5967	37.2817	43.5299	35.9127	37.5669	44.1363	35.7691	37.4683	35.3997	42.2413	39.1922	34.6804	36.1707	35.5828	38.292	34.597	36.4028	37.4492
2	54	35.184	33.5456	35.8077	33.8206	34.7632	37.5418	33.9787	34.0596	39.3975	38.373	35.9515	36.6287	35.391	37.6421	41.1269	39.9322	35.2949	35.6076	38.1563	42.0607	35.5156	36.8928	34.2084	31.8398	33.9367	38.8901	35.8523	33.4412	38.9789	36.4278	36.8764	37.8641	45.7015	34.5276	35.8422	42.5872	34.6476	38.0356	35.201	41.6551	38.3458	34.8163	36.8781	36.6501	37.0362	34.8691	36.5791	39.9272
2	55	34.2565	34.0015	35.0312	34.4587	34.9004	37.3308	32.8876	35.8283	42.0617	38.407	34.1667	36.9525	35.9648	37.5157	42.2856	41.9858	33.9433	35.6389	37.6285	42.1184	36.9379	34.7366	33.4776	32.4939	34.3113	42.5189	35.8298	33.2982	38.3765	36.4634	36.8284	38.4462	42.9543	34.9516	36.2498	40.9055	33.2849	38.1636	35.0245	42.0837	36.836	35.3505	37.6342	37.913	38.2766	36.5178	37.2475	41.7524
2	56	33.7479	34.5594	34.1801	35.7769	35.5461	36.9499	32.1124	36.7291	41.9986	39.6886	33.5027	37.8494	35.618	37.8173	43.3535	41.6161	34.6083	35.5364	37.683	41.2767	38.3047	32.4432	33.3658	32.6816	34.7615	43.8386	36.6949	32.1797	38.1247	36.7564	37.0729	39.0102	42.1291	36.4101	38.8075	37.4505	33.7251	38.4819	35.0968	39.0237	36.4105	36.1887	38.5144	38.5725	39.8329	37.9577	37.4244	42.5961
2	57	33.6117	35.2249	33.633	37.8195	36.4215	36.6231	32.9858	37.5845	41.9355	41.301	33.5487	38.5365	34.3892	38.839	43.7307	41.1768	37.3048	35.6807	37.969	42.3606	38.8755	33.5505	33.707	34.3469	35.2583	43.3777	37.5404	32.1366	37.4749	37.3439	37.6562	39.3012	39.4518	37.7373	40.9644	37.3172	33.6541	40.7287	34.7257	39.7161	36.7565	36.8887	40.0318	38.8619	39.0658	38.8821	37.2234	42.6505
2	58	33.5291	35.5069	34.5062	40.7799	36.9767	37.3939	33.8995	37.499	42.235	38.0046	32.4605	39.4832	34.3089	38.9739	42.5655	39.0702	40.6801	37.0562	38.6863	42.3231	36.4361	33.6965	34.587	34.229	35.634	42.8924	37.4399	32.8915	39.0085	38.3151	38.7184	38.7057	40.572	38.642	42.4854	37.9108	35.7448	42.6809	34.688	41.5919	35.3275	37.8684	38.7212	38.1847	38.2	38.8417	37.7509	42.7231
2	59	34.5001	36.4902	35.1776	39.5355	35.6344	40.6474	35.7564	36.2225	42.5242	33.8429	31.5376	37.8655	33.8791	39.663	42.4355	39.1264	38.3651	37.7239	38.2303	41.2268	37.183	34.5455	35.3069	34.9965	36.1714	41.8028	37.5822	33.9826	40.325	39.025	39.0839	38.3747	41.3695	38.9513	41.9038	38.6929	37.4772	41.8105	34.8981	41.0329	37.7314	38.9024	37.5137	36.2971	36.8098	39.108	38.8214	41.8925
3	60	35.0812	35.9329	36.0864	37.9961	34.3411	40.2929	37.3941	36.1163	40.931	27.3768	31.8794	36.61	33.7148	39.0727	40.7579	39.3276	37.7829	37.2514	37.2648	41.4009	36.5456	35.8985	34.6288	35.2098	36.5015	39.4121	38.1241	34.8123	38.986	39.2345	38.6417	36.7569	40.3106	37.6071	39.6852	38.2028	38.593	38.4982	35.6487	40.0839	38.0623	39.1261	36.0255	36.2225	36.2608	40.0277	38.6872	39.8635
3	61	35.915	40.1561	37.1367	38.2429	35.6943	40.5284	38.1313	37.7375	37.7898	29.5474	34.3089	36.5252	33.4995	38.9233	37.1709	41.6855	38.5857	37.2112	36.2636	40.5902	35.0569	37.2627	32.5983	35.5448	37.6882	39.7824	38.0706	34.3006	38.0884	39.6442	37.943	38.2451	39.7058	36.6083	39.4011	37.9626	34.9819	39.6544	36.7023	38.8928	38.4923	40.0746	34.3424	36.6832	35.1696	40.1867	38.6413	38.7101
3	62	35.9686	39.9083	37.9568	39.865	37.7689	39.903	37.9437	38.0222	35.7682	32.4146	37.299	37.8681	33.2855	39.0413	37.4021	40.1459	38.3879	37.1843	36.3822	39.2402	35.0875	38.4495	30.1213	34.7511	38.7135	39.8279	38.1152	33.7897	33.8799	39.6236	36.7962	38.6486	39.7469	35.3933	40.0761	37.5762	36.3266	40.9737	36.8449	36.8136	39.9715	40.2556	33.6674	37.419	34.9974	42.0285	37.5247	37.8263
3	63	36.1856	40.5905	38.2522	40.3052	39.4102	39.8498	37.6899	38.4377	41.9166	35.1472	39.2876	39.3936	33.4143	39.6642	42.3247	38.6134	38.0829	37.3587	37.086	35.9069	35.9638	39.031	33.227	34.9958	40.6085	39.9502	38.3193	34.3719	32.0417	39.3872	35.7316	40.7517	39.5124	35.1455	40.421	36.7308	36.5175	41.2675	37.1946	36.4141	40.6117	39.0964	33.7592	37.8229	35.0835	42.1466	36.9701	38.6744
3	64	36.5204	39.8535	38.5047	39.6421	41.0739	39.7813	37.4132	39.154	41.8747	36.4029	39.6886	40.2378	33.8319	39.7485	42.5597	38.5442	38.0988	38.0193	37.7481	37.0345	36.7219	39.3523	35.7272	35.1792	41.0124	39.8646	38.723	36.2842	34.1273	39.5542	35.7795	41.327	40.8198	35.6836	40.9497	35.307	39.675	40.9857	37.6513	36.5493	40.627	37.0949	34.9114	39.0816	37.2928	41.7043	36.3993	38.2849
3	65	36.5952	41.2059	38.3875	35.8174	41.2439	41.8329	36.5371	38.6811	41.4771	37.3751	37.9176	40.1918	35.8079	39.6456	41.0799	38.3775	39.3716	39.1983	37.1977	37.2246	37.1532	38.7705	38.2311	35.64	40.2274	39.228	38.862	37.0818	33.7469	39.8695	36.3438	40.0927	41.6424	35.1306	40.1922	33.9438	33.8303	40.5282	38.1715	37.4075	40.7947	36.9284	36.3252	40.3015	37.3731	40.516	37.1148	39.6047
3	66	36.9044	41.3477	37.6171	34.7336	41.032	42.4344	37.1135	39.3713	42.1948	38.0484	38.4712	40.3846	37.9049	39.2507	39.8743	37.8068	40.545	39.8003	36.9295	37.0516	37.7205	38.9634	39.7186	35.1181	40.2417	39.1457	38.5993	37.6639	33.5004	40.8898	36.5629	40.4009	41.7808	35.0562	40.3708	34.4771	35.1157	39.0367	38.1116	38.6489	40.6576	35.5137	37.2469	40.8835	36.7823	39.8966	36.8032	38.2309
3	67	37.3429	41.6137	38.122	38.4545	41.1903	42.7473	36.6767	39.677	42.4902	39.766	39.4394	40.0665	39.8669	39.6745	38.9125	37.5247	41.5109	39.8373	36.0819	34.9471	38.4709	38.742	40.3583	34.5065	39.2528	40.1418	38.5351	38.9071	32.3307	41.8726	37.3696	40.5744	41.4311	35.8259	38.9061	35.1604	35.5592	33.8967	38.2713	38.6795	38.8729	35.5407	38.4775	41.8722	36.645	39.666	36.3845	37.7041
3	68	38.2346	42.6399	38.7678	39.8726	40.8827	41.812	36.1462	39.9259	37.3371	40.5833	39.7889	40.9527	41.2865	40.5337	38.691	38.934	40.0307	39.515	34.3394	34.3724	38.1954	36.877	41.1645	35.2404	38.7991	40.0701	39.3424	40.0016	33.3982	40.9977	39.0983	39.939	41.7258	36.2576	38.7252	34.2125	33.1962	32.7309	37.9056	37.7523	39.4811	35.1265	39.8037	42.2718	36.0672	39.9622	36.5325	36.9007
3	69	39.1753	43.4991	40.1452	39.9897	39.3908	41.5493	36.9582	40.6919	34.9306	41.1795	40.7539	40.1765	41.5996	41.3789	37.9417	40.6692	39.4776	40.5789	33.7733	34.7227	37.6316	33.6074	42.0942	36.5708	40.0847	40.294	40.5932	40.0187	35.3138	39.6031	40.5436	38.6904	41.7992	36.5402	39.8277	33.7805	34.6209	32.8388	37.2698	36.9075	41.2809	35.0405	40.5042	38.0959	36.299	37.5722	37.2239	35.795
3	70	40.2675	43.165	41.791	40.5052	38.2894	39.7119	37.8108	41.7405	36.2982	41.2654	41.2547	39.4486	42.735	41.4889	37.8559	42.9066	40.3417	40.717	34.3064	35.8409	37.3712	31.3995	41.6931	37.672	38.2437	40.9321	41.598	39.4655	37.064	36.4948	41.8451	38.3212	42.3414	37.085	40.4358	35.9122	34.9967	33.6985	37.1747	36.9805	41.6931	34.0971	40.8539	39.301	36.5029	37.8832	38.3112	37.0861
3	71	40.9222	43.7222	42.6242	40.6454	37.884	40.2806	39.1273	41.8538	37.9049	41.7701	40.7229	38.1146	42.6492	42.103	38.475	42.4276	40.9845	40.6918	34.8454	36.7864	37.5912	32.9245	37.6155	39.3026	38.8733	41.5742	41.5861	38.8395	37.1795	35.526	42.0698	38.0214	41.8359	37.6841	41.089	38.0607	36.9211	35.0116	37.4614	36.8241	42.1362	33.9711	40.4689	35.5947	36.5685	36.9388	39.052	38.2129
3	72	40.9705	42.9139	43.0132	40.6609	38.354	39.8193	40.0016	39.4881	39.2075	42.245	38.7868	36.6368	41.9657	42.7922	39.4266	42.2328	41.4339	41.8721	35.4974	37.3318	38.133	33.3126	37.5139	39.8552	39.1128	40.3476	38.5137	38.6564	36.9198	35.0711	39.953	37.7006	41.0216	38.1436	41.7625	40.2304	39.2037	36.7047	38.603	36.6641	41.2632	33.124	40.5513	33.8876	37.0549	37.4305	39.3297	38.9
3	73	40.0765	40.9826	42.1385	40.0734	38.7297	38.7072	40.4587	40.7074	39.0246	43.2524	39.0641	36.4894	40.356	42.1202	40.5224	38.6728	42.3707	41.3679	36.7441	37.4787	38.3444	33.9751	38.3948	39.4419	38.9296	39.8461	41.7288	38.2563	39.6418	35.1009	38.6208	38.0018	41.1187	38.3749	42.0306	40.8659	40.6053	37.53	39.5117	37.3157	40.3747	33.6289	41.4398	37.9168	38.0399	38.793	38.5071	39.9195
3	74	39.4719	38.9108	41.3083	38.9614	39.5271	37.0463	40.6299	41.7106	39.2698	42.9782	38.4042	37.0688	39.8077	35.1589	41.2388	37.7713	41.7802	38.7276	37.4941	37.5401	35.0263	34.9652	38.8846	39.3623	37.8524	40.9053	43.8395	38.1508	41.4265	36.3611	35.8691	38.6069	41.79	39.0161	39.0264	39.2653	40.411	38.5373	39.9247	38.0735	39.0372	34.2348	40.1638	39.9903	39.2149	40.4336	37.5089	40.1022
3	75	39.2355	37.7703	37.0023	34.8034	39.4005	35.7436	41.1157	41.5637	40.0136	40.4703	38.1592	38.1782	40.6015	30.964	41.4669	34.6299	41.2229	39.1774	37.9907	37.9662	33.8325	36.6464	39.5788	39.8188	37.6236	39.3324	43.9109	37.5832	41.9915	36.6785	34.7647	39.0675	41.208	39.5403	37.9822	38.1267	40.482	38.2874	38.3442	38.7178	36.5177	36.34	40.8984	40.6882	41.4221	40.6729	37.2813	41.8739
3	76	39.5217	37.499	34.5343	31.3691	39.8269	35.0502	41.0599	41.2225	40.3422	41.0878	38.3205	38.8589	40.921	30.5635	41.9232	37.8804	42.4937	38.2205	38.3251	38.8097	36.1415	37.7447	39.5158	40.9187	37.1175	41.398	41.6693	36.8342	42.0257	36.8223	33.8137	40.6382	41.8176	40.0429	38.6556	37.6379	38.5443	39.6647	39.934	39.0668	38.6336	38.4182	41.5307	37.2124	42.6779	42.1571	36.9951	38.393
3	77	41.0929	37.6621	33.3085	29.9241	40.4354	35.7928	39.8421	41.5204	40.0375	41.046	37.5625	41.0958	39.2193	31.9162	41.5439	38.9876	43.4645	38.3147	38.2519	39.4046	37.6963	39.0963	40.1275	41.4551	36.4587	42.6232	36.3303	37.2152	41.7426	37.3065	33.7307	38.262	42.5252	39.2807	39.7999	37.6225	37.3485	39.788	38.5367	40.3629	40.7647	40.009	42.1884	40.5277	42.0723	40.9724	36.6258	38.5373
3	78	41.334	38.949	32.3099	30.3427	40.4122	36.2359	37.8317	42.3622	40.4238	39.1986	36.577	42.2941	38.7458	33.1568	39.2836	39.1879	43.7401	38.3984	37.7133	40.2225	39.0798	40.4546	38.9522	41.3552	36.6715	42.8316	35.4973	37.4283	42.1888	38.169	33.8801	38.6973	43.1184	37.4222	40.6207	37.4117	38.4365	38.975	38.7731	39.4301	41.7267	40.9576	42.4915	41.6707	42.6509	39.5423	35.8253	41.7744
3	79	40.0367	40.7023	32.0887	32.7176	38.8629	37.7271	36.3331	42.0189	39.7235	41.2976	38.9851	42.6778	36.9658	33.6563	38.1623	40.0843	43.8045	38.3461	38.4612	40.1152	39.604	40.9455	37.8195	41.792	37.7609	43.3747	37.0283	38.0349	42.7302	39.1883	36.4129	39.4985	42.4339	36.4494	39.5928	36.2403	39.7571	38.2789	39.2436	40.2326	39.9153	40.4453	42.9041	41.3515	42.7319	39.9434	36.4585	44.332
3	80	40.8617	42.0684	32.2053	34.4377	36.716	39.3616	35.6584	41.1576	38.5241	39.1193	39.9657	42.6205	37.0173	35.2815	38.7002	41.8926	43.3726	37.5973	38.6819	39.8299	38.761	39.9845	37.6478	42.4539	39.6292	44.3349	39.0198	38.4074	40.6697	40.1258	38.2113	40.7971	42.3106	37.8444	39.0059	36.9603	41.4014	37.2647	38.7254	40.0558	41.0065	36.9492	42.2197	39.9528	37.035	41.9192	36.8554	45.2723
3	81	40.1826	42.8111	32.6415	36.5969	36.4727	41.2117	36.9141	42.9483	40.6144	37.8736	41.1018	41.4229	38.5996	37.4634	39.6893	41.8619	44.2545	37.1203	38.7184	38.7549	38.6659	39.7095	38.3822	42.9172	40.8315	42.96	40.4867	38.9972	38.0617	40.8539	39.7777	41.0336	42.5522	38.7623	40.729	38.5187	42.7815	35.9985	38.3738	40.2097	38.7637	35.7547	41.5435	35.9003	37.8944	43.0061	38.6107	44.8542
3	82	40.1163	40.9947	32.4989	37.8631	37.5079	39.9777	38.2708	43.3454	37.5807	39.2164	42.2617	41.6569	37.1546	38.8189	39.6967	40.6805	41.5219	37.3453	38.8374	39.3056	39.9331	40.4653	39.5662	41.135	41.1792	42.2789	40.8873	39.6731	37.2984	40.2605	39.4289	39.2191	41.3865	38.7182	41.8267	40.2705	42.403	33.8469	37.3846	38.5877	39.9809	36.8345	41.4045	38.756	38.1914	42.9381	41.3338	45.8903
3	83	39.7165	40.4931	32.5826	38.7488	39.1808	40.8344	36.6169	42.2283	37.983	38.2336	41.9791	42.5919	39.5896	38.6545	39.6819	39.0623	39.8151	37.4174	39.4963	40.1305	41.5121	40.8687	40.476	40.2833	41.5623	42.2113	41.0926	39.755	37.7865	40.1756	37.7869	40.1424	40.5128	38.8901	42.66	41.6891	37.902	33.491	37.0749	42.3344	41.1442	38.833	41.8834	41.4925	38.3294	42.2927	41.7155	45.5097
3	84	39.5964	39.8261	32.7557	39.3518	40.2314	40.5168	34.4055	42.178	38.8058	37.16	41.9375	43.1584	39.7633	39.8521	39.7263	39.6082	38.8804	37.8313	41.1911	39.9949	42.1285	41.4979	40.4118	39.1786	41.6455	41.5264	41.0391	38.9747	38.6183	39.6339	35.4597	40.9378	41.2229	38.9853	43.4378	36.4301	41.2526	34.1163	37.5405	43.8657	42.7049	40.2785	42.2405	41.4797	37.9503	41.6582	41.8499	44.9848
3	85	39.8809	40.898	33.4131	40.0614	39.9418	38.1499	34.6638	43.1655	38.9377	37.9699	42.0987	43.6114	38.21	39.3166	40.4704	38.1941	38.6454	38.1464	42.8208	40.2685	41.1497	42.757	39.6166	40.4011	41.9744	39.3225	41.0793	38.9409	39.1951	39.1599	34.3419	41.2973	42.0895	38.1182	43.0105	42.1765	43.9676	36.0712	39.1112	43.7509	42.7589	41.467	42.5332	42.0067	37.7876	39.1853	40.928	41.4406
3	86	40.4255	43.0167	35.3379	39.8878	38.1964	39.42	36.036	43.671	38.2615	38.901	42.2952	42.878	37.4328	39.2946	41.7597	38.6363	37.9539	37.6089	43.6758	41.3569	41.9073	42.1456	41.1202	40.532	42.1114	40.7943	40.6391	39.2926	40.3262	38.7043	35.6357	42.6061	42.4647	39.0778	43.5097	42.3722	44.3941	36.6524	39.2723	43.9378	41.7939	42.1258	42.5969	43.4431	38.7331	41.8387	40.5395	42.0554
3	87	39.7621	42.8797	36.8921	39.0562	37.8212	41.3298	38.2057	42.8287	37.318	39.1897	41.319	42.7064	36.983	38.4089	42.0858	40.1612	37.6669	38.2833	41.0481	41.9828	41.8579	40.369	42.5964	40.4332	42.2564	41.7756	40.3047	39.3722	38.7801	37.5608	36.179	43.4019	41.3568	38.6695	38.5582	41.2824	44.1321	36.9407	39.2293	43.5649	42.8531	42.1988	42.1153	44.2526	40.3512	42.6239	41.2985	43.4967
3	88	39.4345	43.1276	38.1127	38.1406	38.8249	41.591	40.0255	43.1274	37.5989	39.7508	40.6764	39.7041	37.3868	38.9769	41.821	41.4999	38.2414	39.0305	39.7929	40.9009	42.0771	36.2366	43.0485	40.9856	42.8744	43.7588	39.6543	39.5032	37.4854	37.4643	36.3783	41.8934	41.4855	38.041	37.3906	41.446	44.4822	37.317	39.7578	43.6305	43.1552	37.396	42.1675	44.187	41.1901	43.6935	41.8163	43.6392
3	89	40.3465	42.4632	39.3232	38.0615	39.6189	37.7166	40.1821	42.4623	38.6288	40.8505	40.9762	41.4779	37.3721	39.0937	40.7783	41.6283	38.3356	40.0999	38.5719	40.7374	41.8744	35.4361	42.0086	38.9184	41.7591	43.9822	39.4529	40.4439	42.2339	38.2705	37.3801	41.1485	41.7349	36.77	37.5146	41.8818	44.6128	37.7294	38.7484	42.9551	43.4104	41.2279	41.6455	44.0296	41.7603	42.9721	39.0076	44.9412
3	90	40.0898	42.4416	39.5076	37.748	39.1035	34.3733	39.0404	41.4338	39.0483	41.999	42.1585	40.2838	37.6437	39.0198	40.2072	39.8225	38.558	41.3183	37.7365	40.4275	41.3121	36.3945	39.8988	38.026	43.2524	44.2065	40.2131	41.2531	43.5276	39.4568	37.6687	41.6799	42.8893	37.0584	37.9234	43.4738	44.5685	38.2366	36.146	44.5746	38.7025	41.5945	38.9727	44.7276	41.9848	40.1179	36.5876	45.1156
4	91	40.9389	43.0352	40.8584	39.3292	40.7645	34.9262	40.2995	41.7153	41.7	43.4407	43.0407	40.9632	38.1805	40.6403	41.9811	39.8378	36.964	42.5906	39.6583	40.1527	41.7563	38.0845	41.7658	38.5572	44.0628	43.913	41.3306	41.9845	42.7761	41.3928	40.1886	43.0856	42.6152	39.7023	39.4777	44.3516	46.6951	40.3976	38.1212	45.0232	43.7991	43.6035	36.8269	48.1671	43.5827	43.0558	37.6322	44.8049
4	92	39.8653	43.3604	40.5546	39.8931	41.8448	36.4441	40.8436	41.4943	41.127	42.845	41.0583	41.7863	37.695	40.9437	41.7383	40.0235	34.4888	43.0501	39.5965	39.3008	41.6246	38.9851	41.381	38.6181	44.7709	44.9106	41.0745	41.6348	41.4124	41.9322	41.0594	43.2768	43.7851	40.8469	40.1436	44.5559	47.6544	41.2734	40.0464	43.9745	39.4908	42.6342	36.9919	45.2349	43.8151	42.6871	38.9797	45.7633
4	93	39.5311	43.3434	39.9428	40.372	42.6254	38.5047	39.6464	42.3013	42.0877	41.7991	42.8127	41.4131	37.7203	40.5867	36.5362	40.5152	36.0148	42.9589	40.4599	39.3198	42.4662	39.7774	40.3559	38.2268	44.027	44.864	41.0827	40.483	40.9192	41.4565	42.0894	43.2334	44.0106	42.2031	41.345	44.5323	46.5399	41.5087	40.9561	44.5982	39.2076	41.187	38.1712	45.3266	40.8186	41.4594	36.1669	45.9816
4	94	40.8392	44.1078	40.0174	40.4181	42.8855	40.2439	36.6648	40.9175	40.3835	42.0239	42.7883	41.7463	39.0069	40.4143	40.6939	41.7943	38.6813	41.4936	41.5472	40.4371	43.7965	40.3387	41.2853	37.9486	43.4056	45.5229	40.7888	40.5948	41.9084	41.0144	41.886	43.6293	41.6345	42.8315	43.1872	44.4641	46.3885	41.3371	41.1137	43.7072	39.5777	40.6837	39.6645	48.5338	41.2848	43.4686	39.3221	44.7303
4	95	42.1814	44.3161	41.0325	40.947	43.3226	40.1466	35.6086	42.7801	38.4097	42.0941	42.8209	42.2004	40.6045	40.8633	39.3387	40.7561	41.0039	40.2742	42.3101	41.2261	44.0062	41.1638	41.7158	37.0121	40.9503	45.2194	40.4737	40.261	43.1444	41.3132	39.5612	41.9137	37.413	43.2057	43.293	44.2471	45.0071	40.6629	42.2591	41.9759	40.0788	40.3805	40.9836	46.271	40.5737	43.7593	42.58	44.0255
4	96	42.3262	44.207	41.6315	41.5781	43.2571	39.8488	38.4547	43.7693	40.8879	41.1614	43.1991	41.3143	41.3731	41.2996	39.7826	39.7964	42.5177	39.4324	42.7901	40.2286	43.502	41.6955	41.1233	35.6006	41.7753	44.5313	40.4457	39.8648	42.5882	41.9692	38.2842	39.0245	37.1879	42.3036	39.6239	43.3577	44.9332	40.9361	43.2901	42.4018	39.2534	39.7881	41.6001	44.7732	41.0111	39.9979	43.8071	43.5162
4	97	41.7237	44.3796	41.9537	42.1197	39.145	40.0911	40.3605	40.1744	43.0002	39.5943	42.872	40.3687	40.9794	41.6264	39.8933	39.1868	43.2956	38.4012	42.9248	40.7427	42.5217	42.2989	41.4691	36.2365	41.8038	44.4181	41.211	40.1006	42.6437	42.935	40.333	40.7304	39.3864	41.7464	42.1405	43.5258	44.6264	41.4246	42.8729	42.5955	39.1846	39.8492	41.297	45.2533	42.9719	41.7894	43.3971	42.6015
4	98	40.2229	44.8841	41.6848	41.9134	40.2717	40.5333	42.0111	43.5195	44.0701	40.5895	41.8829	42.3435	41.2114	42.2763	40.7028	39.1697	43.7832	35.9497	41.8444	42.3212	42.432	42.4153	39.4259	36.9076	42.0795	45.68	42.0985	40.3214	38.8887	42.3666	40.0312	41.2973	41.1044	41.0481	43.5129	43.2242	42.6019	42.0951	42.0908	42.702	40.0141	40.9974	41.7263	42.5645	40.9424	38.524	44.2072	41.8947
4	99	41.4317	44.7321	40.5218	41.6543	42.0622	40.9618	43.2903	43.7263	43.8767	41.1442	41.0411	39.4871	41.1503	42.6453	41.4757	40.533	43.3868	38.008	41.0527	42.6362	43.0391	43.2519	40.6335	37.4101	42.6104	46.3947	42.7337	40.2006	39.7871	43.4546	40.6179	41.6765	40.4942	40.3006	43.1688	39.1778	40.3653	42.6417	42.5567	42.5103	41.8165	41.5419	41.4869	37.7697	43.1303	38.3711	41.9431	43.7654
4	100	43.0733	43.4268	39.7645	39.2785	44.4313	41.2215	43.3095	42.1864	45.0016	40.6683	40.7846	42.6544	41.4221	39.1371	41.3657	42.1751	41.1819	39.2438	39.5418	43.0761	42.1366	42.9261	41.8704	38.1602	42.1556	45.8601	43.8664	39.7677	39.9424	43.7586	41.3212	40.5279	39.5141	43.5388	43.1226	38.7518	43.8116	43.2519	43.1985	42.9905	42.9439	42.058	41.0892	38.6744	43.0464	42.8878	40.8461	42.901
4	101	42.9495	43.1648	40.677	38.9136	42.8046	41.6162	42.6498	43.6404	44.6657	40.0423	41.6772	42.251	41.9241	41.1422	41.4667	42.4324	41.5114	40.3459	38.5984	42.9144	40.822	40.0159	42.1176	38.7734	42.1461	45.9378	43.4859	39.5637	40.5016	43.8249	40.6966	40.4461	39.1586	42.169	43.3738	41.0706	46.1668	43.39	42.1999	44.0697	44.0583	43.2749	41.1259	41.3769	43.5101	40.8736	42.4173	42.9148
4	102	41.2465	42.1089	41.5476	38.9482	37.6429	41.761	41.9664	43.8122	44.5712	39.6801	41.7077	42.7798	40.5241	41.3804	42.5633	42.0738	39.991	36.1187	38.9907	44.2592	41.5335	41.5436	41.488	39.9036	39.8162	45.7731	42.051	40.2438	41.0434	42.5091	40.2845	41.7324	40.9718	42.3526	42.1917	41.8306	44.744	43.681	42.4405	44.1156	41.1503	44.1843	40.7717	42.0662	43.0185	42.0744	43.562	43.9576
4	103	42.2396	41.3841	42.1133	38.7449	41.284	41.0926	41.6924	43.8981	44.3884	38.5638	41.8982	43.4919	43.011	42.7384	43.9437	43.168	38.7902	36.2706	41.0283	44.32	41.4313	39.7386	38.8079	41.0963	39.371	44.1703	41.238	40.9347	40.5761	43.3819	39.5925	42.1348	41.6205	42.4015	41.9876	42.5489	43.1503	43.8382	42.6946	43.9266	43.4582	43.839	39.9714	41.1992	41.7533	44.9232	42.7392	43.792
4	104	42.492	41.8437	42.263	39.4256	37.7104	40.572	41.8753	43.4932	44.3454	41.1098	42.212	43.562	42.2257	43.037	39.2628	43.6819	40.7207	38.9744	42.7487	44.8495	42.3155	41.2043	38.1039	42.1651	39.1582	43.6051	39.826	42.3322	40.8726	40.5954	39.1011	41.2655	41.4883	42.4924	41.5506	42.655	40.1661	43.5517	42.1073	44.0124	42.7243	43.0651	38.753	40.7277	41.7714	44.6232	41.7984	42.5525
4	105	43.9468	42.2829	42.0814	40.2856	38.8461	41.1871	42.6335	42.9665	43.5975	41.9601	41.2988	44.119	40.542	42.1118	40.289	42.4769	43.1412	38.3442	43.2045	42.0991	41.8894	42.3821	38.969	43.3236	39.0547	41.2178	37.4833	43.3735	41.3432	38.5401	39.1203	41.7844	42.6948	43.3092	42.4085	42.4784	41.7937	42.4225	42.3268	43.9027	42.8952	45.4617	38.9101	41.1381	41.8692	43.9824	42.166	41.6196
4	106	41.9423	42.5031	42.6417	40.5983	39.0663	41.5629	42.9125	42.3269	43.2654	40.105	40.5103	45.2537	36.6729	41.8023	41.8558	37.6443	42.4991	40.4257	43.4744	43.6313	41.7259	42.013	39.0172	43.8198	39.8454	41.8323	39.1323	43.0673	41.8418	37.8032	39.1969	43.5646	41.7752	43.0394	43.878	41.6905	43.4708	43.3496	43.0091	42.2252	43.7672	44.8232	39.3451	42.3352	41.8435	38.3211	42.1745	42.8388
4	107	42.218	42.6582	43.007	41.6238	40.4988	41.8905	42.926	42.1388	43.2986	38.4322	40.4872	45.5301	40.0767	41.2334	38.5777	40.259	41.4399	39.3577	43.527	43.7663	41.9559	41.3747	40.192	40.6041	37.9874	41.3369	38.5082	42.07	41.7057	39.0053	39.8096	44.8593	38.2372	42.3456	41.2814	41.7567	44.8408	43.487	43.4429	42.7466	43.9665	41.9923	40.8324	43.6657	41.902	40.7497	42.4638	43.9322
4	108	42.5917	42.4345	42.9462	42.4413	43.0137	42.0494	43.0997	43.5545	43.984	38.5342	41.17	44.0138	40.1679	41.6583	40.7296	38.702	41.6008	39.3767	43.3503	43.4218	42.5993	41.4061	40.2696	38.9048	37.2548	40.7666	40.5389	40.4923	41.3558	41.3291	40.5842	44.9701	41.4485	42.2827	42.6284	42.5356	44.2323	42.2429	43.7433	44.0468	44.1499	43.0278	42.3437	44.1728	42.5335	42.9175	42.0334	44.3625
4	109	42.5806	41.3602	43.3489	43.0914	43.576	42.7476	39.2617	41.5095	42.6661	41.2693	41.9473	42.2637	42.5724	42.2879	41.6823	39.1046	42.7182	38.7227	41.2408	42.8316	43.1623	42.9402	41.2786	35.497	36.6021	40.5855	41.4817	42.1936	42.2822	43.0949	41.4167	45.0365	41.0819	43.2427	44.4191	42.1746	41.1943	42.1803	44.1958	41.3494	44.1614	43.7911	42.9812	44.2416	41.6902	42.3183	42.425	44.3853
4	110	42.14	41.2775	42.9057	43.166	42.539	42.9327	37.2472	41.7915	41.5019	42.829	42.075	40.3118	44.1891	40.9957	41.7143	37.8469	42.3657	38.3158	42.0381	42.8212	42.444	43.1096	41.2718	39.5482	38.6354	39.7289	41.6753	41.7943	42.6914	41.3053	42.0325	44.8223	41.8768	39.3256	45.1957	41.8214	40.4785	43.8912	43.2443	40.4198	42.9027	45.6005	44.0926	44.4325	41.1748	44.1041	42.6265	44.8423
4	111	43.1393	41.789	43.7478	43.4276	43.1162	43.6834	41.8296	41.2301	42.9732	43.3882	37.3633	39.1209	42.8937	40.676	40.9035	34.3369	41.6344	39.6997	41.6097	39.4142	42.1271	41.2448	41.8989	39.719	40.2351	39.3985	42.1081	40.7222	44.1524	40.0987	42.0609	44.2841	40.8648	43.4223	44.1584	41.9415	41.8398	43.5031	42.1155	41.6181	41.2603	44.4875	44.2675	43.8709	41.1014	44.9982	42.456	45.1783
4	112	44.1475	42.3912	41.9281	43.0542	42.7068	43.8337	42.7964	40.23	42.5228	43.362	34.1508	39.6859	41.0445	41.89	40.8365	35.8127	41.3878	41.0852	41.3069	42.3768	40.7777	41.6044	41.9179	40.143	40.8571	40.3991	43.5662	39.8939	42.912	41.5367	40.5167	44.7205	40.5729	43.1318	43.6681	41.9045	43.1595	42.3246	40.0302	41.5911	42.4715	42.4948	43.4893	44.2531	42.8581	44.7232	42.5722	45.6432
4	113	41.9478	41.7945	41.54	39.7982	42.8922	40.1189	42.8787	39.1056	43.6619	41.7458	36.9152	38.6192	43.2774	40.9169	42.6089	39.7136	36.2326	40.8901	38.8731	44.154	37.1053	41.3054	41.4628	40.5482	41.4376	42.3488	44.0987	39.9736	37.968	41.6625	40.4623	44.6734	39.2951	41.9784	43.8514	42.0837	44.7669	42.1519	39.2992	42.3691	43.4997	42.3606	42.0498	44.9482	42.4483	45.0883	41.9595	46.4056
4	114	41.8985	38.2905	40.2022	41.4464	42.9395	38.9875	42.5716	38.0832	40.5448	38.3197	38.7114	38.1269	38.557	38.3727	42.9041	39.5054	36.1946	37.5346	39.2058	43.1152	37.3324	40.9813	41.2988	41.1368	41.5639	44.2062	43.2161	41.6145	33.9793	40.2683	41.2056	43.2687	39.5768	38.4723	42.4994	41.1831	45.2355	42.0553	39.6356	42.9252	40.7057	39.6935	40.1111	43.9904	40.2243	45.1432	40.5517	44.8236
4	115	41.7616	38.481	42.9597	41.1528	43.9411	44.1291	42.6906	43.108	41.4791	35.0311	39.9179	42.618	41.2555	39.2248	43.0631	40.7829	39.4507	32.3707	39.9584	42.0039	40.2265	41.13	39.9327	41.1165	41.2921	44.242	42.4995	43.4217	34.3287	44.5794	42.3736	38.8929	40.9897	34.4369	43.2607	41.2575	43.9576	41.4326	41.0386	44.4141	43.831	38.2211	39.3909	42.5877	41.6091	42.8804	41.8938	42.7555
4	116	41.0911	39.6011	41.8067	42.715	40.2578	43.2737	43.2074	42.7231	42.0175	33.1216	39.4931	44.6889	42.4102	40.3801	44.2241	42.0495	37.7709	31.7815	39.7688	40.0919	40.7999	38.8244	39.2359	40.3818	40.6557	42.7973	40.5109	38.8566	35.1859	45.7108	43.0302	41.9599	42.0041	34.1136	42.5754	42.1292	42.1178	39.2352	42.3776	42.1576	43.9585	39.4367	39.2305	43.6969	36.5833	42.0088	42.1322	40.8838
4	117	40.8835	41.9847	41.6467	42.1005	43.2406	43.2489	43.7049	43.7908	42.4576	37.1041	34.8212	44.3959	41.6424	40.5777	43.024	42.488	34.9098	36.1566	40.4941	41.9127	41.5537	37.9098	39.6103	41.3998	41.184	44.2241	38.7044	43.8897	35.3722	44.8778	42.1974	41.6485	43.215	37.3095	42.0666	42.5887	40.7079	40.0762	42.9625	42.6723	43.9506	39.4619	40.2626	41.0648	35.7243	42.6574	42.611	41.5076
4	118	41.8164	44.613	37.8867	37.9392	42.899	42.1069	39.3798	43.619	41.4021	40.607	35.1361	41.5293	38.7488	40.7118	42.9459	42.7694	37.311	37.8778	40.3573	42.7591	42.6702	38.3599	40.6227	41.8513	43.3413	38.9369	39.8065	41.9464	37.6829	43.9841	40.8113	41.1269	43.6552	36.9939	41.5926	42.1064	37.526	41.4406	43.5308	42.7094	44.3591	41.7083	40.9699	41.7624	39.6066	44.9732	42.1491	43.3622
4	119	42.3046	44.4431	39.8151	35.2411	43.034	43.2157	41.2129	39.7307	39.5606	42.1609	38.2407	42.4546	39.56	41.5204	43.4394	42.873	39.6445	39.0395	38.4297	43.1282	41.994	40.9658	42.2656	41.0124	43.3574	39.7483	42.089	43.4699	38.0068	43.7457	40.9005	40.8826	41.5227	38.0308	41.8491	42.3176	35.5196	41.8029	42.9101	38.8315	43.1024	43.3512	40.2082	42.099	40.2405	43.5516	42.3014	44.1453
4	120	40.4113	44.4749	41.4867	38.6819	43.061	43.5063	44.011	40.712	41.1785	42.6172	40.3374	41.5025	37.4021	43.2227	46.0431	40.6313	40.6135	38.5363	38.1001	45.3934	38.3856	40.5296	42.0415	41.1975	40.455	42.5106	41.8133	44.0449	37.6164	42.1462	41.3848	40.7934	41.5646	38.4253	42.2897	43.1965	35.2609	42.2315	43.5205	41.861	42.386	44.127	40.4983	42.276	38.078	42.9532	42.754	45.1223
5	121	42.111	46.3541	41.5622	38.8655	43.9053	43.2792	45.4901	39.4975	44.2233	43.6439	41.7418	42.3783	39.9249	44.8811	46.0741	41.657	40.753	40.1234	41.4286	46.646	38.8586	42.6501	41.7372	43.0589	42.3765	45.5573	42.1965	42.5541	38.9347	43.1716	43.1846	42.1873	44.4241	40.9544	43.9895	44.4488	39.5408	41.2007	45.702	43.1996	44.5584	42.6787	42.4417	43.0791	40.879	46.1805	44.7801	45.8164
5	122	42.5751	45.5139	41.8358	39.6208	44.6394	42.1271	42.7156	41.6537	44.1822	43.7011	41.246	43.073	39.0367	44.6795	45.9684	41.4876	39.7588	42.3107	41.4676	45.7772	41.1975	43.4672	41.8027	43.5724	42.9491	42.1058	40.6942	38.9094	37.218	43.4996	42.643	42.7856	42.3842	41.997	45.2186	44.897	42.3096	36.8222	46.4403	43.8859	46.125	45.5218	43.3758	44.2659	43.47	42.4199	40.9356	43.611
5	123	43.978	44.233	43.103	41.7712	43.5285	41.8182	41.0614	44.8295	43.9414	43.2087	42.7478	43.531	36.6092	44.2774	45.6397	42.3614	39.4672	43.852	38.9735	45.0377	41.2098	43.9972	42.8748	43.92	42.0011	43.4001	39.4318	43.6226	35.7645	40.8421	41.9464	43.5144	41.9127	42.4173	44.805	45.7667	44.0163	38.3861	45.3397	43.741	44.1118	46.0695	44.0707	45.7524	43.8448	45.9037	38.5421	42.5714
5	124	41.5076	43.7241	44.6029	42.6513	41.689	42.5	39.7252	43.7729	43.8331	43.3577	39.9257	43.0468	36.4245	45.1276	46.2402	41.4776	41.4098	43.831	40.4785	45.27	41.0509	44.6622	41.7864	43.7541	42.2961	46.9869	39.1706	45.6081	33.8941	42.4504	41.7483	44.3255	41.7589	42.293	40.8889	45.4733	42.3924	40.2728	44.5488	44.5871	44.194	44.8738	44.8113	46.382	44.081	44.7254	38.6609	42.9577
5	125	38.1838	44.1472	44.4703	41.7301	40.3965	45.6695	38.2088	43.8692	42.5309	42.8679	40.8331	43.7187	36.3459	45.7085	45.6054	41.5573	41.1201	43.9475	39.519	41.3439	40.6726	43.6789	40.2943	43.1942	40.6079	45.6334	38.2728	44.6058	35.2449	43.1975	42.0975	45.8389	41.5588	42.2098	35.7751	43.9815	42.8722	41.2681	39.439	43.9783	42.3656	42.5177	46.0973	42.9812	44.4245	43.3653	39.6628	44.0727
5	126	40.5685	42.8074	43.3672	41.6949	41.6185	45.0879	40.6687	45.5574	43.8211	42.5762	42.2573	45.76	35.5285	45.0519	46.0137	41.438	43.3594	43.6906	39.6949	43.8099	41.0861	40.8479	40.0469	43.7876	39.7856	41.6718	40.9748	42.5063	41.7536	41.3018	42.467	45.9964	41.1333	40.9169	36.4054	42.3013	43.9173	40.8233	37.0146	42.6608	41.6269	42.4998	45.5072	44.3275	44.0913	43.2237	38.4629	42.9411
5	127	43.1326	44.0752	44.0589	42.3921	41.1657	44.9783	42.3121	43.0795	44.3764	42.1339	42.4692	42.3192	36.5242	45.3056	41.9589	41.1851	43.9022	43.3778	40.6085	44.9238	41.2222	40.3382	40.0832	44.0083	41.5602	43.5411	40.7158	41.4772	42.9119	43.4444	43.1068	46.0325	41.0996	41.3692	37.5768	43.4536	44.5923	38.7203	39.3202	42.625	41.4119	41.7178	44.4819	45.0181	43.6054	44.6157	37.6985	41.3592
[truncated: 238 more rows]
[truncated: 46 more columns]

## Sheet: SRAD
MOIS	jours	2006	2007	2008	2009	2010	2011	2012	2013	2014	2015	2016	2017	2018	2019	2020	2021	2022	2023	2024	2025	2026	2027	2028	2029	2030	2031	2032	2033	2034	2035	2036	2037	2038	2039	2040	2041	2042	2043	2044	2045	2046	2047	2048	2049	2050	2051	2052	2053
[truncated: 365 more rows]
[truncated: 46 more columns]
