# Supplementary material for: Optimizing type, date, and dose of compost fertilization of organic cotton under climate change in Mali: A modeling study
Source: PLoS One. 2024 Aug 14;19(8):e0308736. doi: 10.1371/journal.pone.0308736 (PMC11324123; doi:10.1371/journal.pone.0308736)
Supplement: S1 Dataset — (ZIP) [file pone.0308736.s001.zip › sotubarcp8.5.xlsx]

## Sheet: EVAP
MOIS	jours	2006	2007	2008	2009	2010	2011	2012	2013	2014	2015	2016	2017	2018	2019	2020	2021	2022	2023	2024	2025	2026	2027	2028	2029	2030	2031	2032	2033	2034	2035	2036	2037	2038	2039	2040	2041	2042	2043	2044	2045	2046	2047	2048	2049	2050	2051	2052	2053
1	1	4.2232	4.8169	4.791	5.3026	4.0429	5.1728	4.375	4.258	4.7793	4.2197	4.9125	4.6085	4.891	4.8447	4.5472	5.2206	5.0885	5.0603	4.797	4.8401	4.6594	4.6594	4.8911	4.6183	4.0331	5.3801	4.9063	4.3268	4.3658	4.6036	5.2411	4.6215	5.0371	5.1889	4.4274	4.4945	4.9364	5.1629	4.5304	4.7837	4.6461	5.234	5.4015	4.6622	4.6622	4.718	5.4234	4.5527
1	2	4.1306	5.1479	4.4944	4.9965	3.9813	5.2573	4.4254	4.4106	4.7764	4.0984	4.9169	4.5483	4.9063	4.7006	4.6116	5.1883	5.2484	4.8431	4.6693	4.73	5.0071	5.0071	4.9436	4.1849	4.1799	5.3938	4.9991	4.5207	4.4861	4.644	5.2144	4.5894	5.0057	5.2408	4.3522	4.5533	4.9622	5.0926	4.7244	4.1361	4.761	5.2455	5.424	5.0063	5.0063	4.807	5.305	4.9539
1	3	4.2563	5.2433	4.344	4.7841	4.0588	5.3098	4.3227	4.3821	4.7911	4.4711	4.9754	4.4048	4.941	4.5089	4.6472	5.0777	5.1912	4.4045	4.7575	4.954	4.9667	4.9667	4.9853	4.1087	4.1986	5.6173	5.062	4.7759	4.5303	4.6803	5.1674	4.4925	4.661	5.3947	4.2333	4.6291	4.996	4.8989	4.6749	4.2032	4.8164	5.1661	5.5248	5.0631	5.0631	4.7241	5.1742	4.9752
1	4	4.401	4.367	4.3613	4.8152	4.2314	5.328	4.3676	4.193	4.9037	4.687	5.0341	4.3379	4.8456	4.4281	4.7122	5.1069	4.9291	4.4442	4.8963	5.0924	4.8952	4.8952	5.008	4.5783	4.3669	5.6103	5.169	4.8694	4.4155	5.2061	5.1976	4.5573	4.3615	5.4072	4.4359	4.6467	5.1226	4.5389	4.639	4.6846	4.4905	5.0748	5.5771	5.1798	5.1798	4.514	5.1544	5.0286
1	5	4.5965	5.2878	4.539	4.9309	4.4731	5.3904	4.2184	3.8409	5.035	4.7843	5.0109	4.5234	4.7278	4.3911	4.5451	5.0103	4.97	4.768	4.9895	4.9535	4.9528	4.9528	5.0877	4.7809	4.6482	5.2337	5.1832	4.8892	4.3914	5.3975	5.2995	4.5273	4.2845	5.5156	4.6065	4.5955	5.2674	4.4668	4.6337	4.8265	4.7984	4.9411	5.6576	5.448	5.448	4.3268	5.0744	5.0679
1	6	4.6549	5.3897	5.0327	4.86	4.5368	5.3226	4.2858	4.1712	5.021	4.6242	4.9879	4.8895	4.8866	4.588	4.4726	4.9659	4.8569	4.9234	5.0267	4.7458	5.0203	5.0203	5.0456	5.0084	4.8772	5.22	5.2253	5.2282	4.3078	5.4229	5.3118	4.4006	4.6409	5.4893	4.7856	4.5788	5.2099	4.6272	4.5547	4.4573	4.9047	5.0064	5.6896	5.5804	5.5804	4.4311	5.2114	5.0685
1	7	4.6455	5.1876	5.2434	4.8476	4.4805	4.7706	4.379	4.2148	5.0708	4.5781	5.012	5.0891	4.9761	4.7391	4.4195	4.9658	4.7347	4.7914	5.0679	4.7827	5.0945	5.0945	4.9809	5.0907	5.0941	5.2665	5.1978	5.334	4.3705	5.4832	5.3431	4.4524	4.9592	5.4586	5.1506	4.4839	5.2513	4.6159	4.4668	4.8234	4.5109	5.2255	5.6146	5.6131	5.6131	4.6871	5.3898	4.7285
1	8	4.4991	4.9715	5.3098	4.9856	4.6652	4.5661	4.4408	4.4836	5.0504	4.5606	5.086	5.1245	5.0037	5.0345	4.4701	5.0388	4.446	4.7581	5.0541	4.6769	5.1861	5.1861	5.0245	5.2582	5.1053	5.3403	5.165	5.5226	4.401	5.5485	5.4204	4.8337	4.8652	5.2246	5.0264	4.621	5.3772	4.3769	4.9222	4.8504	4.8137	5.4021	5.5473	5.6848	5.6848	4.9837	5.3578	4.9486
1	9	4.1638	5.0335	5.3408	4.8419	4.5156	4.0744	4.5543	4.4988	4.908	4.3454	5.1455	5.2408	4.9295	5.0629	4.6737	5.052	4.4667	4.7297	5.046	4.6317	5.2582	5.2582	5.0798	5.3391	5.0413	5.2664	5.16	5.2266	4.3567	5.6542	5.4792	4.9829	4.9541	5.1932	4.523	4.6933	5.5135	3.9883	5.0858	4.8602	5.0229	5.4105	5.6482	5.5762	5.5762	4.985	5.257	5.1463
1	10	4.1113	5.0897	5.3238	4.5276	4.5468	4.4445	4.7145	4.3196	4.9531	4.0479	5.1319	5.3184	4.8535	5.0235	5.064	5.0474	4.6728	4.6048	4.9105	4.8605	5.173	5.173	4.8741	5.179	5.0245	5.157	5.0226	5.3862	4.4071	5.6652	5.3053	4.9539	5.1137	5.2768	5.0498	4.6194	5.5671	4.114	5.2599	4.92	5.268	5.313	5.5321	5.3466	5.3466	4.5004	5.1779	5.0839
1	11	4.0843	5.1157	5.3449	4.606	4.7278	4.4711	4.751	4.321	4.9343	4.1614	5.0612	5.2413	4.6786	5.0707	5.2073	5.0196	5.0752	4.3694	4.8824	5.1292	5.1047	5.1047	4.8585	5.2287	5.0784	5.2582	4.8646	5.5302	4.4733	5.4604	5.3676	5.0272	5.2602	5.4156	5.2737	4.6404	5.5844	4.2357	5.1365	4.9156	5.3578	4.9837	5.2183	5.0668	5.0668	4.9866	5.1892	5.1066
1	12	4.1584	4.7803	5.4782	4.6984	4.7311	4.6774	4.6273	4.3207	4.8458	4.4829	5.1383	5.0169	4.6809	5.0912	5.1471	4.6501	5.2367	4.222	4.9436	5.2411	5.0434	5.0434	5.0797	5.3429	5.151	5.203	4.8547	5.6066	4.5541	5.2177	5.4039	5.1883	5.4957	5.4629	5.3153	4.8441	5.3855	4.3174	5.1169	4.9679	5.4037	4.3083	5.0761	5.0861	5.0861	5.1301	5.2017	5.0979
1	13	4.3122	4.5219	5.2994	4.7587	4.8861	4.9141	4.9155	4.6096	4.6621	4.5535	5.2089	5.1468	4.8242	5.0939	5.2169	4.3513	5.1407	4.5518	4.9564	5.202	5.1239	5.1239	5.3169	5.3602	5.2304	4.7641	4.9913	5.3618	4.9454	5.257	5.3175	5.2644	5.5305	5.3184	5.215	5.2916	5.1636	4.5973	5.0523	5.0201	5.3606	4.2863	5.2789	5.113	5.113	5.1473	5.287	5.134
1	14	4.5712	5.1738	4.6581	4.8448	4.7936	5.1533	5.104	4.9063	4.4693	4.7797	5.1264	5.149	5.0258	5.2674	5.2438	5.1142	5.0311	4.2952	4.9727	5.1168	5.2764	5.2764	5.3121	5.3741	5.2598	4.917	5.087	4.7125	5.0546	5.2631	5.3781	5.301	5.458	5.2601	5.1847	5.3941	4.9502	4.6336	4.4566	5.1243	5.2314	4.4805	4.7698	5.1505	5.1505	5.0784	5.4251	5.0679
1	15	4.5399	5.203	4.9519	4.7138	4.8166	5.1514	5.1632	5.1626	4.4704	5.0826	4.8653	5.1155	5.1036	5.5134	5.112	5.3969	5.2038	4.3856	5.1154	5.2259	5.224	5.224	5.172	5.4078	5.2368	4.5313	5.19	4.6481	4.9556	5.0875	5.3884	5.2721	5.341	5.2791	5.0939	5.1388	5.1465	4.6425	4.0238	5.0348	5.1937	4.752	4.2228	5.3242	5.3242	5.0287	5.365	4.9606
1	16	4.4606	4.4627	4.8697	4.7362	4.5868	5.2793	4.9855	5.2528	4.4793	5.2478	4.7308	5.0521	5.2876	5.6495	5.0788	5.5509	5.1043	4.5617	5.2866	5.2139	5.3336	5.3336	5.2779	5.44	5.1086	4.705	5.3547	5.139	5.0931	4.6977	5.4743	5.1639	5.2907	5.3015	5.091	5.1746	5.0112	4.7173	4.0213	4.9014	4.4478	4.9383	4.2139	5.3585	5.3585	4.9996	5.4713	5.2175
1	17	4.4408	4.8633	5.0733	4.6676	4.9614	5.475	4.7573	5.2044	4.4773	5.3155	4.6787	5.1149	5.3054	5.6194	5.1551	5.6795	5.2195	4.8475	5.4096	5.4008	5.458	5.458	5.4497	5.4757	4.8597	4.7977	5.4022	5.5088	5.2906	4.4231	5.4596	4.9337	5.2004	5.3318	5.203	5.2429	4.7596	4.6655	4.1986	5.0234	4.8065	5.1305	4.304	5.3043	5.3043	5.1006	5.6446	5.3737
1	18	4.5197	4.8352	5.1131	4.7024	5.2833	5.1193	4.8306	5.2074	4.7863	5.3412	4.8169	5.2733	5.3349	5.6739	5.1342	5.3911	4.8715	5.0206	5.379	5.5172	5.4726	5.4726	5.3979	5.4927	4.6459	5.0322	5.4362	5.637	5.2665	4.3837	5.4592	4.9103	5.1172	5.2276	5.2707	5.1602	4.8089	4.5415	4.4969	5.2244	5.1809	5.2835	4.48	5.4338	5.4338	5.1869	5.6812	5.4426
1	19	4.1961	4.9589	4.8211	4.7095	5.3218	3.4163	4.7792	5.304	4.9004	5.2955	4.968	5.3022	5.2967	5.6956	5.0215	5.4012	4.4606	5.0573	5.3147	4.8046	5.2539	5.2539	5.3869	5.287	4.5949	5.1943	5.4978	5.482	5.0981	4.694	5.5345	4.8877	4.9802	5.143	5.2602	5.2527	4.8053	4.4707	5.1413	5.3742	5.4938	5.0551	4.8327	5.3557	5.3557	5.3191	5.8085	5.1842
1	20	4.1239	5.1497	5.2328	4.6785	5.197	3.3716	4.7011	5.3655	5.046	5.3261	5.0471	5.2622	5.1857	5.7927	4.9458	5.3438	4.5047	5.0699	5.3631	4.0536	5.1283	5.1283	5.4242	5.0786	4.6718	5.2846	5.4837	5.3729	5.0025	4.9848	5.5953	5.0418	5.1427	5.2851	5.1078	5.1818	4.8995	4.5705	5.5147	5.4613	5.4728	4.7599	5.0015	5.2363	5.2363	5.5073	5.9275	4.9566
1	21	4.0921	5.024	5.2689	4.8174	5.1297	5.0579	4.78	5.4186	4.9344	5.3063	4.9672	5.2862	5.0913	5.8686	4.9315	5.1908	4.5606	5.0761	5.3965	4.2689	4.7825	4.7825	5.596	4.5757	4.7816	5.3377	5.3544	5.4996	5.2123	5.2893	5.5933	5.0078	5.302	5.2547	5.0538	5.3419	5.1205	4.5334	5.4549	5.4293	5.3305	4.8598	5.1247	5.1735	5.1735	5.518	5.9856	5.2406
1	22	4.128	5.2101	5.1926	4.9922	5.0602	5.5394	4.777	5.3251	4.7837	5.2939	4.6261	5.4717	5.1326	5.7614	4.8427	5.1446	4.6189	4.9605	5.1555	4.6133	4.644	4.644	5.6687	4.3929	4.6697	5.3766	5.3388	5.6289	5.4922	5.1767	5.4483	5.0873	5.243	5.6739	5.1368	5.2939	5.2378	4.6565	5.3715	5.3098	5.432	5.0788	5.179	4.923	4.923	5.3602	5.8519	4.7195
1	23	4.2628	5.2773	5.4293	5.0545	5.2356	5.7531	4.4815	5.113	4.4674	5.1934	4.283	5.5478	5.0431	5.5024	4.8772	5.1284	4.8858	4.2517	5.1932	5.493	5.2637	5.2637	5.7979	4.6133	4.7782	5.0282	5.3513	5.3995	5.6928	5.0718	5.4	4.8879	5.5303	5.4748	4.9265	5.3057	5.2696	4.6439	5.2356	5.4545	5.4478	5.285	5.2774	4.6714	4.6714	5.4814	5.7416	4.9508
1	24	4.4137	5.3114	5.5212	5.0087	5.2479	5.3448	4.3601	5.1072	4.4879	5.3458	4.6077	5.6127	5.0905	5.0979	5.1457	5.0381	5.075	4.2372	5.286	5.5619	5.3841	5.3841	5.9085	4.8856	4.8811	4.9253	5.1811	5.209	5.6593	5.1858	5.4691	4.6315	5.6101	5.2925	4.7666	5.2804	5.4699	4.7265	5.4042	5.4786	5.3024	5.3417	5.5436	4.9109	4.9109	5.6571	5.84	4.9754
1	25	4.4738	5.2716	5.7245	5.0554	5.1601	5.5205	4.5618	5.0854	4.1706	5.5059	4.6	5.5045	5.1918	5.066	5.3753	5.0766	5.3837	4.3279	5.4483	5.4996	5.3124	5.3124	5.9512	5.0591	4.944	5.0129	4.872	5.1518	5.7277	5.5503	5.4605	4.4982	5.4703	4.3063	4.594	5.4264	5.6105	5.2641	5.6433	5.4568	5.1665	5.2118	5.7526	5.313	5.313	5.8088	5.8856	4.9679
1	26	4.5849	5.0864	5.9063	4.9627	5.1551	5.629	4.8255	4.9866	4.5061	5.5579	4.8707	5.6462	5.3035	5.3155	5.4341	5.106	5.7284	4.5491	5.5819	5.7533	5.2854	5.2854	5.99	5.2878	4.9488	5.5114	4.7047	5.3172	5.5282	5.4286	5.3877	4.287	5.4073	4.969	4.5689	5.5038	5.6813	5.4205	5.9832	5.5241	4.5535	5.0503	5.3158	5.4745	5.4745	5.8714	5.7336	4.9698
1	27	4.8244	4.4497	5.8499	4.8272	5.3423	5.6613	5.2096	5.1621	4.8537	5.7481	5.1745	5.8713	5.4197	5.5111	5.4276	5.1935	5.6357	4.8085	5.5392	5.8453	5.344	5.344	5.7813	5.4347	4.9329	5.5679	4.7249	5.3988	5.5203	5.5436	5.4556	4.4434	5.4503	4.8513	4.3777	5.6595	5.6126	5.5092	6.0406	5.433	4.0844	5.1758	5.2609	5.4973	5.4973	5.9944	3.3882	4.8806
1	28	5.2114	4.1	5.6429	4.6782	5.5866	5.7378	5.3908	5.4312	5.3566	5.7808	5.3564	5.8539	5.6101	5.3987	5.3873	5.2668	5.6917	5.0305	5.3013	5.8985	5.3533	5.3533	6.2291	5.6616	4.912	5.5783	4.668	5.5148	5.4704	5.6444	5.3699	4.7834	5.2838	5.2866	4.3988	5.6708	5.4772	5.4556	5.2552	5.4011	4.2626	5.2459	5.0689	5.5923	5.5923	6.0488	3.8611	4.9416
1	29	5.219	5.1156	5.4258	4.6514	5.4809	5.5685	5.2692	5.5732	5.3948	5.7434	5.5297	5.8975	5.7497	5.4191	5.4873	5.3838	5.2537	5.1366	5.4078	5.4343	5.1549	5.1549	5.7913	5.7597	4.9013	5.6999	4.775	5.5992	5.7246	5.6936	5.5214	5.1345	5.1223	5.7232	4.5284	5.6201	5.3689	5.3905	5.0921	5.3796	4.3507	5.5077	5.6251	5.6921	5.6921	6.1211	5.3814	5.0024
1	30	5.3028	5.4864	5.7533	4.6164	5.1167	5.6052	5.1481	5.6977	5.398	5.8995	5.6011	5.9535	6.0663	5.3569	5.673	5.4087	5.0176	5.0876	5.5526	5.104	5.336	5.336	5.9028	5.913	4.827	5.8877	4.9957	5.5952	5.8639	5.8059	5.6285	5.3046	5.084	5.9072	4.8707	5.6224	5.161	5.4297	5.0521	5.4116	4.428	5.6643	5.3991	5.8302	5.8302	6.0838	5.2868	5.0441
1	31	5.5573	5.6027	5.8985	4.7792	4.7636	5.7472	4.8896	5.7119	5.4608	6.012	5.4624	5.9359	6.4226	5.2986	5.8645	5.48	4.3708	5.1405	5.3903	5.4266	5.7515	5.7515	6.0259	6.0572	4.8847	6.124	5.3541	5.4795	5.4941	5.8802	5.649	5.4482	5.1787	5.5162	5.3067	5.7639	5.1686	5.5746	5.0066	5.6153	4.8947	5.8279	5.122	5.8746	5.8746	6.1	5.3245	5.0313
2	32	5.7643	5.7074	5.5778	5.178	4.9496	5.7819	4.7998	5.7437	5.512	5.9514	5.575	5.9107	6.0182	5.4691	5.8422	5.6768	5.4296	5.1692	5.4811	5.6282	5.9414	5.9414	5.8885	6.0022	5.098	5.8982	5.385	5.5383	5.8341	5.6053	5.8143	5.4313	5.3072	5.5513	5.4129	5.803	5.0909	5.5339	5.5701	5.6402	5.3196	5.9185	5.7558	5.8224	5.8224	5.9394	5.2544	5.2957
2	33	5.8385	5.794	5.5598	5.2482	5.2462	5.844	4.8868	5.7064	5.4015	5.9557	5.6938	6.0091	5.553	5.5798	5.9045	5.6653	5.6468	5.189	5.4946	6.0209	5.9948	5.9948	6.0049	5.8458	5.2449	5.8713	5.4744	5.6322	5.6698	5.2965	5.7762	5.4205	5.4177	5.5826	5.6148	5.9188	5.2359	5.6276	5.6411	5.5675	5.6002	5.9327	5.9639	5.8195	5.8195	5.0463	5.2816	5.3858
2	34	5.5735	5.8121	5.2287	5.3647	5.2314	5.6469	5.0821	5.6984	5.3061	5.9845	5.7511	6.053	5.5713	5.5828	5.9234	5.5906	5.7558	5.281	5.3986	6.0504	5.988	5.988	5.9626	6.0063	5.4844	6.0184	5.6992	5.587	5.1874	5.1141	5.7419	5.4858	5.4484	5.4926	5.7943	5.7229	5.401	5.57	5.7537	5.6077	5.7986	5.7889	6.1494	5.6834	5.6834	5.1218	5.5171	5.372
2	35	5.577	5.9699	5.4013	5.5947	5.3715	5.3022	5.2115	5.7911	5.2786	5.8041	5.6623	6.0062	5.7605	5.6125	5.7529	5.5992	5.728	5.2475	5.4117	5.957	5.9452	5.9452	6.0701	5.9787	5.6831	6.1037	5.816	5.4732	4.9105	4.9994	5.8943	5.6738	5.5064	5.2628	5.769	5.2079	5.5433	5.2681	5.5486	5.6221	5.2898	5.6125	6.0218	5.5951	5.5951	5.6358	5.7051	5.3568
2	36	5.5956	6.1995	5.4838	5.7265	5.5631	5.049	5.2777	5.99	5.5244	5.7806	5.6993	6.0655	5.661	5.7839	5.6872	5.7842	5.7913	5.1655	5.6392	5.9176	5.9254	5.9254	6.1759	5.8131	5.9451	5.8121	5.8808	5.4398	4.4997	4.1815	5.7813	5.7374	5.5624	5.3155	5.8339	5.0184	5.6166	5.0731	5.2146	5.6214	5.5184	5.4336	5.9053	5.6013	5.6013	5.8945	5.8147	5.275
2	37	5.6818	6.4558	5.7807	5.8763	5.6171	5.1303	5.3389	5.9899	5.795	5.6856	5.7192	5.9314	5.4667	5.9391	5.6032	5.9078	5.9229	5.3034	5.7196	5.7	5.9694	5.9694	6.0984	5.7165	5.9843	5.6987	5.7941	5.2287	4.5452	4.7179	5.7954	5.88	5.6123	5.4138	5.9245	5.1017	5.7416	5.0929	4.7031	5.6217	5.7134	5.2693	5.84	5.5458	5.5458	5.9638	5.603	4.7848
2	38	5.7187	5.7835	6.0963	5.9012	5.795	5.2148	5.4083	5.8709	5.9489	5.5599	5.6864	5.2356	5.7146	5.7139	5.5538	5.9016	5.981	5.4521	5.6911	5.5113	5.7955	5.7955	6.007	5.7959	4.9683	5.6552	5.7336	5.217	5.2699	4.8231	5.8555	5.9777	5.4919	5.4976	6.1175	4.7348	5.9851	5.1489	5.3339	5.7346	5.6584	5.0558	5.4191	5.573	5.573	5.8541	5.4021	4.8046
2	39	5.8447	5.8163	6.2734	5.8248	6.0307	5.3216	5.3292	5.9591	5.9121	5.2658	5.6852	5.6009	5.5495	5.4607	5.5034	5.8291	5.8203	5.6926	5.7974	5.4318	5.9934	5.9934	6.2318	5.8658	5.6201	5.6852	5.6447	5.3241	5.2989	5.364	5.807	6.1082	5.7708	5.5523	6.0325	4.9793	6.1786	5.392	5.8604	5.9943	5.7122	5.0861	5.2705	5.6445	5.6445	5.992	5.1426	4.7933
2	40	5.7029	5.8884	5.9621	5.8025	6.2345	5.4022	4.742	6.02	5.9227	5.2989	5.8066	5.8842	5.7464	5.5482	5.591	5.9363	5.8329	5.8649	6.0413	5.394	6.0491	6.0491	6.2926	5.9327	5.6049	5.7119	5.5768	5.3651	5.3744	5.7313	5.8284	6.1348	5.7567	5.614	6.1248	5.1915	6.1875	5.4756	5.6677	5.818	5.8736	4.9719	5.4857	5.8134	5.8134	5.8904	5.2029	4.9971
2	41	5.7561	6.4798	5.8532	5.8526	5.6484	5.6469	4.642	6.1841	6.027	5.381	5.9814	6.0429	6.1182	5.6192	5.7823	6.1657	5.8391	5.6291	6.2362	5.4769	5.9104	5.9104	6.2417	6.0096	5.6431	5.527	5.5574	5.3902	5.3002	6.1424	5.9227	6.2676	5.8615	5.6442	6.185	5.1567	5.3959	5.514	5.7206	5.7156	5.9908	4.9809	5.6299	5.9817	5.9817	5.8531	5.2852	5.5583
2	42	6.0573	6.409	6.0121	6.0076	4.5567	5.7701	4.8564	6.2071	5.6794	5.6891	5.912	6.1339	6.1965	5.7635	5.9392	6.1896	5.9709	5.4886	6.2831	5.4101	6.0069	6.0069	6.0967	6.0075	5.6141	5.5345	5.7524	5.4222	5.2755	6.222	6.0333	6.5447	6.015	5.7075	5.9685	5.3229	5.503	5.5942	5.6786	5.4018	6.0306	5.2449	5.8325	5.9918	5.9918	5.6392	5.2698	5.605
2	43	5.8097	6.5215	6.1646	6.0483	5.8717	5.8623	4.8935	6.2121	5.925	5.8085	5.851	6.291	6.1167	5.9858	6.028	6.0501	6.3024	5.4704	6.4141	5.4799	6.1	6.1	6.0548	5.8194	5.7267	5.8499	5.8648	5.5774	5.3633	5.9208	6.2579	6.2151	5.863	5.9409	5.6297	5.3875	5.6523	5.5197	5.0553	5.4882	6.1195	5.5216	5.9709	6.073	6.073	5.6612	5.6184	5.6999
2	44	5.4451	6.3738	6.2727	6.0769	6.0374	6.0501	5.0531	6.2392	5.9992	5.8439	5.8314	6.3011	6.1147	6.103	6.2421	5.7709	6.4013	5.0514	6.506	5.8327	6.148	6.148	6.1174	5.9067	5.7526	5.7072	5.735	5.6552	5.669	5.7834	6.4575	6.0408	5.402	6.0519	5.5893	5.5108	5.9914	5.6544	5.1806	5.5992	6.3944	5.7186	5.8645	6.0627	6.0627	5.5737	5.9056	5.8734
2	45	5.5396	6.5449	6.177	6.0714	6.0667	6.2705	5.298	6.3831	6.0302	6.1545	5.8641	6.2595	6.1248	6.2074	6.2897	5.5798	6.2563	4.9248	6.2645	6.0829	6.1118	6.1118	6.1271	6.0123	5.6437	5.113	5.7241	5.6948	5.8461	5.8081	6.4861	6.0486	5.2784	5.7663	5.3632	5.7109	5.8732	5.878	5.8518	5.8714	6.5905	5.734	5.7468	5.9604	5.9604	4.9699	5.9695	6.144
2	46	5.5601	6.2897	6.1942	6.0659	6.1773	6.2948	5.7749	6.3412	6.1141	5.9993	5.8716	6.104	6.246	6.2903	6.2896	5.8562	6.4315	4.7144	6.0258	6.1649	6.1935	6.1935	6.0817	6.1009	5.4974	5.422	5.9485	5.6684	6.1114	5.3246	6.0335	5.9451	5.4652	5.1414	5.4111	5.9974	5.9652	5.9607	5.5058	6.128	6.4046	5.8084	5.9837	5.9414	5.9414	5.4113	5.7084	6.125
2	47	5.2044	6.4991	6.4572	6.1067	6.1621	6.2117	6.1668	6.4011	6.3009	5.6785	5.9365	6.0629	6.513	6.2114	6.2922	5.8499	6.1635	5.255	6.3677	6.2882	6.2585	6.2585	6.094	6.1398	5.5703	5.7777	6.0939	5.6086	5.8992	5.6885	5.5422	5.5158	5.6779	4.7389	5.4014	6.1211	6.2012	6.0277	5.9366	6.2731	6.3752	5.9216	6.0277	5.872	5.872	5.7753	5.571	5.9196
2	48	5.7018	6.3482	6.5288	6.2151	6.0272	6.4884	6.6458	6.4192	6.4794	5.6958	5.7472	6.1938	6.744	6.2608	6.0395	5.7997	5.786	5.419	6.212	6.3935	6.1982	6.1982	5.9774	6.4029	5.7306	5.8834	6.0666	5.6049	5.565	5.9486	5.9609	5.5455	5.7626	5.0622	5.3505	6.4582	6.3243	6.1894	6.108	6.447	6.4513	5.9925	6.0927	5.9931	5.9931	5.9399	5.7505	5.7317
2	49	5.9916	5.8986	6.2365	6.2407	6.0402	6.7116	6.4012	6.1934	6.6068	5.8075	5.4742	6.2125	6.7687	6.1528	5.3039	5.8203	5.36	6.0201	5.584	6.416	5.7825	5.7825	6.0221	6.4565	5.7972	6.0909	6.0884	5.6676	5.5774	6.3648	6.2057	5.6838	5.6766	5.5205	5.4107	6.8207	6.3726	6.1035	6.395	6.6675	6.6699	5.9873	6.0204	6.0737	6.0737	6.1641	5.8153	5.3524
2	50	6.1166	6.4172	6.0073	6.3084	6.163	6.6479	6.1658	6.4631	6.3838	5.8913	5.8443	6.2879	6.8203	6.2425	5.8401	5.7808	5.78	6.1746	5.9872	6.6628	5.6111	5.6111	5.7279	6.5668	5.8037	6.2054	6.0266	5.7002	5.428	6.6851	6.7572	5.4349	5.6219	5.6533	5.5913	6.4868	6.5402	5.9274	6.519	6.7713	6.8678	6.0717	5.8734	6.2366	6.2366	6.4468	5.8218	5.8733
2	51	6.6331	6.3099	5.7597	6.5844	6.5214	6.6875	6.4107	6.3684	5.9894	5.9105	5.9549	5.5205	6.9192	6.4215	5.3679	6.0813	6.2034	6.2894	6.4197	6.8681	5.7826	5.7826	5.9624	6.6386	5.8946	6.477	5.5057	5.6297	5.6738	5.9199	6.8406	5.4885	5.6388	5.8612	5.7489	6.027	6.3773	5.9139	6.1127	6.6496	6.7105	6.0875	6.0375	6.3782	6.3782	6.6265	5.8496	5.8255
2	52	6.5862	6.1628	5.7849	6.736	6.5663	6.8124	6.3688	6.2004	5.3827	5.8967	6.2546	5.2912	6.8466	6.5051	5.8271	6.1281	6.5765	6.4332	6.469	6.8637	5.6492	5.6492	6.3715	6.5134	6.0762	7.1322	5.7055	5.566	5.8167	5.0473	6.7072	5.7907	5.3463	6.1009	6.101	5.8952	6.1451	6.0269	5.9165	6.4962	6.5748	6.159	5.7383	6.7447	6.7447	6.6745	5.9757	5.7479
2	53	6.2054	6.1062	5.9324	6.5687	5.5389	6.8517	6.4621	6.4413	5.5742	6.0252	6.0785	5.5842	6.5616	6.4285	5.2012	6.0129	6.7722	6.5005	6.5294	6.7279	5.6387	5.6387	6.7291	6.3888	6.1875	7.0241	5.7969	5.6637	5.9568	5.683	6.3504	6.0918	5.7593	6.4144	6.1631	5.7696	6.0165	6.1922	6.0597	6.2905	6.0939	6.0757	6.1291	6.7774	6.7774	6.5148	6.2248	5.6744
2	54	5.7062	6.2339	6.236	6.3244	5.8466	6.9052	6.5093	6.7771	6.0284	6.2083	6.0416	6.2705	6.1617	6.4395	5.5166	6.216	7.003	6.307	6.5805	6.5008	5.6428	5.6428	6.4256	6.4216	6.2846	7.0841	5.8671	5.7562	6.1222	5.7609	6.41	6.2669	6.0424	6.8187	6.1417	5.7057	5.9681	6.3728	6.2194	6.5288	5.9019	6.2001	6.6159	6.6861	6.6861	6.5615	6.5437	5.4993
2	55	5.0069	6.4015	6.4195	6.1339	6.5529	6.8209	6.6601	5.8359	6.0759	6.3493	6.324	6.1745	6.0586	6.5798	6.0327	6.3849	6.7428	6.0715	6.4058	6.3456	5.9046	5.9046	5.8263	6.2721	6.182	7.1439	6.0966	5.6683	6.5214	5.672	6.8884	6.4031	6.0017	6.9478	6.1894	5.7773	6.2357	6.4319	6.5949	5.9775	5.8651	6.529	6.4252	6.6449	6.6449	6.3446	6.9118	5.8657
2	56	5.6744	6.7625	6.5994	5.8214	6.7969	6.3086	6.9235	6.0684	6.2316	6.729	6.0876	6.4625	6.2169	6.5959	6.3958	6.4453	6.3392	5.9055	6.6185	6.3611	6.289	6.289	5.5595	6.0128	6.1921	6.9241	6.1571	5.6144	6.9033	5.7663	7.0462	6.6635	5.979	6.9639	6.2659	5.8333	6.3178	6.4765	6.8705	5.7625	5.8257	6.844	6.1814	6.5653	6.5653	6.4974	7.1294	6.135
2	57	5.9124	7.2138	6.4505	5.7376	6.1601	5.2035	6.9603	6.0303	5.6785	7.1365	5.8484	6.988	6.377	6.5565	6.7638	6.7033	6.4581	6.1067	6.4782	6.4836	6.59	6.59	6.9717	6.1887	6.2576	6.1886	6.1597	5.691	7.0308	6.0195	7.0235	6.8487	5.7026	6.9038	6.3843	6.0071	6.2644	6.0998	6.7391	5.6396	6.1279	6.8758	6.6603	6.8869	6.8869	6.4104	7.1801	6.3588
2	58	5.2846	7.4022	6.8684	5.7348	6.5237	5.7732	6.7327	6.3534	6.0439	6.7637	5.755	7.5033	6.4813	6.5847	5.4103	6.5694	5.8289	6.4687	5.5766	6.705	6.7499	6.7499	6.9006	6.3864	6.3792	6.122	6.3106	5.713	6.9417	6.2203	6.9201	6.7892	5.5068	6.7525	6.3865	6.1388	6.123	6.1458	6.7654	5.7299	6.1452	6.622	7.2567	6.9373	6.9373	6.288	7.154	6.5301
2	59	5.4644	6.7172	7.1035	6.0157	6.7228	6.5428	6.2722	6.7245	5.9624	6.5028	5.8478	6.8787	6.6702	6.7002	5.7975	6.8589	6.2357	6.8074	5.8047	6.8855	6.9145	6.9145	6.746	6.7926	6.7179	6.3717	6.3803	5.7322	6.8652	6.3823	7.3546	6.6851	5.5984	6.682	6.3362	6.2472	6.3262	6.2068	5.8526	6.1011	6.2441	6.3577	7.6067	6.8186	6.8186	6.1902	7.3413	6.806
3	60	5.97	6.7061	6.7062	6.1647	6.5951	6.3174	6.4634	6.6637	6.2683	5.3349	5.8611	6.5989	6.6197	6.719	6.3429	6.354	6.3241	6.7511	5.7944	6.7402	6.0916	6.0916	6.1222	6.7202	6.9126	6.5347	6.6332	5.7553	6.8158	6.528	7.0685	6.5037	5.9675	6.4574	6.3954	6.73	6.6883	6.0206	6.4427	6.3399	5.9386	6.3669	6.9895	6.5199	6.5199	6.0997	7.1298	6.8864
3	61	6.206	6.9136	6.7139	6.6178	5.4456	6.3944	6.1344	6.6709	6.3186	5.7757	6.0966	6.785	6.6659	6.5125	6.7764	6.1368	6.1641	6.364	5.2795	6.8068	6.5276	6.5276	5.5772	6.7443	6.5756	6.5601	6.5549	6.1883	6.8135	6.5755	6.959	6.4927	5.8652	6.5104	6.4456	4.8375	6.6888	6.3336	6.3557	6.5766	6.2767	6.0485	7.1468	6.2292	6.2292	6.222	6.8775	6.9231
3	62	6.0485	6.7263	6.3377	6.6951	5.7982	6.7955	6.1073	6.4767	6.631	6.1844	6.0649	7.016	6.9177	6.5297	6.2935	6.6367	5.5672	5.2933	5.88	6.9305	6.433	6.433	6.3261	6.413	5.6329	6.6381	6.6085	6.6762	6.1725	6.6769	6.6313	6.582	6.1282	6.6323	6.4683	6.1262	6.6469	6.0691	6.6073	6.5942	6.5599	5.4361	6.9919	6.4333	6.4333	6.3752	7.0407	6.8609
3	63	5.325	7.069	6.2209	6.4668	6.0377	7.0919	5.8211	6.8584	6.8021	5.7891	6.291	6.481	7.0089	6.6129	4.6612	6.9056	5.7505	6.1262	6.0078	6.99	6.6752	6.6752	6.5595	6.1205	5.9279	6.6098	6.6532	6.8559	6.0705	6.7172	7.0099	6.6372	6.2735	6.6983	6.3654	4.972	6.6927	6.0924	6.4478	6.3823	6.9672	6.2071	6.9809	6.748	6.748	6.5512	7.0341	6.8032
3	64	5.924	7.0246	6.8031	6.4726	6.1321	7.0466	6.2387	6.1877	6.5929	6.1294	6.4002	6.682	7.0444	6.6599	6.4187	6.5907	6.1497	6.5157	6.2552	6.8615	7.0504	7.0504	5.1812	6.7913	6.3616	6.3449	6.7891	6.6572	6.4156	6.4732	7.0977	6.6398	6.2114	6.9007	6.3033	5.9293	6.1984	6.4572	6.1288	6.4089	7.0597	5.8014	6.9339	6.8771	6.8771	6.5261	7.0782	6.7435
3	65	5.7519	7.2384	6.4652	5.339	6.1422	6.9079	6.594	5.9281	6.3449	6.4257	6.5588	6.5694	6.9115	6.7515	6.4712	5.7828	6.0959	6.8401	6.0735	6.6784	7.1575	7.1575	5.827	6.4249	5.9506	6.2994	6.8055	6.7838	6.5439	6.1774	7.0805	6.4998	6.205	7.1384	6.5079	6.3126	5.1293	6.663	6.3596	6.5646	6.9743	6.6693	7.0851	6.778	6.778	6.3692	6.841	6.8029
3	66	5.329	7.2104	6.3482	6.5402	5.8434	7.2365	6.5703	5.8293	6.323	6.4407	6.5138	6.5479	6.8957	6.1471	6.5628	6.047	6.2225	6.6852	5.8461	6.8454	7.077	7.077	6.1547	6.0878	6.171	6.5942	6.8154	6.6735	6.2969	5.953	7.0906	6.5941	6.1008	7.227	6.6504	5.8495	6.4784	6.3227	6.5392	6.4028	6.9481	6.486	7.3284	6.7427	6.7427	5.8579	6.8492	6.7872
3	67	5.8034	7.0341	6.6031	6.3586	5.8867	6.9119	6.5036	6.0943	6.7585	5.8939	6.2195	6.8155	7.0484	6.4375	6.544	6.2304	6.3981	6.1154	6.0189	6.9643	6.7162	6.7162	6.4013	6.1866	6.2779	6.6476	6.7757	6.8178	6.4257	5.8918	6.9349	6.7285	6.0072	7.2479	6.8536	5.5246	6.6609	6.0113	6.84	6.1637	6.9721	6.2585	7.337	5.8947	5.8947	6.262	6.8654	6.605
3	68	6.109	6.881	6.9165	6.5433	5.8453	7.0121	6.5785	6.6737	7.0588	5.395	6.1369	7.0646	7.0522	6.6012	6.4729	6.5076	6.5898	5.9615	6.0306	6.8177	5.6214	5.6214	6.476	6.6377	6.1437	6.772	6.802	6.8247	6.5758	5.9229	6.5195	6.6522	5.993	7.1147	7.0112	6.2102	5.135	6.1537	6.8711	5.8129	6.7848	6.2783	7.3634	5.6648	5.6648	6.1982	6.8995	6.4543
3	69	6.1452	7.042	7.0341	6.535	5.5838	6.8746	6.662	6.3967	7.1128	6.1596	6.2884	7.0716	7.0262	6.6678	6.6809	7.0345	6.6249	6.0876	6.0591	6.4841	5.8295	5.8295	6.2752	7.1302	6.3163	6.1935	6.9123	6.9073	6.6054	5.8251	5.8148	6.6353	6.516	6.86	6.7683	6.3548	6.0399	6.6681	5.9886	5.9299	6.7045	6.2867	7.3529	6.0338	6.0338	6.3136	6.846	6.6995
3	70	5.842	7.1284	7.044	5.9123	5.7347	6.9819	6.6769	6.2192	6.6016	5.1925	6.6224	7.0629	6.5748	6.6727	6.7377	6.806	6.7438	6.2606	6.1697	6.4855	5.895	5.895	5.9222	7.1476	6.5613	5.3621	7.0352	6.3612	6.5068	5.8492	5.2917	6.8477	6.7102	6.9445	6.7173	6.5044	6.3502	6.8143	5.3213	5.9365	6.8547	6.1626	7.4187	6.8804	6.8804	6.6364	6.9119	6.7801
3	71	6.1719	7.1493	6.7675	6.3169	6.5236	6.783	6.6391	6.3732	6.537	6.0839	6.7782	7.2161	7.0088	6.7156	6.1713	6.2046	6.7015	6.616	6.4571	6.7445	6.1099	6.1099	5.8912	7.0274	6.9424	6.1398	7.0685	5.754	6.5893	6.1385	6.6448	7.0524	6.8278	6.7942	6.8893	6.4318	6.2338	6.6878	5.3719	6.2141	7.2038	5.8356	7.3349	6.7953	6.7953	6.9617	6.9713	6.5984
3	72	6.2964	7.0512	6.7166	6.3347	6.688	6.7798	6.4709	6.4424	6.6635	5.15	6.5867	7.2897	6.7394	6.7283	5.5827	5.8467	6.9278	6.4492	6.7361	6.9595	5.4491	5.4491	6.2395	7.0217	6.3628	6.1734	7.0671	6.5957	6.5844	6.5383	6.9953	7.0803	6.8934	6.4624	7.0532	6.6353	6.2763	6.4985	6.4507	6.4773	7.1155	5.1145	7.4357	6.4971	6.4971	7.1664	6.8738	6.4799
3	73	6.5807	7.0919	6.88	6.2203	6.9325	6.8084	6.4599	6.433	6.8036	6.2264	6.9373	7.2979	6.6189	6.6612	5.2897	6.3627	7.2035	6.6109	6.8172	6.9546	6.6785	6.6785	5.9389	7.0934	6.4498	6.3307	7.0184	6.4255	6.6158	6.6607	6.9509	6.9072	6.9527	6.0773	7.1402	6.8759	5.3951	6.4903	6.4279	6.3199	6.5966	4.8962	7.5741	6.7717	6.7717	7.2604	6.694	6.6999
3	74	6.9045	7.3361	6.8735	6.1268	6.8853	6.8929	6.4814	6.7125	6.9814	6.4709	7.1336	7.1944	6.6317	6.6148	5.5377	6.6376	7.2153	6.4571	6.9398	7.0668	6.8785	6.8785	6.2596	7.3445	6.6476	6.4858	6.9949	6.542	6.3797	6.6951	7.1859	6.7188	7.0728	6.2663	6.9176	6.5688	5.931	6.2921	6.646	6.1125	6.7076	6.2112	7.5397	7.2753	7.2753	7.4871	6.6035	6.608
3	75	6.5583	7.3468	6.8952	6.0296	6.7453	6.8251	6.3775	6.9704	6.7984	6.405	6.8906	6.6048	6.8858	6.5921	5.6266	6.3759	6.9242	6.7282	6.757	7.1449	6.9348	6.9348	6.2658	7.4389	6.8417	6.6431	7.0642	5.424	6.6861	6.7827	7.2548	6.8758	7.0202	6.054	6.7452	6.8272	6.1672	6.679	6.4038	6.4025	6.8477	5.8918	7.5647	7.4194	7.4194	7.3649	6.8516	6.7788
3	76	5.8026	7.4084	7.0381	6.2667	6.735	6.8026	6.2315	7.0244	6.4933	6.376	5.3231	6.1138	7.1939	6.6478	5.6332	6.483	6.725	6.7353	6.764	7.0424	7.2432	7.2432	6.2996	7.4483	7.1643	6.7799	7.361	6.1832	6.6518	6.8463	7.2724	6.8487	6.8978	6.4415	6.8459	6.4307	6.6137	6.6729	5.9642	6.717	6.9152	6.5579	7.5237	7.1028	7.1028	7.3098	7.0605	6.9489
3	77	5.9562	7.2597	7.0749	6.5583	6.797	6.8743	6.4354	6.9527	5.8068	6.7758	6.1365	5.7998	7.347	6.8	5.5692	6.2418	6.7405	6.7169	6.9193	6.815	7.4062	7.4062	6.3935	7.2134	7.2958	6.7986	7.2711	5.1298	6.6249	6.8025	7.2549	7.0379	6.7537	6.4218	6.9332	6.3711	7.0801	6.2174	6.4618	6.9568	7.1729	6.8304	7.3004	6.2571	6.2571	6.9433	7.235	6.9346
3	78	6.1565	7.3173	7.1915	6.5028	6.8896	7.0167	6.6601	6.9843	6.6615	6.8871	6.4398	5.3594	7.4485	6.8128	5.5246	6.5142	6.0782	6.6659	7.1312	6.2369	7.5539	7.5539	6.5617	5.6726	7.0632	6.8324	6.9008	5.6395	6.8406	6.5686	7.3417	6.8663	6.9165	5.4985	7.081	6.7024	7.164	6.063	6.6028	6.9537	6.9832	6.926	7.2969	5.6047	5.6047	7.3016	7.3923	6.8323
3	79	6.423	7.5869	7.4336	6.6662	6.9972	7.0048	6.7062	7.1571	6.4253	6.7897	5.9192	6.0864	7.3546	6.8897	6.3766	6.93	6.146	6.4631	7.189	6.4577	7.3831	7.3831	6.5854	6.3409	6.881	7.0464	5.9473	6.0706	6.9634	6.744	7.3	6.496	5.4231	4.8584	7.3031	7.0089	7.0662	6.2192	5.6675	6.8277	6.766	7.051	7.4536	5.1893	5.1893	7.4564	7.5304	7.12
3	80	6.5198	7.0799	7.3659	6.5745	7.2313	7.136	6.9062	7.3252	6.3533	6.6192	5.5714	5.3209	7.1091	6.9436	6.2856	7.1323	6.3918	6.6311	7.1223	6.5672	7.3046	7.3046	6.7849	6.2258	6.7379	7.2844	6.7024	6.266	5.7343	6.6822	7.2003	6.3723	6.6861	6.8071	6.6849	6.9805	6.5902	5.8576	6.3162	6.8351	6.033	6.5123	7.7085	5.7432	5.7432	6.9252	7.3715	6.5306
3	81	6.7143	5.1409	6.9664	6.6012	7.1242	7.3287	6.5548	6.7777	5.8435	6.9922	6.1204	6.0422	7.0005	6.8341	5.3695	6.9789	6.6602	6.6166	7.1953	6.4475	7.3958	7.3958	7.02	6.8008	6.9108	7.0933	6.7042	6.432	6.3102	6.7834	6.8691	6.0942	6.8131	7.473	6.1936	7.3125	6.2756	5.9483	6.8358	7.007	7.0385	6.3062	6.9203	6.4859	6.4859	5.9668	6.0319	6.3121
3	82	6.7537	6.5255	6.7778	6.6983	6.6288	7.1733	5.5142	6.4482	6.2064	7.0322	6.0031	6.2963	6.7367	6.89	5.5491	6.7897	6.7621	6.1696	7.3076	6.4275	7.3744	7.3744	7.1848	6.7118	7.158	6.8701	6.2071	6.2718	6.4297	7.0476	6.784	5.8857	7.0523	7.9558	6.354	7.5785	6.241	6.2524	5.0361	7.2564	7.0127	6.073	6.1923	6.8766	6.8766	6.2826	5.7813	6.3629
3	83	6.3557	6.3065	6.7781	6.861	6.0258	6.7749	6.5091	6.5774	6.2245	6.5784	6.0991	6.021	6.4163	7.0263	5.4105	6.4568	6.9316	5.9483	7.1506	6.6408	7.5214	7.5214	7.0513	6.1998	7.2979	6.8853	6.8266	6.3022	6.5542	7.2069	7.062	6.1784	7.316	7.5374	6.7966	7.5282	6.2146	6.7388	6.7607	7.4817	7.38	5.7965	6.278	6.7055	6.7055	6.4628	6.6913	5.1465
3	84	6.9997	5.2805	6.6771	6.9771	6.3202	6.3222	5.4102	6.2184	5.265	6.0921	6.556	6.3491	5.9681	7.146	5.528	5.7125	7.1131	6.6394	6.968	6.8932	7.6251	7.6251	6.9249	6.2509	7.3344	6.77	6.9503	6.8069	6.5184	7.0837	7.3965	6.6837	7.419	6.8762	7.1064	7.4648	6.2546	7.0076	6.0056	7.3216	7.3243	5.1279	6.5714	6.4532	6.4532	5.9733	7.0171	6.2501
3	85	6.8912	6.3168	6.0856	7.036	6.7951	6.1315	6.0651	7.0804	6.0401	6.1165	6.0272	6.4329	6.2837	7.3402	5.3659	6.9458	7.3023	5.6115	7.0254	7.3956	7.313	7.313	6.814	5.9962	7.2584	6.5407	5.8954	6.1577	6.3818	6.6374	7.3114	6.8134	7.2591	7.2133	7.0911	7.1639	6.5923	7.3492	7.2433	7.1179	7.1747	6.1093	6.3522	6.6432	6.6432	6.0232	6.0355	5.9381
3	86	7.0867	6.8698	5.8829	7.0776	6.951	6.6527	6.3097	6.512	6.0586	5.6678	6.1949	6.6678	6.0599	7.2185	6.3255	7.0989	7.2969	6.4412	7.1581	5.7019	7.5877	7.5877	6.8987	6.1916	7.1883	6.2599	6.125	6.6442	6.3529	5.8952	7.0517	7.0402	7.1908	7.4258	7.1462	6.9978	6.6802	7.1406	6.8517	6.9287	7.031	6.6114	6.986	7.0324	7.0324	6.4819	6.4999	6.0825
3	87	7.3563	5.408	5.7837	7.2224	7.0471	6.9399	6.4875	6.0253	6.6259	6.8729	6.3266	6.8044	6.158	6.8531	6.5152	7.3376	7.4595	6.4103	7.1874	6.5894	7.6624	7.6624	6.7579	6.6741	7.1099	5.6943	6.4851	6.9732	6.1946	5.8944	7.2393	7.0594	7.3231	7.498	7.4517	6.9895	6.43	6.752	6.2537	7.3642	7.3242	6.5819	6.9985	6.7704	6.7704	6.9646	6.5971	6.9591
3	88	7.1658	6.2345	6.0328	7.1913	6.6173	7.2239	6.4596	6.213	6.6351	6.5281	6.4118	6.855	4.7994	7.0762	6.6982	7.4023	7.7825	6.8317	7.0102	6.7497	7.4546	7.4546	6.6919	6.7338	7.0323	6.0216	6.7287	6.0664	6.3718	6.2656	7.2457	6.3181	7.3739	7.3328	7.1983	7.1863	6.5034	6.1599	5.629	7.4185	6.6745	6.7988	7.4589	7.0868	7.0868	6.2641	6.531	7.2992
3	89	7.0793	6.5152	6.0164	6.1012	6.5676	6.8511	6.6348	6.5906	6.3248	6.2233	6.6103	6.8125	6.2261	7.2581	6.5319	7.3543	7.1629	5.8981	6.7552	6.7485	7.0948	7.0948	6.789	6.783	6.8945	6.5628	6.9771	6.2417	6.7534	6.8439	5.9711	5.7755	7.3464	7.3715	6.3796	7.2143	6.6787	6.7958	4.8108	7.223	6.0117	7.1196	7.5059	6.6622	6.6622	4.8364	5.9373	7.278
3	90	6.8578	5.1271	5.6042	6.9525	6.4291	6.7074	6.871	6.9591	5.1388	6.3327	6.4816	6.3403	6.5704	7.1247	6.9635	7.5023	7.0647	5.3822	6.8685	6.7798	6.7974	6.7974	7.0652	6.4798	6.8172	6.9633	7.3855	6.4595	7.0833	7.0184	5.7325	6.716	7.2113	7.8989	5.6509	7.4016	6.8637	6.755	5.5214	7.0998	6.7139	7.3072	6.9884	5.9281	5.9281	5.631	6.1342	6.7388
4	91	7.0063	6.157	5.4088	7.2664	6.6413	6.6892	7.4027	7.5542	6.3422	6.367	6.8152	6.5869	6.6371	7.3432	7.1844	7.6739	7.0132	6.2009	7.2098	7.1562	7.0985	7.0985	7.5484	6.9433	7.0355	7.3066	7.9137	6.5449	7.5996	7.1631	6.7623	6.9673	7.3707	7.8486	7.0613	7.2262	7.3756	6.8865	6.6583	7.2708	7.2926	6.5433	6.1337	6.1006	6.1006	6.6376	6.5919	7.0967
4	92	6.8798	5.9148	6.4427	7.432	5.4616	5.734	7.3725	7.6982	5.6353	6.6908	6.9394	6.6137	6.6677	7.4485	6.8069	7.3267	7.3187	6.4685	7.0117	7.3681	7.1743	7.1743	7.5066	6.7276	7.2358	6.0889	7.8698	6.6663	7.5818	7.1872	6.8492	6.5231	6.7064	7.535	7.5003	6.4093	7.1528	6.6098	6.5754	7.1064	7.4086	6.6034	6.4703	6.0507	6.0507	6.4396	6.6464	6.8676
4	93	7.2196	6.9527	6.2368	7.1173	6.3584	5.5219	7.0294	7.1771	6.4632	7.1755	6.9566	6.5725	6.0549	7.6154	6.6322	7.3301	7.5145	5.8792	6.6785	7.6417	7.6223	7.6223	6.4603	6.7214	7.6027	6.5326	7.4459	6.6285	7.4049	6.6254	6.7889	6.2238	5.6097	7.7528	7.3161	7.123	7.134	6.9332	6.8482	7.1071	7.2866	6.5197	6.9183	6.5901	6.5901	6.4413	6.6913	6.6344
4	94	7.4473	6.6386	6.6311	7.2527	6.2828	6.5948	6.7729	6.9225	6.5912	5.8874	7.1182	6.5895	6.2666	7.6465	7.1385	7.0066	7.6688	6.1706	7.1237	7.6407	7.6307	7.6307	6.547	6.949	7.6982	6.6362	6.9395	6.6484	7.2931	6.6783	6.3355	6.2156	6.6196	8.0407	6.8092	7.0306	7.1082	7.2538	6.8425	7.1003	6.8775	6.9129	6.5162	6.4126	6.4126	6.1402	7.0922	6.0894
4	95	7.3775	6.6393	6.2277	7.386	6.0662	6.4744	7.0647	6.7613	6.6107	7.2706	6.9216	6.7163	6.1918	7.6788	7.0573	6.9331	7.7112	6.7179	7.0112	7.4044	7.2603	7.2603	6.9074	7.1317	7.5263	6.6863	7.5514	6.715	7.0912	6.769	6.6124	6.5944	7.1513	7.9183	6.8495	7.1811	7.1143	7.2949	6.0329	6.9917	7.1055	6.7191	6.9415	7.094	7.094	6.8281	7.4427	6.952
4	96	7.0561	6.6328	5.3316	7.4508	5.8068	6.5998	7.1988	7.077	6.4904	7.1573	5.6377	6.0017	6.5947	7.5865	7.0304	7.1109	7.8544	7.0195	5.927	7.2437	5.7499	5.7499	6.6922	7.2696	5.8322	7.1458	8.1205	6.9122	6.8912	6.5311	6.9792	6.202	7.2734	7.817	7.1148	6.364	7.0955	7.2733	6.6316	7.0936	7.1811	6.6225	7.3065	7.4872	7.4872	7.4277	7.3496	7.4209
4	97	6.3658	6.2633	6.0932	7.4209	5.9231	6.0523	7.0716	7.2806	6.6915	7.46	5.9936	6.8435	6.2635	7.4661	7.1605	7.5345	8.0043	7.0022	6.5563	7.4558	6.837	6.837	6.7014	6.9069	7.0736	6.7819	6.2764	7.0816	6.9479	6.5795	6.6995	6.42	7.3373	7.7762	7.3076	6.7044	6.8862	6.8786	6.7957	6.589	6.8157	6.3029	6.9114	7.4367	7.4367	7.9013	6.897	7.6921
4	98	6.5718	6.3933	6.4636	6.8536	6.405	5.6749	5.9834	7.3422	6.7628	7.0277	6.2894	7.2356	6.6996	6.6563	7.4014	7.4939	7.9647	6.9744	6.6823	7.5898	6.8538	6.8538	6.78	7.2755	7.0841	6.4406	6.4325	7.2669	6.7762	6.6021	6.378	6.8257	7.2227	7.1484	6.9442	6.1358	7.0763	5.798	7.0149	5.8743	6.2034	6.6927	6.1583	6.9133	6.9133	7.6684	6.7947	7.6639
4	99	6.2061	6.4222	6.1091	6.5613	6.6486	6.1529	6.5792	7.5371	6.729	6.4265	6.3115	7.4593	6.0494	6.5268	7.4965	6.9878	7.4845	6.4723	6.2145	6.8428	6.5072	6.5072	6.984	7.1414	6.9483	6.8742	6.6453	7.2471	6.6637	6.6385	6.8225	6.9588	7.2684	6.6882	7.0799	6.5312	7.2573	6.3606	5.9055	6.2019	6.115	6.8922	5.8405	6.4689	6.4689	6.415	6.4085	7.1802
4	100	6.5562	6.0963	6.4669	6.7235	7.0547	5.8576	6.6428	7.7121	6.794	6.4664	6.5156	7.5147	7.0294	5.8677	7.012	6.1608	7.1095	6.441	6.5838	6.1415	6.3744	6.3744	6.1225	7.3493	6.9274	6.5253	6.2493	7.195	6.9423	7.1938	6.9348	6.9885	7.345	5.9124	7.3367	6.6073	7.2212	6.6718	6.1235	5.8594	5.5906	6.2489	6.735	7.1215	7.1215	6.7467	6.5803	6.3025
4	101	6.966	5.0469	6.57	6.0545	6.8743	5.3476	6.2488	7.8073	6.3359	6.6715	6.077	7.4989	6.4937	6.0443	5.7249	6.7158	7.1846	6.7997	6.4253	7.1612	6.756	6.756	5.9245	7.2627	6.3694	6.5208	6.7252	7.167	7.7243	7.465	6.4776	7.024	6.5938	5.8677	7.4109	6.551	7.3285	7.2663	6.232	5.2184	5.6127	6.0606	7.0465	7.2065	7.2065	7.2867	6.6636	5.7548
4	102	6.7716	4.8841	6.5781	5.4897	6.1102	5.0146	6.4957	7.9146	7.01	6.9304	6.0432	6.7395	6.7875	6.7485	6.7459	7.0719	6.8929	7.0783	6.3833	6.6542	7.5253	7.5253	6.5631	7.2231	6.5866	6.7002	6.8944	7.3069	7.5619	7.5067	6.5676	6.7592	6.5748	6.4486	7.2534	7.0298	6.7568	7.3197	6.4605	5.8853	5.8944	6.7514	7.1803	7.2559	7.2559	7.9317	6.9466	6.5569
4	103	6.7897	5.9673	6.5638	6.8321	6.5162	4.866	6.6449	7.9635	6.6087	7.5883	6.5558	6.3244	6.059	6.2543	6.8863	6.8853	6.7159	7.029	5.7585	6.5374	7.4442	7.4442	6.5237	7.3971	6.9336	6.7778	6.6817	7.3628	6.7811	7.1069	6.4793	6.6832	6.2619	6.9795	7.0677	7.4379	7.2934	7.277	6.4307	6.1393	6.1596	5.8522	6.7578	7.3089	7.3089	7.7983	7.1652	7.0311
4	104	6.3707	6.421	6.9152	7.4843	6.6104	5.5821	6.5234	6.9119	6.045	7.7955	5.9148	6.3431	6.7576	6.5431	6.7134	7.0543	6.5249	6.7916	6.4021	6.0278	7.4904	7.4904	6.7583	7.4219	7.4657	6.9676	7.5367	7.4967	6.4949	7.2215	6.4584	6.875	6.1919	6.9911	5.9043	7.399	7.646	7.2208	6.5624	6.4125	6.5141	5.9222	6.4491	7.3638	7.3638	7.9624	7.2136	6.8542
4	105	6.4419	6.348	6.1401	7.4083	6.9286	6.1655	5.8557	6.7957	7.1924	7.7755	5.5581	6.3428	6.6817	6.6332	6.1882	6.4351	7.2031	6.9592	6.5165	6.8999	7.5696	7.5696	6.696	7.2822	7.5027	6.6698	7.6047	7.4921	7.1592	6.4631	6.1477	7.2013	6.5006	7.2737	6.5327	6.4414	7.4566	7.1889	6.6163	6.1281	6.881	6.3605	6.5281	7.3511	7.3511	8.0913	7.2899	6.5825
4	106	6.5207	6.3053	5.7926	6.9129	6.0091	6.4189	6.4781	6.5007	7.6826	8.0527	5.4409	6.4566	6.7552	6.425	6.6499	7.037	6.9599	7.5868	6.9635	6.6498	7.4374	7.4374	6.6184	7.2547	7.6821	6.3435	7.6529	7.537	7.5017	6.3562	6.5967	7.268	6.7603	8.2931	6.7883	7.2626	7.3599	7.1931	5.9751	5.0674	6.8667	6.5388	6.4638	7.3016	7.3016	8.1208	7.3419	7.1995
4	107	6.302	6.6849	4.3357	6.2172	6.7304	6.5405	6.2625	6.8203	6.9034	8.0958	5.8558	6.266	6.4369	6.7621	6.8238	7.4328	7.346	7.5637	7.3443	6.4917	6.6028	6.6028	6.4001	6.7372	7.6264	6.6107	7.7905	7.3915	7.2669	5.4057	6.7505	6.6648	7.0144	7.3063	6.8436	7.1776	7.2838	7.1444	6.6962	5.8781	6.5882	6.6209	6.876	7.2068	7.2068	6.6944	7.0968	6.9668
4	108	6.6453	6.5616	4.8345	6.408	6.6006	6.8673	6.1897	6.9844	6.2851	7.8061	6.2109	6.3274	6.5681	6.4172	6.9347	7.5611	6.8946	7.4655	7.5927	6.7323	6.7751	6.7751	6.4721	6.8508	7.8602	6.9734	7.4851	6.7761	6.778	6.3131	6.6999	6.247	7.1079	7.0469	6.5892	7.4131	7.4507	6.9102	6.7421	6.9177	6.3179	6.8474	7.1494	7.5692	7.5692	6.7402	6.7682	6.9343
4	109	7.192	5.8237	4.8313	6.4788	6.6128	6.5585	5.9398	6.8829	6.666	7.2452	5.848	6.6448	6.8693	6.5655	6.8165	7.4883	6.4575	7.5401	7.2691	6.9028	6.5408	6.5408	6.6918	6.7514	6.8871	7.3049	6.1775	6.6594	6.901	6.539	6.4555	5.9971	7.2299	7.1881	6.8234	7.6136	6.9708	6.5008	7.2203	6.6424	6.3817	6.7977	6.31	7.6772	7.6772	6.9711	6.9516	6.9418
4	110	6.8673	6.0867	3.5741	6.7807	6.9351	5.5689	6.3031	7.1707	7.0361	6.744	6.6344	6.6558	5.9948	6.7882	6.6568	7.3343	6.4157	7.1698	6.9659	6.8909	6.6988	6.6988	6.5219	6.1738	5.7721	7.3285	6.7667	5.5259	7.1974	6.4041	6.4407	5.9091	7.1362	6.1492	7.1182	7.7072	6.9847	5.6461	7.6948	6.5837	6.5166	7.0921	6.6887	7.4264	7.4264	6.8694	6.8291	6.8811
4	111	6.1499	6.3857	5.3535	6.9798	6.7272	6.1376	6.7728	7.449	7.2357	6.0919	6.9747	5.5664	6.0664	6.3623	6.7598	7.2709	6.4518	6.7995	5.5053	6.6302	7.5283	7.5283	6.5367	6.1045	6.9841	7.1458	6.5469	5.6469	6.6741	6.2686	6.1988	6.1432	6.0196	6.3117	7.328	7.7448	7.1378	4.4032	6.4981	6.7382	6.599	7.1634	7.0654	7.0971	7.0971	7.1484	6.9088	6.709
4	112	6.0465	6.7111	6.2891	7.3365	6.3692	6.1271	6.9665	5.7112	7.4502	5.366	7.0187	6.3237	6.4063	6.4969	7.0744	7.1413	6.1342	5.7791	6.406	6.633	7.4867	7.4867	6.3874	5.8609	7.0116	7.0652	5.5172	6.2722	6.3248	6.4071	5.0981	5.2791	6.7471	6.7193	7.2921	7.9361	7.2779	4.1316	6.7162	6.5551	6.6723	7.2226	6.074	6.5134	6.5134	7.186	6.7574	7.1539
4	113	5.8422	6.7357	6.7664	7.5129	6.454	5.4417	6.8746	5.8461	7.8152	6.2212	6.6065	6.6763	6.576	6.7912	7.0379	6.162	5.7906	5.9861	6.3245	6.6474	6.8891	6.8891	6.3915	6.5495	5.7712	6.7864	6.0726	5.2747	6.7702	6.4963	5.8824	5.931	7.0276	7.2267	7.0928	8.0926	7.4562	5.1264	7.2313	5.8419	6.2609	7.2443	5.9743	6.936	6.936	6.974	6.9652	7.0565
4	114	5.9733	6.8422	6.6853	6.8575	6.6663	6.222	5.5951	5.3088	6.758	6.6468	6.0822	6.3092	7.3654	6.834	6.3018	5.3978	6.0596	6.2381	6.671	6.8163	6.5448	6.5448	5.3029	6.8374	6.6612	6.4983	6.896	6.172	6.961	6.2011	5.8984	6.2736	7.3019	6.1253	5.9776	8.1225	7.6838	5.7215	7.4397	6.1904	6.4893	7.0175	6.6461	5.7657	5.7657	6.4542	6.9797	6.9855
4	115	6.4771	7.2351	6.9487	7.344	6.4433	6.6641	6.5978	4.9296	6.5042	6.9917	6.1988	6.3583	7.5994	6.0452	6.1053	6.7055	6.6548	5.8846	6.8557	6.7021	7.2415	7.2415	5.5691	7.1311	6.9143	6.0769	6.8444	6.7753	5.5466	6.1089	6.3993	5.1433	7.2632	6.9934	6.3109	7.735	7.8202	6.3373	7.5723	5.4723	5.7265	7.3723	6.6094	6.7169	6.7169	6.7245	7.1517	6.6704
4	116	6.294	6.7044	7.0182	7.0145	6.3597	6.7684	6.6756	4.4372	7.1458	6.872	6.18	5.5705	7.0771	6.7401	6.3258	6.8845	7.0483	5.4625	6.8821	7.0723	7.6934	7.6934	6.714	7.3366	6.2042	6.6103	6.8252	6.6648	6.7355	6.3527	6.6352	4.3636	6.7247	6.3699	6.7056	6.7707	7.6081	6.1364	7.4671	6.0196	6.2625	7.462	6.1141	6.3311	6.3311	6.6113	7.0939	6.4558
4	117	5.5024	7.1463	7.0215	6.4662	6.46	7.0752	6.2805	5.0704	7.4193	6.7385	6.133	4.9456	6.6119	6.8129	6.4131	6.8076	7.2636	5.7948	7.0503	7.3173	7.2496	7.2496	6.9454	7.4533	5.535	6.8548	6.6864	6.7558	6.6653	6.8026	6.137	6.3656	6.5896	6.863	6.6073	6.6481	7.1912	6.0345	6.9618	5.1418	6.2147	7.4686	6.083	6.1918	6.1918	6.9771	6.12	6.3632
4	118	6.0635	7.155	7.0526	6.3702	6.0192	7.2023	5.5985	5.4312	7.3961	5.7386	6.3066	6.4412	6.3446	6.6248	6.2617	6.4609	6.9785	6.2111	7.0983	5.4697	6.4224	6.4224	6.78	7.4427	5.578	6.8345	6.4809	6.7704	6.7731	6.9624	6.5994	6.4483	6.8233	6.1734	6.4998	6.5335	6.491	6.5965	7.0029	5.4933	4.445	7.2386	6.0016	6.6064	6.6064	6.2741	5.9369	6.2821
4	119	6.1639	7.2434	7.2727	5.9598	4.7146	7.1915	6.5322	5.2955	7.2186	6.4853	6.6862	6.6936	6.5154	6.374	6.4334	6.3788	6.4726	6.6376	6.7376	6.764	6.948	6.948	6.6091	7.5496	5.9238	6.9736	6.446	6.3834	6.7752	6.6915	6.7176	7.1604	6.211	5.6805	6.9589	6.9606	7.1224	6.7867	6.9234	5.9084	5.2821	6.4607	5.9813	6.4266	6.4266	6.561	5.623	6.6015
4	120	6.5956	7.1355	7.2779	6.0139	6.1032	7.2699	6.6212	4.3915	6.4245	6.4364	6.2959	6.2974	6.6129	6.7254	6.4659	6.4868	6.098	6.1248	6.1934	5.7145	6.6594	6.6594	6.1573	7.6057	6.3473	7.246	6.5115	6.0121	7.0645	6.6446	6.9953	6.7338	6.6955	6.0763	7.1133	6.4568	7.2603	6.6818	5.99	6.1231	4.799	6.5866	6.3935	6.371	6.371	6.5435	6.108	6.8845
5	121	6.7361	6.8907	7.2669	6.4835	6.3022	7.4652	6.7075	5.061	6.5589	6.4611	6.024	5.9748	6.1502	6.6026	6.2372	5.3775	6.6769	4.1462	6.5216	6.0483	6.0605	6.0605	6.7152	7.2671	6.0726	7.1239	6.3984	6.557	7.0361	6.323	7.0445	6.4605	6.9776	6.7604	7.2958	6.0668	7.1341	6.4578	6.7823	6.4469	5.4537	6.061	5.903	6.0073	6.0073	6.0248	6.3155	6.9001
5	122	6.934	6.5812	7.0306	6.4557	6.457	7.8553	6.4014	5.955	6.8489	5.9799	6.8084	4.8899	6.2487	6.213	5.1682	6.3408	6.6806	5.1498	6.3778	5.8851	6.6977	6.6977	6.2502	7.4475	5.5901	7.1433	6.1494	7.1921	6.8509	6.6288	7.1405	6.1749	6.8781	6.7109	7.3338	6.4155	6.5703	6.4199	6.3919	6.411	6.1726	5.5015	4.8144	5.5718	5.5718	5.8264	6.7749	6.5923
5	123	7.1836	6.9401	6.8328	6.5121	5.8278	6.8575	6.3458	6.5113	6.741	5.2705	7.0417	4.4266	6.0381	6.3507	5.2748	5.604	6.3905	5.6657	6.3184	4.5784	6.904	6.904	6.5624	7.2717	5.6801	7.3186	6.5564	7.4794	6.8084	6.5641	7.0155	6.4945	6.9654	6.3451	7.1336	5.8984	6.307	6.4754	6.702	6.6013	6.6851	5.0518	4.7987	6.3456	6.3456	6.6593	6.9809	6.1642
5	124	7.3313	6.9913	6.9172	6.525	6.3147	6.8922	6.3915	6.5161	6.0678	5.5039	6.3134	4.3288	6.1462	5.792	5.8478	5.2377	6.3899	5.8397	6.5252	4.567	7.0665	7.0665	6.5008	7.3741	6.2506	7.0409	5.8494	6.7012	6.9579	6.4879	7.169	6.615	7.3474	6.8657	6.1075	5.9664	6.5583	6.7471	6.8293	6.6754	6.473	4.5984	4.1288	6.5641	6.5641	6.8585	7.0084	5.6076
5	125	7.4708	6.9622	6.7789	6.7061	6.1838	7.1656	6.6329	5.4004	6.6058	5.2484	6.5671	4.2871	6.5256	5.8511	5.5233	6.1266	6.2806	5.154	6.6564	4.8153	7.3698	7.3698	6.0823	7.399	6.4346	6.4677	5.669	5.9476	6.5675	6.0596	7.8272	6.6297	6.9925	6.999	6.0226	6.0415	6.7814	6.7317	6.2576	6.6738	6.2867	4.2638	4.6794	6.1431	6.1431	6.904	7.1575	5.8534
5	126	7.4164	7.2059	6.7492	6.053	6.1841	6.6755	6.9026	5.7264	6.428	5.4663	6.5239	4.863	6.5813	5.9721	5.2463	6.2459	5.8035	4.4147	6.7867	5.603	7.4496	7.4496	5.5421	6.977	6.7035	7.1933	6.385	7.2691	6.777	6.4042	7.6284	6.2941	6.7679	6.3461	6.6538	6.5921	6.8148	6.7967	6.5344	6.841	6.2072	6.0998	4.9842	6.7582	6.7582	7.1114	7.0629	6.7193
5	127	7.206	7.3881	6.7421	6.3827	6.2617	5.7498	6.6126	4.4309	6.102	5.5673	6.4212	4.9638	6.732	5.0237	5.5409	6.2475	5.6429	4.132	6.7159	5.1753	7.5367	7.5367	6.0387	6.6738	6.8482	7.4542	6.4326	7.3728	6.9412	5.9021	6.5891	6.1635	6.3113	6.7154	6.665	6.8235	7.1451	6.6783	5.893	6.9435	6.1812	6.3835	5.5066	6.7436	6.7436	7.1103	6.5458	6.9836
5	128	7.0285	7.7516	7.1936	6.5006	6.3094	4.1836	5.9905	4.0475	6.2458	5.6665	6.2076	5.5089	6.1514	5.7518	5.716	5.8296	5.5704	4.5096	6.8048	5.4483	7.5576	7.5576	6.5311	6.525	6.812	7.5316	6.7047	7.0944	7.0745	5.0823	6.6526	6.0897	6.3066	6.3588	6.1417	7.1461	6.7357	6.6127	6.3697	6.9948	6.4927	6.7443	5.0489	6.7692	6.7692	7.4339	5.4589	7.1673
5	129	7.0489	7.8079	7.2883	6.752	6.5029	5.819	6.0526	4.2676	6.5806	5.7797	6.3473	5.8416	6.0942	5.8071	5.9503	5.0544	6.5797	4.5402	6.8994	5.7503	7.609	7.609	6.339	6.3768	6.5978	7.7223	6.2373	6.419	7.2459	5.273	6.5395	5.3139	6.3918	6.407	5.5606	6.9734	6.2793	6.7523	6.5765	6.2234	6.6071	6.8788	5.4394	6.8962	6.8962	7.5559	4.9523	6.4283
5	130	7.2178	7.8106	7.0169	6.7226	6.3815	6.4431	4.2971	4.6426	6.4623	6.3313	6.0969	6.0772	6.5339	6.0473	5.8444	5.7087	6.2944	5.6787	6.8627	5.9793	6.2453	6.2453	5.9926	6.1757	6.3971	7.2423	5.281	6.091	7.1422	5.1147	5.2225	4.9344	6.4273	6.0452	4.5544	6.7221	5.9493	6.4322	6.5045	6.8317	6.5687	6.8055	5.009	7.0156	7.0156	7.803	4.5579	6.7996
5	131	7.0137	7.2763	6.9069	6.8657	6.4261	7.2361	4.6903	4.6058	6.4188	6.4878	5.4594	6.2796	6.6315	5.9382	5.937	6.8439	6.1798	6.3418	6.6097	6.1943	6.5351	6.5351	5.4471	5.5552	6.2573	7.1684	6.1208	6.3497	6.9353	5.3613	5.221	4.8374	6.8932	5.532	4.3988	6.6266	6.3545	6.6535	5.6389	6.9654	6.5884	6.6631	4.6009	6.6152	6.6152	7.3892	3.862	6.9886
5	132	6.9638	7.4497	7.2866	7.0376	6.2963	7.27	4.9153	4.5652	6.547	6.4029	5.6006	6.4501	5.803	6.003	6.1249	6.7113	6.3686	6.2651	6.276	6.3279	6.4908	6.4908	4.5443	6.1199	6.9422	7.6283	6.5836	6.2895	7.2454	6.2437	4.8391	5.0001	6.8856	5.9899	5.3792	6.6047	7.0952	6.6223	5.7248	6.9598	6.4075	6.5176	4.7933	6.5524	6.5524	7.0791	4.1548	7.0947
5	133	6.9717	6.0385	6.9916	6.8409	6.6171	7.0508	4.8602	4.691	6.6872	6.1605	5.9222	6.1924	5.4758	5.484	5.9016	6.7047	6.5579	6.3296	6.0682	6.5762	5.7636	5.7636	5.5315	6.4544	6.8549	7.5753	6.7228	6.4096	7.0991	6.2807	4.941	4.5771	6.9107	6.3051	6.3503	6.5713	6.9321	6.3545	6.0377	7.049	6.4915	6.1385	6.6228	6.5719	6.5719	7.3095	4.5075	7.2251
5	134	7.2058	6.8199	6.2792	6.6082	6.4726	6.7386	4.7361	5.1449	6.8925	5.2563	5.984	6.7517	3.9835	4.7852	6.2132	6.4489	7.0393	6.4457	6.0036	6.1361	5.4372	5.4372	6.4173	6.5914	6.9509	6.6612	6.1069	6.6646	6.0809	6.878	5.5344	4.2779	6.6974	6.2763	6.4903	6.602	6.4627	6.5729	6.1651	7.0983	6.5533	5.9428	6.737	6.416	6.416	5.5817	3.2542	7.2296
5	135	7.4913	6.5899	6.3847	6.7642	6.6559	6.3002	5.2133	5.8728	6.6866	5.5927	6.4405	6.8475	4.9814	4.725	6.1113	6.7167	7.6468	6.3992	6.3408	6.5346	5.7925	5.7925	6.507	6.3897	7.0604	6.2985	6.1622	6.5647	6.6138	6.9076	6.3988	3.7537	5.9851	6.4072	6.5171	6.0361	6.4297	6.4217	6.1749	6.9668	6.5901	5.6879	6.7373	6.0915	6.0915	6.7828	4.9673	7.2822
5	136	7.2535	6.4477	5.8637	6.2077	6.6903	6.1416	5.9291	5.7349	7.0951	5.7581	6.535	6.8534	6.7225	4.9857	5.9229	7.405	6.4029	6.5003	6.7137	6.3678	6.3373	6.3373	6.5773	6.4348	7.1501	6.5584	6.4025	6.1639	6.8955	6.8442	6.4643	3.6831	5.4996	6.6866	6.2544	4.9009	6.157	6.1805	6.1216	6.6809	6.2713	5.0685	6.4455	6.3898	6.3898	6.1871	5.336	5.8018
5	137	7.1133	6.8423	5.8575	6.2355	6.8806	5.9727	5.5743	6.1052	7.2557	6.0495	6.3494	6.3255	7.2865	5.2587	5.9024	6.8482	5.5019	6.8218	6.8977	6.0772	6.2903	6.2903	6.2686	5.8515	6.4287	6.4119	6.6623	6.2653	6.7233	6.5664	6.5062	3.1773	5.9073	6.4775	6.1895	4.2236	6.1979	6.3305	5.6351	6.074	6.4112	4.7682	6.0852	5.3631	5.3631	6.7641	6.1391	6.763
5	138	6.178	7.028	6.2059	6.0416	7.2028	6.3064	5.037	6.2175	7.3887	6.0157	5.9784	6.6955	6.964	5.9404	5.7168	6.4237	5.2659	6.6436	6.9751	5.841	5.7196	5.7196	6.1016	5.0555	5.8483	6.3268	6.3965	6.1977	5.9857	6.5303	6.4625	3.9229	4.7134	6.2379	5.8579	4.2579	5.1395	6.4295	4.5877	5.6852	6.5382	4.6349	6.5092	6.3675	6.3675	7.5751	6.587	6.7443
5	139	6.6546	6.3381	6.396	5.8554	7.2365	6.4572	5.3207	5.3818	7.4653	5.5401	5.9553	6.805	6.8118	5.8487	5.2562	6.4807	5.5966	6.7606	6.8437	6.251	5.8668	5.8668	5.981	6.0236	5.0903	6.3543	6.4637	6.49	5.1555	6.5614	6.4602	4.7721	4.3696	6.2332	4.9712	4.7811	5.8722	6.3125	5.9557	6.3087	6.2069	4.6468	6.481	5.8012	5.8012	6.873	6.6307	6.9403
5	140	6.0468	6.7876	5.8386	5.5543	6.8303	6.5778	6.2442	4.9144	7.2947	4.2154	5.4554	6.8074	6.7885	5.7321	5.2581	6.3672	5.7312	6.0749	6.8144	5.8819	6.2956	6.2956	4.6532	6.4513	4.9239	6.0166	6.7757	6.5872	4.8727	6.5776	5.2585	5.0431	4.8513	6.2518	6.207	5.5669	6.7445	6.4318	6.4171	6.8792	5.9927	4.2577	6.6754	5.7214	5.7214	6.6608	6.5736	6.4887
5	141	6.5881	6.7771	6.3761	5.4047	6.9049	6.5158	6.5434	5.4426	7.0782	3.9443	5.9281	6.8124	7.038	5.2653	5.4555	5.7561	5.2226	6.0885	6.6042	6.3854	6.7754	6.7754	4.6421	6.2684	4.7315	6.4725	6.8909	6.5457	4.1111	6.6074	5.1124	5.8989	6.1642	6.2329	6.2833	6.1135	6.6334	6.4784	6.3925	6.7532	5.4312	4.4636	6.3268	6.1848	6.1848	7.0735	6.5479	6.0019
5	142	6.3858	6.9621	6.5331	5.9123	7.1057	6.5043	6.3354	6.2126	6.4328	4.694	6.2217	6.4928	6.9648	5.1472	5.5437	6.4928	5.7845	5.6264	6.5009	6.1296	6.911	6.911	4.5936	6.2036	5.0656	6.3289	6.9325	6.4739	4.5177	6.5548	5.5855	5.8824	6.3205	6.7353	5.9114	6.2165	5.9427	6.4697	6.2342	6.4491	6.3659	5.5038	6.1237	6.3292	6.3292	6.9735	5.9963	6.5373
5	143	6.1565	6.9157	6.4824	6.1011	7.2081	6.6984	6.5076	6.5849	5.9741	5.0032	4.9716	5.4668	6.4463	4.2008	5.5449	6.6037	6.0616	6.2224	6.4788	5.8837	6.9283	6.9283	4.785	6.157	6.189	6.1293	7.0407	6.1784	5.5526	6.6034	5.3658	5.8708	5.3569	6.6089	5.5284	6.4381	6.416	6.4481	6.0959	6.5384	6.5674	5.7671	6.2276	6.2548	6.2548	6.0948	5.9281	6.6797
5	144	5.5394	6.4161	6.2201	6.0927	6.43	6.0435	6.0633	6.6847	5.7211	5.2839	5.3402	5.3706	6.2549	5.5207	5.2677	6.4757	5.7499	6.2463	6.5612	5.8296	6.8432	6.8432	4.3217	6.41	5.4546	6.2762	7.0832	5.8218	5.9763	6.7583	5.9241	4.6906	4.5926	6.7778	5.4307	6.3909	6.5264	6.319	6.2991	6.5281	6.4117	5.606	6.323	6.3976	6.3976	6.4844	4.7961	6.1548
5	145	6.0859	6.6278	6.2344	6.0836	5.6513	6.4277	6.314	6.7971	6.1171	5.7126	6.0483	5.6858	5.3168	5.742	5.1532	6.4247	5.6225	6.3125	6.9578	6.4241	6.1925	6.1925	4.5729	6.268	4.4457	6.5879	7.3086	5.2044	5.5676	6.8688	6.4789	4.9434	4.3764	6.5875	4.7256	6.3285	6.0898	5.7685	5.3819	6.6667	5.6222	5.3983	6.2296	6.5264	6.5264	6.9855	4.3569	6.4506
5	146	6.5127	5.713	5.4133	5.5282	6.6231	6.284	6.2376	6.576	6.0034	5.6713	6.2025	5.4217	5.7602	5.4634	4.1364	6.5179	5.6001	6.055	6.8402	5.5457	5.2853	5.2853	4.3937	6.9056	4.3461	6.6117	7.0647	6.1272	6.2713	6.3426	6.1467	5.7428	4.334	6.0325	4.8408	6.5967	5.4029	6.0865	5.3239	6.7627	4.9985	5.6033	6.4537	6.6928	6.6928	6.8298	4.5057	6.6912
5	147	6.4518	6.1278	4.8312	4.1951	6.6925	5.8634	6.3332	6.0824	6.251	5.8037	5.5848	5.6506	6.3513	5.0116	4.3476	6.7687	5.9989	5.6866	7.064	5.9484	5.8586	5.8586	4.5391	6.8326	4.1822	6.2614	6.4997	6.0298	6.3703	5.6548	5.7141	5.7938	4.5461	6.5491	4.9196	6.8138	5.7452	6.4319	4.9162	6.1248	5.2246	5.2847	6.5035	6.5194	6.5194	6.6872	4.5837	6.767
5	148	6.4271	6.1365	4.887	4.244	6.7263	5.4909	5.4098	4.7429	6.0774	6.2048	4.7169	5.9537	5.9942	5.6125	4.893	6.5259	5.9555	6.0066	6.7814	5.6349	5.8273	5.8273	4.8358	6.7449	5.162	6.2176	6.4941	4.2684	6.3859	5.8482	6.2643	5.3754	5.4483	6.4154	5.4306	6.5359	6.1905	6.4555	4.8532	6.2206	5.0117	5.0604	6.3533	6.4442	6.4442	6.2087	5.3287	6.4961
5	149	5.9836	4.7124	5.0206	4.9649	6.8504	5.8735	6.2224	4.5312	5.3403	6.215	4.6284	6.0075	5.8123	5.9535	4.7318	5.8233	5.9529	6.4074	6.5241	4.5585	5.6158	5.6158	4.9324	6.4739	5.2592	5.8667	6.9175	4.2354	4.9929	6.3267	6.4987	6.0794	5.5451	6.4542	4.6175	6.2929	4.7235	6.3964	5.6548	6.4201	5.2351	4.8781	6.3183	5.9592	5.9592	6.8604	5.2991	5.8847
5	150	6.545	4.7791	5.0533	5.405	7.0699	5.6046	6.4894	4.2969	4.9594	5.6909	3.8655	5.7617	6.0308	6.2493	5.4737	5.893	5.2559	5.9703	6.4581	4.6284	5.9953	5.9953	5.0591	6.5431	6.0024	6.0647	7.1417	4.167	5.7173	6.4929	6.2617	6.4446	6.6039	6.4402	4.1353	6.5238	4.7436	6.7703	6.3042	6.1068	5.691	5.3088	5.7507	5.9137	5.9137	6.5682	6.1181	5.8856
5	151	6.504	5.3447	5.5427	5.7034	6.7061	4.9692	5.9481	4.5015	5.4065	6.1336	3.9321	6.1618	6.2812	6.4317	5.9741	5.2133	5.907	5.8976	6.4909	5.1741	6.1756	6.1756	4.5662	6.6539	5.4489	5.9036	7.342	4.3291	6.3747	6.6026	5.0655	5.8956	6.9116	6.7386	3.7078	6.5922	5.1187	6.5501	6.2091	6.0043	5.5876	5.5699	6.1657	5.7291	5.7291	6.3534	6.467	6.4825
6	152	6.5146	5.6495	5.9441	6.3331	6.8686	5.4975	6.0133	5.3658	5.4454	6.8013	4.8711	6.2927	6.4346	6.6281	6.4699	6.0531	6.2114	6.2301	7.0173	6.0246	5.9168	5.9168	4.9251	7.3781	6.267	5.7771	7.5359	5.1687	6.3266	7.0488	5.5842	6.3674	7.1783	7.0134	4.0191	6.4723	6.092	6.6463	6.4134	6.1144	5.6007	6.1879	6.1906	6.045	6.045	6.3898	6.4505	6.8809
6	153	6.294	5.6324	5.9459	6.591	7.9581	5.4687	5.7089	5.1655	5.169	5.811	4.9749	5.465	6.325	6.1714	6.2204	6.3596	6.4151	6.2267	5.6329	6.038	4.6573	4.6573	5.0428	7.3989	5.8862	5.65	6.999	5.7338	5.8096	6.7459	5.3735	5.8516	6.5351	6.8805	4.3177	6.4851	6.1081	6.3144	6.378	5.816	5.596	5.7511	5.4861	6.6931	6.6931	5.9879	6.0055	7.232
6	154	6.0179	5.7205	5.6762	6.6771	7.0032	5.4747	5.2258	5.0908	4.7097	5.7951	5.1988	5.7374	6.3598	6.1453	6.1651	6.0421	6.095	5.9903	6.277	5.5595	4.9869	4.9869	5.5384	8.5039	4.6064	5.7263	5.8314	6.2763	6.319	5.7178	5.5084	5.9207	6.3104	7.0577	4.9998	6.2923	5.6384	6.3575	6.2457	5.5662	5.5744	5.7725	5.9943	6.7165	6.7165	6.0206	4.734	6.2253
6	155	6.2873	6.1126	4.1042	6.5064	7.1497	5.5034	5.0578	4.9157	4.2723	5.9767	5.8832	5.7201	6.5521	6.0481	6.2823	6.2985	6.4189	6.353	6.0182	5.3077	5.267	5.267	5.5063	7.6285	4.3546	5.4098	5.8771	6.506	6.4485	5.7295	5.6677	6.047	6.468	7.234	5.3107	6.4934	5.5668	5.9953	5.7662	5.8039	4.984	6.185	5.8938	7.0158	7.0158	6.1702	5.7415	6.8071
6	156	5.6876	6.0229	4.4019	6.5564	6.6163	5.5278	4.5042	4.8663	4.3566	5.9432	6.1926	5.6594	6.3188	5.4605	6.2775	6.3409	5.5626	6.3319	5.3001	5.2246	4.9799	4.9799	5.7034	7.489	3.8872	5.6511	5.8882	6.2626	6.2641	6.2847	5.4587	6.01	6.5436	7.2352	5.7136	6.1245	5.4636	5.6922	5.888	5.7166	5.1004	5.9542	6.12	5.7471	5.7471	5.5556	6.0975	5.9837
6	157	4.8495	5.5716	5.036	6.5546	6.389	5.4799	4.4821	5.2016	5.1733	5.9197	6.1262	5.5818	6.555	4.6802	6.17	5.8409	6.1441	6.3319	3.8877	5.4015	5.5603	5.5603	5.8101	7.4253	3.8259	6.0884	5.6851	5.3602	5.4159	6.7094	5.3115	5.9342	6.5405	7.4467	5.6315	6.0663	5.293	6.0629	6.2007	5.7558	5.1553	6.1597	6.1516	6.9578	6.9578	5.6173	6.1165	6.2008
6	158	4.4863	5.6667	4.7194	6.6448	5.6177	5.2129	4.6641	5.3684	5.0758	5.896	4.8244	5.7025	6.3477	4.5666	5.9486	6.1582	5.9988	6.2066	4.4792	5.3982	6.0895	6.0895	5.3293	6.9671	3.9543	6.2699	5.3117	5.0612	5.7223	6.7347	5.7066	5.6536	6.1715	7.0469	4.7452	6.217	4.5127	5.6906	5.9641	5.6428	5.4104	6.1949	6.2481	5.2925	5.2925	5.4246	6.2282	6.538
6	159	4.8155	5.8492	4.7051	6.3786	5.5861	5.155	4.9932	5.8338	5.3463	5.8728	3.8954	6.0469	6.1317	5.7495	6.1684	6.3145	5.8507	6.1964	5.6173	5.4713	6.3515	6.3515	4.8736	7.3842	5.0815	5.5313	4.9567	5.0761	6.4674	7.0209	5.8461	5.6313	5.8642	7.1608	4.679	6.3211	5.0102	5.567	6.7653	5.4117	4.9887	5.9374	6.2037	6.3417	6.3417	5.341	6.2238	6.2502
6	160	5.1337	5.5559	4.7557	5.8147	5.8707	5.1775	5.7135	5.9467	5.6552	5.784	4.0257	6.1491	6.3542	6.0574	6.3018	6.0342	5.054	6.2659	6.3241	5.635	5.2613	5.2613	5.7702	6.9003	5.3615	4.4798	4.4276	5.5613	6.5081	6.1688	5.7802	6.001	6.0608	6.9806	4.6291	6.3728	5.3308	5.0064	6.8447	5.2633	4.8638	5.8786	6.2859	6.1495	6.1495	5.2253	6.2204	6.5518
6	161	5.4012	5.493	4.7021	6.039	6.0699	4.6375	5.724	6.082	6.0975	5.6942	5.2989	6.0795	6.556	5.8483	6.3084	5.6573	3.9564	6.4447	5.9193	5.6799	5.0792	5.0792	5.9558	7.1313	5.9114	4.0043	5.4159	5.5391	6.3023	5.5879	5.8793	6.0939	6.1267	6.9471	5.6073	6.2964	5.3046	4.6449	6.7371	4.5853	5.0483	5.9794	6.2782	6.3862	6.3862	5.6641	6.1786	6.2851
6	162	4.6083	5.0035	5.1923	6.1982	6.2284	4.7779	5.6637	6.2263	6.348	5.6953	5.7093	6.0593	6.605	4.9759	6.263	5.7926	4.099	6.3817	4.3946	5.7823	5.6706	5.6706	6.2166	6.4757	6.1799	4.0747	6.4345	5.4107	6.3739	4.3117	5.9681	6.0398	6.294	6.6592	6.0379	6.3975	5.4825	5.8121	5.9573	4.6548	5.4447	5.8474	6.0224	6.8192	6.8192	5.6782	6.235	6.2701
6	163	4.6285	4.1967	4.6685	6.1473	6.4131	4.8934	5.8485	5.9156	6.3811	5.6587	5.7676	6.0792	6.6084	5.1195	6.213	5.8265	6.0023	6.3704	4.0761	6.0179	5.6034	5.6034	6.1023	6.7774	6.3409	4.1836	6.2122	5.2863	6.5829	4.7778	6.0383	5.9015	6.401	6.4391	4.881	6.4304	5.1953	6.0984	6.114	4.5874	4.8652	5.9146	5.7213	5.9306	5.9306	5.3365	6.2397	6.1291
6	164	5.2475	4.2177	4.3014	6.247	6.3259	5.1262	5.9938	5.833	5.5627	5.67	5.4885	6.1224	6.6392	5.0133	6.1121	5.9649	6.5597	6.458	3.9263	6.1289	5.5622	5.5622	6.0291	6.8472	6.2981	4.5445	5.5348	5.2674	4.972	6.1294	5.9401	5.9905	6.5299	6.523	4.765	6.1301	5.5107	6.175	6.1239	4.2431	4.6596	6.1633	5.687	6.8545	6.8545	5.908	6.2204	5.8876
6	165	5.3224	4.9769	4.4101	6.3855	6.5705	5.4456	5.8587	5.8656	6.2522	5.6175	5.3278	6.0898	6.799	4.7682	6.0457	6.2466	6.4625	6.216	4.3801	6.3234	4.4399	4.4399	6.1017	6.9991	6.2743	4.7884	4.4848	4.6896	5.3271	6.3585	6.0592	6.0023	6.6225	6.3962	3.995	6.3385	5.0091	6.1232	5.8514	4.1862	5.3768	6.2169	5.9426	7.1972	7.1972	6.0185	6.275	6.0589
6	166	5.6976	5.2159	5.2828	5.8109	6.5186	5.8803	5.7999	5.9367	5.7803	5.5871	4.8561	6.0581	6.7719	4.9174	6.0822	6.3218	6.5702	6.2275	5.6793	5.9938	4.6981	4.6981	6.0497	6.7267	6.199	5.2303	3.9426	4.6115	5.4393	6.2975	5.981	5.8315	6.8012	6.1751	4.6742	6.2542	4.196	6.2122	6.1231	5.7557	4.9018	5.1212	5.8208	6.7509	6.7509	6.0945	6.2492	6.3572
6	167	5.6236	5.1816	5.6869	5.7169	6.4664	5.4723	5.4765	5.9652	5.9255	5.6964	4.8785	6.1072	5.9118	5.084	6.1499	6.0389	6.272	6.3392	5.9447	5.4974	5.2385	5.2385	5.985	6.8842	6.1368	4.8791	3.6999	5.0919	4.8277	6.369	5.9498	5.8436	6.8424	6.3907	5.4665	6.238	4.1455	6.3271	6.1074	5.6487	5.9389	5.3252	5.6537	6.2533	6.2533	6.6413	6.269	6.5748
6	168	5.3106	5.3501	4.3713	4.4196	6.3286	5.1749	4.4752	6.0386	5.8537	5.7714	4.7665	6.0835	6.1335	6.0192	6.1265	6.1937	5.7269	6.2536	5.9881	5.045	5.3747	5.3747	5.9984	6.8951	4.7341	4.8265	4.3196	6.2436	4.4554	6.526	5.8963	5.8076	6.7365	6.5419	5.7478	6.204	4.3142	6.2347	6.2906	6.1278	6.2478	5.9695	5.5735	6.0978	6.0978	6.558	6.2277	5.346
6	169	5.3532	5.1725	4.1936	3.8696	6.3637	5.3503	4.0761	5.9722	5.7426	5.644	4.7816	6.2062	6.3852	6.3406	6.2439	6.3585	5.7939	6.2723	5.8116	4.8472	6.0463	6.0463	5.8545	6.1155	4.3921	5.2953	5.1227	6.4368	4.846	6.4813	5.6468	5.8858	6.6444	6.7745	5.4136	5.5667	5.0269	6.2324	6.3523	6.4308	6.2254	6.0718	5.2704	6.2431	6.2431	6.5538	6.203	5.2605
6	170	4.7153	4.949	4.6606	4.041	6.7715	5.5078	4.8168	5.8757	6.0002	5.6301	4.8761	6.1514	6.1201	6.3543	5.7696	6.2897	4.3361	6.2966	5.8604	5.3471	6.3035	6.3035	5.5783	7.1309	4.7675	6.1602	4.6224	6.3808	5.2849	5.6485	6.064	6.0303	6.4974	6.8147	4.6592	5.0355	5.6344	5.8441	6.0058	6.5482	6.0643	6.3505	4.3323	6.0074	6.0074	6.5495	6.1918	5.7781
6	171	4.933	5.3941	5.537	5.0598	6.6481	5.793	4.2744	5.8197	6.0476	5.6149	4.5327	6.1209	5.5128	6.3508	6.2582	6.128	4.1208	6.3797	5.8414	6.0701	6.0872	6.0872	5.6058	6.4089	5.3785	6.5069	4.5594	5.2538	5.0542	5.8148	6.2523	6.2229	6.4489	6.7927	4.8703	4.3941	6.0626	6.1498	6.2647	6.6336	5.1051	5.3797	4.2064	6.4534	6.4534	6.9915	6.2122	6.2885
6	172	5.7623	5.8212	5.9945	6.3936	5.7967	5.3168	3.7759	5.8056	5.9294	5.9058	3.9713	6.1549	5.2203	6.2768	6.1622	6.2649	4.0054	6.3821	5.8066	6.3965	6.0616	6.0616	5.7771	7.0017	5.5132	6.3429	4.5449	5.3658	4.7917	6.1917	5.8506	6.1869	6.0629	6.2898	4.7046	4.348	6.3842	6.1146	6.4743	6.8349	4.3368	4.5142	4.9675	6.0919	6.0919	6.9877	6.2538	5.4835
6	173	6.0785	6.0598	6.1186	6.4247	5.8132	4.7799	3.8732	5.7131	5.6232	5.6698	3.8668	6.1959	5.4151	6.2577	6.2375	6.1111	4.1629	6.2174	5.8879	6.5336	5.6332	5.6332	5.69	7.053	5.5792	6.4279	4.7208	6.3999	5.1903	6.3394	5.9553	5.9884	5.5823	5.6932	4.42	4.2443	6.3515	6.1668	6.0745	6.6508	5.3209	4.0981	5.163	5.7072	5.7072	6.6228	6.2397	4.8199
6	174	6.3947	6.3243	5.5488	6.3036	5.8577	4.5878	4.2091	5.5404	6.0484	5.5677	3.8721	6.2071	5.6412	6.2118	6.2396	5.501	5.0301	6.1105	6.4619	6.4575	4.9778	4.9778	5.6017	7.0799	5.8357	6.6859	5.3407	5.8507	5.1545	6.3287	5.935	5.9177	5.7017	5.7515	4.6049	3.7479	6.2341	6.1046	6.4712	6.141	4.6421	4.4767	6.2084	5.6852	5.6852	5.8712	6.2055	4.8604
6	175	6.4389	5.9518	5.5957	5.9864	5.5941	4.3096	5.485	5.5676	6.2469	5.5576	4.3273	6.127	5.4179	6.1169	5.9877	5.3847	6.0707	5.9533	5.748	5.9351	4.8988	4.8988	5.5042	6.5583	5.1057	6.6077	5.2962	5.5349	4.9289	5.9554	5.8755	5.4365	5.4401	5.476	4.4907	4.259	6.0263	6.0938	6.4945	6.2345	5.6237	4.8893	6.2803	4.5093	4.5093	5.5413	6.205	4.8207
6	176	6.3687	5.6174	5.6269	6.3289	5.3523	4.5394	4.89	5.6335	6.2677	5.605	4.0342	6.1748	5.3269	6.0614	5.615	5.9026	6.2187	6.1235	5.8832	5.0788	5.1535	5.1535	5.9264	7.1665	5.3132	6.1132	5.4361	4.8414	4.9251	6.3369	5.73	4.4559	5.6033	4.5887	5.2813	4.4184	5.8205	5.9497	6.5209	6.3406	5.725	5.7542	6.1795	4.2359	4.2359	6.2181	6.2044	5.0438
6	177	5.9791	5.6109	5.7999	6.2051	5.2729	3.8154	4.5721	5.4579	6.1592	5.4853	4.6491	6.1781	5.3083	6.2334	6.236	5.8011	6.267	5.8896	5.1104	4.9435	4.9469	4.9469	6.1332	6.333	5.9375	5.935	5.5657	5.6898	4.9871	6.4696	5.8014	4.0198	6.1983	3.9127	6.1539	5.8011	5.5045	5.402	5.6703	6.3226	5.5096	6.3944	6.1684	4.3232	4.3232	6.2261	6.2735	5.0307
6	178	5.4841	5.2141	5.6754	5.9336	5.0787	4.5249	4.79	5.6028	5.6482	5.4428	5.4074	6.2003	5.3045	6.149	6.2839	5.3665	6.3958	5.3021	4.7574	5.1511	4.4487	4.4487	6.0102	6.9932	5.8737	5.8903	6.012	5.5228	5.3362	6.0963	5.845	5.116	6.2901	4.4551	6.0898	5.1973	5.8339	5.5429	6.0275	6.2317	5.9891	6.394	5.4998	4.4988	4.4988	6.2233	6.275	4.5327
6	179	5.6387	4.859	4.9294	6.1656	4.9125	4.9561	5.0116	5.6088	5.2862	5.516	5.0595	6.0174	4.0754	6.1282	6.2792	5.4322	6.3728	5.148	5.875	5.3688	4.0198	4.0198	5.9512	6.5903	5.7665	5.3582	6.1036	5.3443	5.714	5.9108	5.6843	5.7197	6.1904	4.867	6.1022	5.7813	4.717	5.6734	6.1723	5.6259	6.2154	6.383	5.4632	4.1615	4.1615	6.4172	6.3383	4.3477
6	180	6.1252	5.4277	4.4911	6.3305	4.9947	4.3927	4.1246	5.5547	5.1366	4.701	4.7222	5.9382	4.5389	6.1655	6.223	5.5545	6.3761	5.47	4.8386	5.8042	3.6907	3.6907	5.9523	6.7754	6.1095	4.1444	5.2132	4.8407	6.0648	4.6005	4.5998	6.1672	6.0736	4.973	5.4005	4.9033	3.7106	5.9879	6.3116	4.5146	5.8361	6.2955	5.2906	5.9149	5.9149	5.9923	6.4125	4.4261
6	181	5.795	4.7195	4.8869	6.2706	4.9367	4.1367	4.0507	5.5618	4.335	4.1709	4.0123	5.9714	5.1761	6.1484	6.1825	5.5336	6.4378	5.9851	4.83	6.1941	4.4778	4.4778	5.8858	6.699	5.9782	4.8504	4.5516	4.5815	5.9164	5.8826	4.1521	5.9954	5.7587	6.4935	6.006	4.1282	3.958	5.8779	6.3013	5.8742	5.4809	6.3312	5.2557	6.0058	6.0058	5.6599	6.3844	4.1261
7	182	5.9481	4.4889	6.1001	4.9926	3.7542	4.3316	3.0967	5.151	4.0446	4.7006	3.9814	6.739	4.7097	6.4323	6.3292	3.9096	6.4321	6.6798	4.4416	6.3677	4.6805	4.6805	5.3755	6.3392	5.6207	6.104	4.6279	3.7176	4.4241	6.0564	3.4515	6.4243	4.48	6.6366	6.14	3.4924	5.3627	5.3946	6.4182	6.491	4.1731	6.3966	4.9485	6.4373	6.4373	4.9506	6.65	4.0515
7	183	5.6509	4.1711	4.4841	3.645	4.5169	4.9677	4.2287	5.4255	4.9517	4.4056	4.8098	6.4318	4.9617	6.3281	6.3537	5.2454	6.258	6.7718	4.6122	6.1664	5.337	5.337	5.0955	6.9733	5.4034	4.9984	5.7823	3.788	5.0275	5.8278	4.1677	6.2627	5.1619	6.5987	5.3068	3.9089	4.9497	5.4945	6.2931	6.3195	3.7841	6.4504	5.1386	5.8738	5.8738	5.0106	6.6321	4.3386
7	184	5.8539	3.941	4.2578	5.4523	4.187	5.2074	4.8767	5.1425	4.8915	4.7908	3.3366	6.3371	5.1249	6.0684	6.2443	6.2465	6.3325	6.5118	3.4525	5.8094	5.8928	5.8928	5.4341	6.3277	5.3908	5.3013	5.7757	4.5582	5.276	5.3511	5.7102	6.4285	5.8752	6.4212	3.8632	3.9358	5.243	5.0936	5.639	6.2588	3.8921	6.6954	5.3511	5.8066	5.8066	5.0578	6.4801	3.9682
7	185	5.8453	5.273	4.2452	6.3936	3.9714	5.3742	5.4159	4.6393	5.0315	5.7344	3.2689	6.1998	4.7214	4.4969	6.3841	4.2689	6.2187	6.4499	4.1233	5.9126	6.1048	6.1048	5.3923	6.6615	5.6612	3.9972	5.9244	4.6003	5.5831	5.8603	5.6215	5.9972	5.903	5.7045	3.7678	4.0288	4.7586	5.0715	5.9545	6.307	4.1399	6.8662	5.0489	5.1025	5.1025	5.1859	6.6877	4.0532
7	186	5.5428	5.4672	4.5553	6.3382	4.6859	5.0154	4.8838	4.7096	4.559	5.7467	3.7132	6.4833	3.9473	5.1413	6.3511	4.4058	6.2631	6.7788	4.3755	5.6146	5.8106	5.8106	5.9398	7.305	5.7894	3.6439	5.8094	4.6823	5.3996	5.4273	6.1169	5.9008	6.0474	4.5344	4.3596	3.7934	3.9887	5.5245	5.6258	6.4032	3.8868	6.9738	4.106	6.1502	6.1502	4.7428	6.7856	3.688
7	187	5.4639	5.5659	4.9473	6.3253	4.828	4.6307	4.5136	4.6296	3.9413	4.9791	4.1771	6.3218	4.2928	6.3344	6.3085	4.8133	6.2837	6.4493	4.9504	4.3921	5.7019	5.7019	5.5977	6.3106	5.619	3.5117	5.7522	3.9121	4.9309	5.3531	5.8193	5.8696	6.1119	3.6534	5.4645	4.0335	4.0786	5.7413	4.6792	6.335	4.1228	7.7721	4.2157	6.6261	6.6261	5.3767	6.4285	4.6646
7	188	5.3106	5.5714	3.8803	6.1008	5.0106	4.4596	4.6214	4.5575	3.7181	4.8008	3.9009	4.9897	4.347	6.2939	6.3132	3.698	6.3735	6.318	4.7538	4.2308	5.5134	5.5134	5.4254	5.597	5.1654	4.2023	5.7502	3.5218	3.9303	4.7366	5.8946	6.0396	5.9766	5.5794	5.5208	5.4012	4.5244	5.3079	3.5356	6.3242	4.507	6.4554	4.8889	6.6118	6.6118	4.6804	6.3588	4.823
7	189	5.7521	5.6042	3.6418	6.1701	4.624	4.0562	4.6987	5.3586	4.5015	4.2845	3.9019	5.1986	4.1781	4.9453	6.2535	4.3563	6.4175	6.3613	5.0026	4.9399	5.6223	5.6223	5.4395	5.8783	5.1188	4.5701	5.8559	3.65	3.0819	3.8444	6.0015	6.3514	5.7641	5.7704	5.4229	6.2235	3.8212	4.6753	4.3588	6.3308	5.4369	6.7941	5.2513	6.4003	6.4003	5.4642	6.4909	4.7801
7	190	5.6791	5.6641	4.4455	6.2504	4.5912	4.0004	4.7878	5.9254	4.3689	5.0627	4.2226	6.6472	4.3995	4.6901	6.2452	4.2423	6.3807	5.987	5.18	5.2458	4.9755	4.9755	5.483	5.7749	4.9645	5.3005	5.0749	3.7125	3.3027	3.4095	5.8061	6.3312	5.6182	4.4082	5.1626	5.8954	4.6404	4.0307	5.0789	6.2988	5.4894	7.0193	5.5038	6.3447	6.3447	5.4176	6.5403	4.2908
7	191	4.7114	5.4728	3.352	6.2043	4.6537	4.8297	4.9187	5.9241	4.5632	5.2884	5.1347	6.4034	4.313	4.986	6.1964	4.1905	6.1596	3.8789	5.4976	5.5277	5.258	5.258	5.5332	5.7548	5.1807	5.1944	4.4318	3.9665	3.4578	3.3962	5.6947	5.909	5.3909	4.6981	5.4266	6.1065	5.18	5.0675	4.5615	6.3066	5.3538	6.4699	5.5628	6.3691	6.3691	3.7654	5.97	4.0913
7	192	3.5976	5.5274	4.136	6.4479	4.1826	4.9409	4.652	5.6942	5.1786	5.064	5.0325	6.1857	3.8213	4.7488	6.3367	4.405	5.8168	4.1156	5.3934	5.3408	5.8738	5.8738	5.6492	5.3774	4.8978	5.2754	5.2036	4.2402	4.0335	3.6126	5.7128	5.1314	5.4075	4.5549	4.8445	5.6729	4.8148	5.1412	4.2707	6.1094	4.8465	6.1792	5.2154	6.3071	6.3071	4.2638	6.2232	3.9738
7	193	3.4503	3.7998	3.4741	6.4916	4.0672	5.444	4.6595	5.6744	4.3852	4.6373	4.7105	6.6219	3.6251	4.8114	6.0923	3.692	4.5502	4.5945	4.2564	4.5868	5.9556	5.9556	5.7014	5.9542	4.7873	4.9879	5.7861	4.5561	3.8652	3.7982	5.9167	3.8068	5.8218	4.6548	4.8375	5.9643	3.8549	5.6603	4.8123	6.1193	4.781	5.1985	5.2269	6.3186	6.3186	4.8804	6.3466	3.8477
7	194	4.5049	3.659	3.5569	6.3241	3.9299	5.3162	4.3607	5.5863	3.4043	4.1932	4.9066	5.7212	4.4576	5.6365	6.092	4.3192	6.541	4.9677	3.9191	4.2965	5.9893	5.9893	5.7651	5.8876	5.1305	4.2996	5.8721	5.6668	4.4598	3.8312	5.6949	3.8157	5.9979	4.5546	5.465	6.0781	4.0926	4.4624	5.0753	5.1437	4.6785	3.2571	5.0483	6.1769	6.1769	5.1287	6.4257	4.1006
7	195	4.8977	3.9465	3.9829	5.7641	4.3203	5.2713	3.5981	5.0086	4.1135	3.6394	5.2144	4.5056	4.815	6.4628	5.9858	4.3894	6.7103	5.1044	3.3733	5.2131	5.8191	5.8191	5.5033	5.4178	5.1827	4.4911	5.7875	4.6164	4.8123	3.728	5.5601	4.2926	5.9978	4.3717	5.7637	6.2322	4.0593	3.8601	5.6298	5.197	4.1706	3.3532	4.7472	5.5016	5.5016	4.8624	6.4065	4.2207
7	196	4.8543	4.0049	4.8236	6.2994	3.8345	4.9948	3.6287	4.0188	4.3581	3.8907	4.337	5.0696	4.6072	6.4935	5.8809	4.3844	6.3155	5.5148	3.7163	5.5746	5.6206	5.6206	5.4632	4.6723	5.3045	4.024	5.2508	4.5146	5.5747	3.7804	5.6168	5.2575	5.8271	3.2742	5.8064	6.2855	4.9752	4.2293	5.4901	6.1712	3.5024	4.8716	4.6921	4.9571	4.9571	4.8416	6.3562	4.3759
7	197	5.6838	3.445	4.4888	6.4805	3.7276	4.6514	3.3821	5.0626	5.0139	4.682	4.393	5.2613	4.7392	6.4572	6.6109	4.2778	6.3267	4.6955	4.784	5.3204	5.85	5.85	5.6167	5.7841	5.2971	4.5967	4.4958	5.2341	5.3395	3.5396	5.5423	5.7327	5.5608	3.4814	5.827	6.3239	5.2256	5.5719	5.0112	6.2915	3.9098	5.2328	4.8901	4.3094	4.3094	3.6706	6.339	4.8575
7	198	4.7381	3.4287	4.2068	6.5143	3.8805	4.8768	4.0095	5.2469	5.365	5.6935	4.9616	5.4246	4.4471	6.6128	5.9966	4.3129	6.3908	4.2999	5.0293	4.3693	5.8705	5.8705	5.7928	5.9396	5.107	4.8012	3.7193	4.9333	5.5721	3.6283	4.5539	6.5486	5.1052	3.8197	5.4039	6.3499	5.7073	5.3425	4.5279	6.5096	4.3094	4.8951	4.8928	4.4433	4.4433	3.6557	6.3103	4.6649
7	199	4.8508	3.6022	3.5403	6.0393	4.9431	5.7079	3.9743	5.382	5.7374	5.6976	5.3979	5.3871	4.1985	6.6192	6.4951	4.3236	6.4166	4.3309	5.1477	3.5676	5.4686	5.4686	5.5427	5.2216	5.3382	5.2412	5.0806	4.75	5.8845	3.5693	4.2127	5.8939	3.5275	3.7153	4.9866	6.219	5.855	5.4652	5.1789	6.6104	4.3122	5.238	4.1177	4.7235	4.7235	5.1957	6.4641	3.9725
7	200	4.2993	4.7452	3.205	6.0576	6.0657	5.7137	4.445	5.3161	5.6876	6	5.2144	5.2932	4.1115	6.5419	6.3446	5.4877	6.3828	3.898	5.5043	4.1095	5.1884	5.1884	5.463	6.0833	5.3711	5.4667	5.4127	4.8871	5.9324	3.5362	3.8874	4.8403	3.9841	3.5712	5.3457	6.2464	5.5964	5.7805	4.4795	6.3854	4.7005	6.7655	4.8562	4.4986	4.4986	4.2552	6.309	4.5342
7	201	4.6985	5.0386	4.1102	5.607	5.8464	6.0015	4.7565	4.8518	5.0758	5.9814	5.1028	5.2288	4.7603	6.1054	6.4173	6.5362	6.3499	4.6852	5.3552	4.5126	5.6674	5.6674	5.9617	6.0106	5.1117	5.5583	5.751	4.005	5.8864	3.7061	4.8655	4.4687	4.676	3.6608	5.4867	6.197	5.2523	5.458	4.1598	6.2968	4.4772	5.8954	5.5514	5.3297	5.3297	4.88	6.3033	4.1044
7	202	5.3414	4.439	3.7323	4.0818	4.9324	4.7221	4.8516	3.1236	4.8046	5.0498	4.5646	6.2169	4.1345	6.587	6.4399	5.0311	6.4294	5.1164	4.3834	3.309	5.7904	5.7904	5.9428	6.2653	4.5223	5.5132	5.6501	3.5636	5.7752	4.0062	5.3626	5.4077	5.0062	3.9104	5.8233	5.9431	5.5085	5.0952	4.55	5.9529	4.6009	5.0863	4.7485	5.1581	5.1581	5.7568	6.5394	4.1932
7	203	5.5036	4.32	3.2465	4.092	6.2099	3.7603	5.1214	3.5965	4.9126	5.0059	5.2302	6.3032	3.4771	6.6161	6.3723	4.0456	6.5918	5.413	3.9077	3.6109	6.1061	6.1061	5.9362	6.4477	5.125	5.5489	5.7442	3.5798	5.2837	4.1542	5.5012	5.5344	5.2681	3.8293	5.8832	5.4682	5.374	4.7032	4.7967	5.3402	4.8757	5.2667	4.8606	4.7053	4.7053	5.0568	6.4551	4.418
7	204	5.2146	4.9086	3.4488	5.0362	6.3274	4.9501	4.8021	4.5685	5.0952	5.0476	5.4765	6.0934	3.5618	6.5138	6.413	4.2705	6.7452	5.4114	4.6283	3.9305	5.5733	5.5733	5.8175	6.3944	5.6173	5.9857	5.4776	3.6925	4.8894	4.1273	5.4142	3.5625	5.3812	4.1935	4.4764	4.5777	4.9897	5.3655	4.1667	5.2693	3.7491	5.2733	5.493	4.1828	4.1828	4.183	6.4248	4.4899
7	205	4.4534	4.9188	3.3631	5.2815	5.2171	4.6831	3.8797	5.3768	4.6722	5.0681	5.758	4.9448	3.8717	6.6347	6.5406	4.1743	6.6811	5.0683	5.0149	4.1775	5.3789	5.3789	5.6034	5.2795	5.9356	5.9451	4.8459	4.9696	3.823	4.26	4.9134	3.6959	5.2542	4.5381	5.3612	4.217	4.9227	5.3462	3.9382	5.198	3.4811	4.8329	6.0935	4.3793	4.3793	3.5983	6.3823	4.1186
7	206	3.9659	5.0418	4.5715	5.1266	3.7724	4.2868	4.7534	5.8041	4.2729	4.0122	6.0262	5.093	4.2713	6.6015	6.5375	3.5729	6.5515	4.4219	4.5875	3.8835	4.9518	4.9518	5.442	6.0274	5.5529	5.8288	4.1398	4.7757	4.4498	5.3555	4.4263	4.0682	4.0071	4.9201	5.8698	4.5059	5.1804	4.8097	3.7512	5.6267	3.5765	4.8738	5.3565	4.8147	4.8147	3.6114	6.3838	3.9089
7	207	4.6464	4.8001	5.0439	5.0338	3.4882	5.3242	4.5754	5.8109	4.4767	3.1915	6.1931	6.059	3.838	6.5609	6.5194	3.9152	6.5822	4.3333	4.4301	3.5261	4.9998	4.9998	4.3146	4.246	5.1772	5.6487	4.3916	4.6181	4.8854	5.9166	5.2611	4.9007	4.7056	4.5794	5.9589	3.4436	5.5285	3.6923	3.9974	6.1709	3.3139	5.4638	5.5506	5.0913	5.0913	3.6206	6.5872	4.5838
7	208	4.0574	4.7895	5.3101	5.9361	3.6181	5.2697	4.5112	4.8278	4.7471	3.255	5.5568	6.469	4.5709	6.3039	6.4777	4.2523	6.5646	4.3666	4.9262	4.5932	5.679	5.679	4.6505	3.5903	5.1724	5.0319	4.839	4.8807	5.0554	5.8446	4.7394	5.3965	4.8534	4.9811	5.7358	3.669	5.4243	4.5534	4.5614	6.3215	3.934	6.077	6.0275	4.9934	4.9934	4.7498	6.5937	4.7972
7	209	3.1151	4.2343	4.4897	6.3521	3.9385	5.2502	4.2302	4.6805	5.1325	4.0128	5.1003	6.5683	4.664	6.3567	6.2287	5.0005	6.4748	4.7765	4.7003	5.3362	5.8749	5.8749	5.0805	3.384	5.1173	4.4349	5.9304	4.9267	4.4198	5.7963	3.7629	5.3561	5.2613	4.6811	5.6101	5.271	5.1294	3.5823	5.6343	6.2585	5.2108	4.9929	4.7059	4.8273	4.8273	5.1374	6.6472	4.4338
7	210	3.7845	5.7423	4.043	6.2618	4.1194	5.0518	4.2123	5.5618	6.1245	3.4673	5.3818	6.4191	4.5891	6.3145	5.7455	4.9726	5.9087	4.1719	3.8446	5.6067	5.7946	5.7946	4.7523	3.3441	4.9073	3.965	5.7289	3.7192	4.4354	4.6886	4.9018	4.8045	4.9208	4.0147	5.6339	5.6556	5.1427	3.453	5.6995	5.0167	4.8432	5.189	5.5699	4.2122	4.2122	4.7621	6.9519	4.4235
7	211	4.7695	5.4543	3.3382	6.0568	3.3879	4.1281	3.8531	5.6163	5.9847	4.026	6.084	5.6001	5.1129	6.4157	6.1475	4.5158	6.3191	3.8518	4.5266	5.634	5.393	5.393	4.9872	3.9634	4.4029	4.6141	5.5648	4.3654	4.5529	5.0075	4.7713	3.808	4.0314	4.6488	5.9386	6.2038	4.5128	4.2548	5.643	5.601	4.5944	5.5188	5.4535	3.905	3.905	5.0288	6.3676	4.5373
7	212	5.4167	4.1324	3.4247	5.5933	3.4739	4.1448	3.8446	6.1678	5.1774	5.0956	6.1686	5.3921	5.6699	6.3407	6.5323	3.4158	6.6554	3.6291	4.3211	5.0907	5.1532	5.1532	4.9767	3.9353	3.372	4.4094	5.2271	4.5979	4.7366	4.8587	4.8898	5.0381	5.1807	5.2855	6.017	6.1669	5.1216	4.9666	5.2164	5.6187	3.7848	5.3048	5.9816	3.2541	3.2541	5.42	6.6792	4.2666
8	213	5.0282	3.9256	3.3504	4.7529	3.7112	4.9561	4.6556	6.763	4.0965	4.3404	6.6824	4.557	5.325	6.4166	6.9526	3.567	6.3412	3.2609	3.932	4.3094	5.4419	5.4419	3.9201	5.0212	3.4449	3.6494	4.7689	4.8012	5.0985	4.8975	5.2822	5.714	4.6372	4.0133	6.1674	6.6791	5.5091	5.0894	5.3415	4.3025	4.0752	4.5256	6.4424	4.3669	4.3669	3.7927	6.9724	4.2918
8	214	4.0679	5.2737	3.4689	4.7826	4.5832	5.4082	4.5228	5.581	3.6799	5.0438	5.3871	3.7145	5.5267	6.8266	6.3359	4.1307	5.8533	3.8794	4.3904	4.4123	5.1676	5.1676	3.7056	4.5942	3.4555	3.6762	4.5513	5.0766	6.5081	5.2389	5.373	7.0758	4.8584	4.2641	5.8928	6.5737	5.0244	5.0959	5.3172	4.533	3.783	4.979	5.6428	6.8418	6.8418	3.7561	6.5622	5.2116
8	215	3.7192	4.5177	3.6359	4.4598	4.5332	5.5131	4.1871	4.7707	4.7551	6.6268	5.3174	4.6672	4.6595	6.6321	6.2724	4.7573	3.1362	4.7141	4.4557	3.3689	5.5772	5.5772	3.6383	4.9055	3.7048	4.4776	5.4844	5.6681	5.3036	4.2307	5.9584	5.9836	4.8843	5.0858	5.6428	6.541	4.2483	5.139	4.7901	4.0306	3.5315	5.7611	4.6479	6.0156	6.0156	4.8855	5.9323	5.2453
8	216	4.4007	4.3603	3.2827	5.2576	4.4864	5.0762	4.8837	5.2294	4.9044	6.5355	5.6074	4.8963	4.0835	6.8418	6.3977	4.5682	4.2867	4.5073	3.6653	4.1226	5.0202	5.0202	4.1079	5.1727	4.5627	4.5286	5.9234	5.1771	3.5256	4.4285	5.468	5.5526	4.8477	4.4733	3.6635	6.6448	3.9969	5.1597	4.577	4.1395	3.4665	5.8058	5.7789	5.3666	5.3666	4.365	5.1974	4.9957
8	217	4.9746	4.0024	3.4975	5.5186	4.4751	5.162	5.2125	6.4041	5.0495	4.3577	5.5573	5.2132	3.4608	5.9062	6.3281	4.6454	6.6368	4.2663	3.8928	4.6534	3.6863	3.6863	4.9316	5.6871	5.5813	4.0467	5.929	5.1689	3.6824	4.1579	4.9743	5.3352	5.3762	5.535	4.9676	6.6127	3.8533	4.8774	4.9422	5.2958	3.6037	6.5269	6.1515	4.3673	4.3673	4.5864	5.9356	4.7242
8	218	5.5172	3.8222	3.5632	5.4383	4.0702	5.6854	4.9136	6.4413	5.0131	3.6821	4.5218	5.0577	3.6681	4.4326	6.8271	4.1085	6.8764	4.3155	3.9901	6.1079	4.5495	4.5495	5.2271	6.7367	6.6552	4.7722	5.4408	4.1565	4.3757	3.5551	4.9203	4.7248	5.3008	5.1357	5.6177	6.6005	4.3893	4.4867	5.1716	5.5804	3.959	7.2349	6.0383	4.2421	4.2421	3.8687	4.7605	4.1633
8	219	5.9981	5.2677	4.7	5.9054	4.4333	6.6818	3.9535	6.5226	4.6064	3.1746	3.8543	6.4118	4.4012	4.7331	6.3476	4.2127	6.9013	4.6968	3.1819	6.6998	4.9634	4.9634	4.6037	4.8181	6.5189	4.4528	5.0691	4.0025	4.0658	3.7696	4.6181	3.7627	5.3427	3.9836	5.912	6.6682	5.0696	4.7657	5.0428	5.9179	4.5198	7.2697	6.059	4.1318	4.1318	4.6218	4.7455	5.0014
8	220	6.0849	5.2673	4.5523	6.7068	5.4126	6.8182	4.0106	5.9823	4.1695	3.5443	4.3423	6.891	5.3352	5.0334	6.3684	3.6747	6.5603	4.767	3.2477	5.124	5.0622	5.0622	4.9557	4.8572	4.6897	5.0038	5.1292	4.7356	3.9215	4.3998	4.2111	4.7125	5.3042	4.4705	5.8735	6.5178	5.294	4.1687	3.8219	5.4538	5.2321	4.7563	5.6334	5.4804	5.4804	5.4083	4.3724	4.7528
8	221	5.4976	5.739	4.26	6.6068	5.4873	6.6077	4.0949	5.3779	4.5046	3.5955	4.7721	5.7293	6.3853	6.7891	6.3406	3.6719	6.3324	5.0057	3.9176	4.9696	5.135	5.135	4.6342	3.9883	4.6093	5.1019	6.7777	4.9628	4.2461	5.0614	3.5919	5.1537	5.258	4.1274	5.8696	6.4402	4.902	4.4135	3.6685	5.1349	4.7797	5.5428	5.5564	5.6172	5.6172	4.3693	3.9941	4.4498
8	222	4.174	5.5035	4.5666	5.3338	5.1496	5.3289	3.5871	4.6486	4.9199	4.0224	3.6549	4.0181	5.3018	4.7029	6.27	3.8605	6.5648	4.8327	3.8884	3.8598	4.7477	4.7477	5.0714	4.1362	5.2142	5.1161	6.6803	4.618	4.6131	4.6796	4.4801	3.6185	5.5505	3.9233	6.0211	6.5333	4.269	5.6686	4.2156	4.9155	3.8599	4.8045	5.5093	5.4544	5.4544	3.7123	4.6427	3.7024
8	223	4.7004	5.2438	4.431	5.3378	3.9262	3.6201	4.5782	4.8996	4.5696	5.1454	4.1049	3.7537	3.8216	4.6669	4.0401	3.7124	6.4527	4.6451	4.6936	3.8462	4.6857	4.6857	4.7712	3.6909	4.7208	5.3148	5.5321	4.3452	4.706	4.3988	5.1295	3.9262	5.3265	4.7706	5.9896	6.3299	3.9337	6.6566	5.021	4.5569	4.4775	4.5304	4.9132	4.2968	4.2968	3.6338	5.0314	3.7663
8	224	5.9292	4.9756	4.9172	5.2207	3.8692	3.9616	4.1601	4.96	4.1363	5.0768	4.0519	4.408	4.4043	5.3788	4.5096	3.3251	6.3989	5.0148	4.5888	4.5132	5.4327	5.4327	4.5653	3.7488	6.5382	5.4596	5.0586	4.6171	4.6607	3.7911	4.9221	4.2115	4.7756	5.0244	5.7805	5.7518	3.8318	6.3853	5.261	4.0485	4.7205	3.9439	3.5915	3.6714	3.6714	3.8234	4.4691	4.7437
8	225	5.9551	4.2567	4.7944	3.9991	4.0357	5.166	4.2301	4.4226	4.1071	3.5123	4.2999	5.1585	4.2871	5.0962	4.9815	3.1605	6.3426	5.0473	5.0764	4.9326	5.5192	5.5192	5.3351	3.663	6.2462	5.5422	3.1231	4.246	4.6165	4.3869	5.3712	4.4606	4.0106	5.5855	5.5314	6.3035	4.6752	5.5884	5.511	4.7024	4.4211	3.7847	5.4252	3.9107	3.9107	3.8166	3.8912	4.523
8	226	6.0021	4.7836	4.6091	4.077	3.5707	5.2448	4.294	4.1649	4.8396	3.236	4.7352	4.1856	4.8856	3.7372	5.3181	4.8127	6.345	4.6165	4.9442	5.031	6.7533	6.7533	4.5939	4.0115	5.3689	5.59	3.8205	3.5333	4.6853	5.0252	5.3161	3.8044	4.2292	6.0472	3.9111	6.6123	5.3019	4.7067	5.3986	5.0721	4.0879	4.1244	5.7695	3.4853	3.4853	4.4729	4.4779	4.1984
8	227	5.498	5.1539	4.1793	4.3734	4.3135	5.5816	3.4569	4.4283	4.7818	3.6043	5.3251	4.9582	3.5088	5.2015	6.7556	5.3229	6.3207	4.9718	4.8386	4.6356	6.8742	6.8742	3.8967	4.5529	4.7511	5.3348	4.6802	3.537	4.3193	5.0656	3.6753	4.4521	4.4549	5.946	3.5464	6.285	5.0155	5.3798	5.1587	4.6777	4.3485	4.1979	6.0146	3.6413	3.6413	3.437	5.3836	5.0267
8	228	5.2522	5.2016	3.4522	4.3614	5.3504	5.9791	3.9752	4.9109	4.9016	3.5496	5.0015	3.6871	4.5028	5.4649	6.7676	4.6842	6.3056	4.8435	4.7408	4.7704	6.6312	6.6312	4.534	5.9136	4.4997	3.5439	6.8439	4.4681	3.9174	5.1202	3.5817	5.2728	4.3137	5.6975	3.5743	6.4176	4.9527	6.3091	4.8632	4.8851	4.6429	4.4794	6.1278	3.4712	3.4712	3.3455	4.9997	5.0272
8	229	5.218	5.196	3.324	5.0262	5.4251	4.8113	3.4316	5.0027	5.0249	4.2704	4.8328	4.0326	4.6143	5.4889	6.4183	5.654	6.2574	4.8446	4.1915	6.7597	5.5107	5.5107	5.5322	5.4003	4.5995	3.2228	6.9681	5.3888	3.9477	5.2589	4.358	5.3401	5.1643	5.8817	4.8949	5.7646	4.5775	6.1745	5.2278	4.0903	3.9384	4.286	5.5592	4.7242	4.7242	3.8021	5.0929	5.6926
8	230	4.7449	5.3167	4.7862	4.5359	5.2379	4.1753	3.3677	5.3448	4.6284	5.0138	5.6333	4.5875	3.9969	5.1905	4.4442	6.5839	5.995	4.3258	4.0989	6.9255	5.5238	5.5238	5.2981	5.1349	4.5624	3.4735	6.3264	6.7886	4.3947	5.3861	5.2328	5.5313	5.1593	5.738	4.6268	5.4679	4.8214	6.2511	4.9772	3.9373	4.3601	5.1435	5.391	4.7361	4.7361	4.3511	4.7613	5.5782
8	231	4.249	5.1302	3.7497	4.813	4.9468	4.7047	3.6716	5.3912	3.8192	3.7228	6.6212	4.0084	4.8742	4.6878	4.6802	6.6954	6.2793	4.3117	4.5164	6.8785	5.1188	5.1188	5.3962	4.3374	3.4421	4.3588	6.864	6.7232	4.9433	5.0802	5.5857	5.842	4.5354	5.2221	4.7991	5.2374	3.8705	6.0539	4.9217	3.9964	4.6906	5.571	4.6419	3.9386	3.9386	4.4457	5.2551	5.3049
8	232	4.6944	5.4624	3.2271	5.322	4.6621	4.9859	3.3926	5.1125	4.0304	4.9797	5.5302	4.1958	4.8912	5.0224	4.4128	6.3266	6.1682	4.7765	4.8087	5.1157	5.0174	5.0174	5.1528	3.8643	3.3445	4.7333	5.1416	6.9102	4.243	5.1484	3.9489	5.5803	4.6183	4.0869	5.286	5.6439	3.8158	5.4338	5.2466	4.3587	4.4721	5.5289	4.7755	4.7625	4.7625	5.2157	5.0841	4.9179
8	233	5.1115	5.7353	3.834	4.7421	5.3942	4.6305	3.8986	4.2129	4.4736	5.3945	4.9971	3.8011	4.6653	5.5406	4.4324	5.4276	6.2729	4.616	4.5878	4.3781	3.2407	3.2407	5.3114	3.507	3.3392	5.1727	4.9816	7.0684	4.0689	4.5857	4.7176	5.115	4.6687	4.6358	5.1577	5.8765	3.5732	5.2794	5.4538	3.6246	5.427	4.9743	4.0021	5.3468	5.3468	3.6145	4.8295	5.1923
8	234	5.2617	5.4153	4.8173	3.9609	5.6706	4.388	3.8053	4.1032	3.8574	4.8842	3.9232	4.4372	4.9349	6.544	4.5584	5.108	6.3422	4.6825	4.7297	4.9302	4.9997	4.9997	3.3279	3.8771	3.5339	5.1911	3.9659	7.0441	4.2221	5.3113	5.7316	4.9143	5.0469	5.5318	5.314	6.6277	4.8063	4.3786	5.6389	3.7017	4.7747	4.86	4.5554	5.333	5.333	3.5309	4.1313	3.9287
8	235	5.0818	5.2163	5.0683	4.6345	4.988	4.8694	4.1074	4.2626	4.2152	3.6674	3.6147	6.0672	4.1805	5.621	4.8795	4.8988	6.249	4.6013	4.5498	4.384	5.4855	5.4855	3.8957	4.6271	5.2905	4.9988	5.3424	6.1061	3.7038	4.7081	5.5266	5.0881	5.3711	5.8099	5.7134	6.1896	3.7838	4.3165	5.116	3.9119	4.3079	5.272	4.6667	4.2867	4.2867	4.242	3.7367	3.7945
8	236	5.3226	5.2989	4.6921	5.339	4.255	4.8417	4.4853	3.8666	4.4885	3.3884	3.8345	5.4235	3.2734	4.661	4.4148	4.334	6.2618	4.4341	4.8576	5.3311	6.8641	6.8641	4.1929	5.2634	5.2046	4.3352	5.9769	5.2052	3.6284	4.4197	5.7146	4.919	5.675	6.1298	5.5059	6.372	4.6822	4.9181	3.8193	4.2251	4.2488	6.5378	3.8955	3.625	3.625	4.6753	4.3052	3.747
8	237	5.0469	4.9125	4.9111	5.88	3.9689	3.8246	5.3058	3.4053	4.0959	3.714	3.878	4.7435	3.9711	4.6252	3.8434	4.161	6.2386	4.5148	4.916	5.2581	5.5379	5.5379	4.8789	4.8964	4.4199	5.0042	5.1898	4.8526	3.6732	4.2976	4.7252	4.5684	5.5344	6.2633	4.7795	6.4981	4.766	4.3653	3.7756	3.9564	3.6546	7.0306	4.3304	4.5422	4.5422	4.891	4.8571	4.9311
8	238	4.9247	4.7951	4.7228	4.8369	4.0834	4.8068	5.4273	3.9364	3.4328	4.3999	3.45	4.9417	4.774	4.8984	3.9714	3.2823	6.4177	4.5028	4.9352	5.2421	2.967	2.967	5.3788	5.2956	4.8154	5.2539	4.3927	5.5728	3.5776	4.3815	3.9633	4.7773	4.2565	6.0821	3.7097	6.1675	3.676	5.0905	3.6444	4.132	3.576	6.5704	4.9005	4.7148	4.7148	5.3828	4.7633	5.3231
8	239	4.7878	4.4872	4.5699	4.3257	4.2971	5.6408	5.3691	4.5336	4.439	4.8139	4.4053	4.9842	5.0668	5.1016	5.1521	3.8735	6.3561	4.555	4.9279	6.2253	4.3992	4.3992	4.3182	4.7048	4.2007	4.4092	4.2487	7.0493	4.398	4.6274	3.6263	5.227	3.7171	5.9896	3.9248	5.6467	3.6081	4.8053	3.6304	4.411	3.5181	7.2612	4.953	3.2333	3.2333	5.1833	4.7784	3.892
8	240	4.8965	3.8181	4.6983	4.9344	4.201	5.5849	5.1315	4.1251	4.1294	5.9429	3.6509	4.9595	5.5452	5.1164	3.7704	5.4062	6.2322	3.6479	4.7935	4.6047	4.7848	4.7848	4.6491	4.7424	6.3919	3.274	4.9784	7.0317	4.9776	4.7659	3.7277	4.9909	3.7905	5.9347	5.6544	5.409	3.8228	5.2801	3.3587	4.2511	3.6079	6.7781	5.437	4.2651	4.2651	5.2931	4.3735	4.3821
8	241	4.8589	4.796	3.1124	5.3763	4.2433	4.848	4.2049	4.2327	4.2384	6.0115	3.8488	5.6622	4.8389	4.0769	4.927	6.5069	6.2276	3.2511	4.9698	4.6858	4.8237	4.8237	4.7784	5.035	7.0732	3.7738	4.658	5.6173	4.5468	4.6066	4.0167	5.126	4.4011	4.8245	4.7154	6.0269	4.8366	5.7788	3.4999	4.0301	3.5369	5.8037	6.4742	4.7231	4.7231	4.3442	4.4878	4.8588
8	242	4.9208	5.3121	3.2921	5.4531	4.9027	4.1266	4.2841	4.5651	4.2446	4.8743	3.4986	5.215	3.3347	3.1746	4.4907	6.579	3.9885	4.2355	4.8878	4.8836	4.6343	4.6343	4.5997	5.0948	3.6582	3.6895	5.5757	4.5779	4.2563	4.6726	4.9255	4.9507	5.3291	3.7712	5.5186	6.218	5.5041	5.1732	4.6135	4.8686	3.4189	4.7071	6.5688	4.8312	4.8312	3.9269	4.6242	5.1125
8	243	5.0964	5.1483	4.8077	5.6232	4.9815	3.4465	4.4364	6.6804	5.0092	4.3156	3.4912	3.5633	3.7812	4.9143	4.3053	5.3728	6.0577	4.0394	4.7709	5.2154	4.9204	4.9204	5.0029	4.9934	4.3501	4.8571	6.9508	4.719	4.5304	3.9831	4.7912	4.0398	5.386	4.8981	5.5066	6.2225	4.0541	3.8587	4.9972	4.6135	3.7276	3.3074	6.6319	4.8424	4.8424	4.8953	4.8765	5.1834
9	244	5.2603	5.6165	4.5783	5.619	5.4291	4.3552	3.2689	5.7942	5.0916	5.0487	3.4798	4.67	3.7721	4.9085	4.9485	5.4173	7.0888	3.9362	5.2578	5.4894	5.1179	5.1179	5.5189	4.9488	4.6617	5.4866	6.3454	4.2099	5.0205	3.6365	4.8331	4.9946	5.3574	5.9795	5.045	5.6391	5.4657	4.3293	5.2474	4.3778	4.5575	4.2736	6.0464	5.2526	5.2526	5.7157	4.3675	5.082
9	245	4.4869	5.3263	4.6905	5.4329	5.5235	5.6932	4.1888	3.892	5.3804	5.5772	3.8308	5.7886	3.2833	4.6679	5.5131	5.4741	6.2803	4.6034	5.102	5.6147	5.0471	5.0471	5.095	5.6941	5.4491	5.6526	6.2802	4.6165	5.2671	3.8063	4.9954	4.4234	4.7998	6.0535	5.3728	5.302	5.2257	5.4956	5.0278	3.5449	5.5042	5.7518	6.2153	4.4641	4.4641	5.7207	3.902	4.3508
9	246	5.0339	4.9721	4.6026	4.4377	5.2754	5.8759	5.5824	4.8127	4.913	4.9454	4.9815	5.9791	3.4657	4.6058	5.6293	6.0619	6.1126	4.6555	5.0302	5.4953	4.5691	4.5691	4.1824	5.5085	5.4569	5.1822	6.2285	5.3503	5.5719	3.6224	5.5224	5.5015	3.6089	5.8827	5.757	5.4427	4.1187	5.3953	5.5436	4.6047	5.7655	6.0132	5.9544	4.4428	4.4428	5.4697	3.9758	4.5252
9	247	5.4361	3.4311	5.5593	3.9024	5.0413	5.8059	5.3719	5.7463	4.2814	4.4835	5.2669	6.0084	4.2581	4.7452	5.6232	6.2912	5.9743	4.3973	5.0958	5.4662	4.7785	4.7785	4.8699	3.5819	3.7997	3.8273	5.8188	5.8605	5.0386	5.0473	5.6806	5.2235	3.6459	5.7137	5.9982	4.5473	4.4695	4.6524	4.6646	5.6551	4.689	6.3399	5.8091	4.9431	4.9431	4.7792	4.9345	4.3649
9	248	5.3768	3.2196	5.4268	5.0412	5.0447	5.3037	5.3491	5.1376	4.4951	5.028	5.3815	5.9148	4.1057	4.3922	5.3737	6.0096	5.0688	4.2159	5.0496	5.4754	5.2286	5.2286	4.6338	3.7927	3.8393	3.5741	5.4572	5.923	4.0785	5.5608	5.5835	3.8406	4.4744	5.8698	6.0191	3.7649	5.0238	3.7665	4.4295	5.6261	4.4482	5.9537	5.5286	4.5131	4.5131	4.4666	4.97	4.2202
9	249	4.8476	5.6137	4.5399	5.0282	5.1564	5.1402	5.7639	4.2532	4.0712	5.477	5.7791	5.7721	3.8859	3.5898	3.9712	6.3892	4.174	4.6838	4.882	5.0088	5.4758	5.4758	4.9442	4.9901	3.8471	4.8785	5.6254	5.4861	3.4077	5.2992	6.0414	4.5948	4.5071	5.8482	6.0226	5.6839	4.9172	4.421	4.0361	4.8449	4.509	5.9814	4.8402	3.9278	3.9278	3.9923	4.938	4.1379
9	250	5.4245	5.7651	4.033	5.0209	4.7411	5.2173	5.5997	4.3621	3.8116	5.7688	5.6581	5.7433	4.4944	3.1614	3.9597	6.1506	5.7078	4.9282	4.5785	5.3909	4.4421	4.4421	5.0336	5.3628	3.8035	4.2016	5.0288	4.877	3.8796	4.7156	6.1406	5.6425	3.8429	5.5916	5.8662	6.1673	5.1432	4.4809	3.6635	4.6632	4.8218	5.9853	5.7135	3.6227	3.6227	3.5927	5.3692	4.0501
9	251	5.8006	5.727	3.6136	5.6098	4.9671	5.3851	4.2533	5.5797	4.5324	5.8935	5.159	5.5638	3.8703	3.2365	3.6201	5.4402	5.9913	4.2015	4.6231	5.0959	3.9775	3.9775	5.0152	5.6923	4.1919	3.6249	5.5246	4.4753	4.8064	4.2865	5.9878	5.665	4.7835	5.5796	4.5529	6.2016	5.9916	3.4868	3.6603	4.7156	4.0297	5.1896	5.9146	3.8659	3.8659	3.8321	5.9015	4.3252
9	252	5.7097	5.5942	3.8959	5.6536	5.2051	4.0875	4.7869	5.9079	4.6817	5.7569	3.299	5.4159	3.6419	4.2111	3.7948	4.9429	6.2142	3.7057	4.5431	4.9319	4.9508	4.9508	4.769	5.6511	4.5876	4.5299	5.7582	3.8948	4.4081	4.7609	5.9496	5.2992	4.3134	4.8111	3.9568	6.0123	5.9968	3.6436	4.07	5.0908	3.91	4.0795	6.0233	3.5297	3.5297	5.065	5.8608	4.0132
9	253	5.2944	5.7239	4.3538	5.1373	5.0919	5.1527	4.7689	5.6659	3.6377	5.3487	5.3337	5.1327	3.6743	4.1902	4.9807	4.3272	6.2468	3.8821	4.4863	4.9917	4.4497	4.4497	4.7801	5.608	4.3211	4.4825	5.7976	4.273	5.511	3.5934	5.8191	5.2829	3.6295	3.4231	4.1339	5.9416	5.9232	5.6621	4.2163	4.893	4.4659	5.1804	6.4181	3.7489	3.7489	5.2964	5.2924	4.5212
9	254	3.7657	5.6707	4.6437	4.3448	4.5618	5.6723	4.8746	5.3494	3.3203	5.8356	5.9549	5.1061	4.379	4.463	4.6599	3.9751	6.1708	4.8708	4.215	4.982	4.7258	4.7258	5.141	4.4855	5.1707	4.0979	5.8754	4.9855	5.491	3.3947	5.5341	4.9887	3.6865	3.5686	5.0283	5.9869	5.843	5.9632	4.8768	4.5465	4.3154	5.8784	6.1983	4.3342	4.3342	5.2766	3.6308	4.2833
9	255	4.5531	4.7496	3.866	4.6703	4.816	5.6786	5.2233	4.5557	3.5754	5.7325	6.0146	6.0273	4.8705	4.6051	4.8397	5.0462	5.448	5.3101	3.586	4.9915	4.7049	4.7049	5.2464	4.2729	5.0522	4.1491	5.9213	5.1158	4.3789	4.3938	4.2246	4.3517	4.087	5.1062	5.895	5.8878	3.74	5.9201	5.0078	5.0231	4.2155	6.047	5.9993	5.407	5.407	4.1435	3.9362	4.6841
9	256	5.532	3.8281	3.5759	5.5002	4.7114	5.5718	4.7123	4.4444	4.1759	5.9785	5.8744	6.1713	3.8248	4.0277	4.865	4.1596	5.2379	5.4278	3.3657	4.8289	5.6905	5.6905	4.8536	4.3515	5.3184	4.8001	5.8664	4.9353	4.5131	5.2055	4.6124	4.2627	5.1327	5.8991	6.0422	5.8369	4.2407	5.9669	5.0616	4.8745	4.4341	5.9658	4.4461	5.3158	5.3158	5.3049	4.9714	4.7515
9	257	5.5576	5.0264	4.0505	5.587	5.04	5.4901	4.6325	5.1284	4.0992	6.9086	5.4997	6.2056	3.8591	3.7506	5.2398	3.5928	5.0966	4.5083	4.1502	4.9898	5.0007	5.0007	4.8263	4.8607	5.7911	4.2614	5.7526	4.8892	4.4337	5.0837	5.4488	4.3016	5.2395	5.7962	5.9997	5.4627	5.5519	6.0121	5.3001	5.009	4.2081	5.9244	4.2343	5.3485	5.3485	5.0142	5.104	4.8201
9	258	5.3801	5.8464	4.1479	4.7533	5.2621	5.4698	4.2761	5.7698	4.0557	6.0854	5.5078	6.1668	4.0764	3.3992	5.1663	3.4249	5.4757	4.2266	4.3474	5.0247	4.3176	4.3176	4.542	4.4818	5.876	3.5351	5.4681	4.8306	5.1682	5.3823	5.6369	4.6788	5.1412	5.4229	6.0158	4.7196	5.8378	5.8963	5.2629	5.4121	5.2224	6.035	5.775	5.1216	5.1216	5.6068	4.9359	4.839
9	259	5.2164	5.8151	3.4145	3.284	5.4699	5.3568	4.0119	5.7322	4.2862	5.9036	5.708	6.0062	3.9361	3.54	5.0622	5.4876	5.6714	4.4574	4.4174	5.0938	4.6291	4.6291	4.0097	4.2169	5.8934	3.8634	5.4688	4.5629	5.3215	4.4837	5.5767	4.9907	5.3915	5.6627	5.5425	4.7135	5.8978	5.6794	4.9861	5.2203	4.9219	6.1648	6.0475	5.104	5.104	4.2436	5.2234	5.087
9	260	5.4404	5.8122	3.505	4.4589	5.2512	4.0511	4.9756	5.6202	4.7416	5.844	5.7163	6.0529	3.3378	3.4589	4.9192	5.7144	5.7433	4.472	4.1881	5.1985	4.1709	4.1709	4.0819	5.0285	5.6348	4.1621	5.6614	4.9494	4.8666	5.0403	5.3539	5.138	5.2328	5.7559	4.4706	5.5473	5.6059	3.6935	4.8351	5.015	5.4653	6.0589	5.9227	5.2127	5.2127	3.6594	5.1036	4.9902
9	261	5.2025	5.7969	4.08	5.41	5.4146	4.3516	5.0438	4.5888	5.2121	4.4351	5.8162	6.0202	3.7585	4.431	4.6068	6.078	6.2182	3.6227	4.2639	4.9203	4.0558	4.0558	4.123	5.1412	5.6084	4.4117	5.6135	5.0153	4.6028	4.8305	5.3813	5.4519	5.2939	5.7456	4.7662	5.7702	5.3777	4.0352	4.9162	4.4901	5.6195	6.2204	5.9344	5.1382	5.1382	4.1986	5.0406	4.6534
9	262	5.113	5.4794	3.1467	5.6559	5.5434	5.5468	4.7977	4.2091	4.6405	4.0319	5.8598	5.8537	4.5743	5.6859	3.5234	6.0341	6.1405	3.3945	4.6666	5.1156	3.9657	3.9657	4.2095	5.4021	5.0947	4.6601	3.6021	4.3663	4.6989	4.4102	4.9192	4.6999	5.2044	5.7793	5.1615	5.9451	4.405	4.374	4.7484	4.6592	4.6728	6.0438	5.9342	4.792	4.792	4.1758	4.8943	5.0042
9	263	5.1741	5.4789	3.195	5.4139	5.4299	5.6679	4.6088	4.2842	4.3547	4.4416	5.9385	5.8327	4.483	5.8008	3.6875	5.8037	5.5208	3.9309	4.4923	5.0437	3.5987	3.5987	4.1196	5.3511	3.76	4.6338	3.3222	5.0138	5.4071	3.9645	3.7186	4.4071	5.3611	5.6362	4.97	5.4171	4.274	5.4157	4.9341	5.2021	5.5896	5.8629	5.9625	4.6352	4.6352	4.3021	4.9011	5.0617
9	264	5.229	5.0542	3.2415	4.3111	5.7115	5.9444	4.0627	3.4634	3.1031	4.9608	5.9814	5.4422	4.2894	5.913	4.9103	5.7097	5.0451	4.3538	3.7577	5.1054	3.5624	3.5624	3.9376	5.1082	4.3176	4.5021	3.9545	5.0609	5.7765	4.0876	3.4822	3.942	5.4263	4.6163	5.3905	5.3914	4.9872	5.6047	3.8518	5.5422	5.8449	5.8111	5.8842	5.388	5.388	4.3685	4.9075	5.3149
9	265	5.3808	4.726	3.3198	4.8748	5.2235	6.0185	5.2229	4.2963	3.5007	5.3015	5.9498	4.8027	4.7107	5.6722	5.1867	5.5894	5.0159	4.263	3.4135	5.3957	4.3366	4.3366	4.3221	4.782	5.2805	3.4424	5.4481	4.9041	5.7771	4.9942	4.2337	3.8129	5.5577	4.9261	5.4084	5.6509	4.9611	5.1645	3.8795	5.4769	5.7434	5.816	5.8564	5.2894	5.2894	5.1711	4.791	5.0635
9	266	5.3102	4.2181	3.5138	5.1325	4.9202	5.8855	4.8249	5.0717	5.2132	5.4025	5.7255	4.7281	5.1124	6.0689	5.4648	5.2996	5.2224	3.4424	3.2695	5.41	5.4688	5.4688	4.7916	4.7438	5.3592	3.4522	5.365	4.8177	5.5016	5.3106	5.2195	3.8551	4.8406	5.7613	5.4577	5.4264	5.6543	4.5412	4.5713	4.2057	5.1266	5.941	5.9744	5.0659	5.0659	5.0047	4.5361	4.7928
9	267	5.2014	3.0179	4.0654	5.3494	4.6754	4.9669	4.414	5.1503	5.5949	5.0949	5.5465	4.9335	4.7168	6.166	5.5258	3.9297	5.0532	3.9526	3.2695	5.2857	5.8149	5.8149	4.6783	5.1014	5.0963	4.2647	5.5007	4.6198	4.3268	4.9464	5.3944	3.9022	4.7237	5.8402	5.5128	4.8878	5.6377	3.6625	5.1846	4.7764	4.2758	5.8542	5.9505	4.4173	4.4173	5.6039	4.8443	5.0511
9	268	5.2804	4.1486	4.5888	5.1431	4.8813	5.4711	3.184	5.3694	5.6524	4.0147	4.4493	5.3272	4.244	6.055	5.6719	3.4142	4.5426	4.1805	3.6477	5.0475	5.7091	5.7091	4.9266	5.2311	5.2431	3.8356	5.6119	4.8902	4.0007	4.1961	4.363	3.9176	4.6755	5.7506	4.9121	4.8102	5.7473	3.6487	5.3042	4.8799	4.0972	5.7594	5.8865	4.9194	4.9194	3.7316	5.7724	4.6652
9	269	5.3362	5.4392	3.9224	5.3199	4.9672	5.4931	3.2131	4.4934	5.6187	3.656	4.7273	5.4056	3.6011	5.609	5.768	3.4196	4.605	4.546	4.9465	4.2082	5.7106	5.7106	5.4492	5.1768	5.1118	3.42	5.6041	4.4258	4.9263	4.0398	3.43	4.9225	4.9156	5.7468	4.7302	5.3409	5.6894	4.6628	5.4416	5.5119	4.9073	5.6117	6.0162	4.5892	4.5892	3.4917	5.8692	4.7824
9	270	5.3234	5.5168	4.4399	5.1597	4.9829	5.6352	3.311	5.1627	5.6127	5.1097	3.7382	5.139	3.5251	5.339	5.6676	4.0442	4.7092	4.3351	5.0226	4.7287	5.5139	5.5139	5.2579	5.0177	4.9779	3.9832	4.6915	4.4258	5.6296	4.2501	4.0444	5.6743	5.1457	5.9742	5.2129	5.0978	5.8092	5.1186	5.2931	5.3809	4.1963	5.4846	5.8665	4.9111	4.9111	3.6826	5.6828	5.1092
9	271	5.0636	5.6158	4.7776	5.0004	4.7732	5.8822	4.6464	5.4586	5.5698	5.7809	4.1347	4.538	4.9336	5.6071	4.3592	4.7293	5.1418	4.4045	4.987	5.0353	4.3491	4.3491	5.1563	5.1184	4.8319	4.877	5.6856	4.1736	5.0206	4.0234	4.7241	5.6721	5.0239	6.0538	5.6729	5.0595	5.7468	4.5269	5.0549	5.2866	3.7616	3.5247	5.8319	5.1145	5.1145	5.2921	4.4338	5.3523
9	272	4.1262	5.7364	5.4564	4.5902	4.8876	6.0223	4.8311	5.0424	5.722	5.8167	4.4908	5.645	5.0874	5.6601	3.5103	4.4707	5.0767	4.4402	4.8483	4.7714	3.9298	3.9298	5.3947	5.3066	4.3982	5.6816	5.9295	4.5127	5.6593	3.8382	5.1653	5.2986	4.9583	5.9289	5.5947	5.6952	4.8604	4.0439	4.4874	4.6135	3.4025	4.8733	6.0414	5.1411	5.1411	5.4083	3.7462	4.7999
9	273	3.5822	5.6512	5.6195	3.9958	5.0281	5.9532	4.8436	5.3007	5.7163	5.8071	4.4916	5.7496	4.8598	5.5657	4.5659	4.2331	4.6465	4.5071	4.1255	4.791	4.9545	4.9545	5.3313	4.8395	4.4639	5.7509	5.7587	4.6414	4.3918	3.7173	5.5781	4.9023	4.5948	5.8617	5.5339	5.9596	4.7698	3.8109	4.3106	4.1014	3.2421	5.8303	6.0035	5.1794	5.1794	5.0836	4.8073	4.2014
10	274	5.0816	5.8901	5.8856	4.5215	5.3277	5.9596	5.6028	5.8521	5.6753	6.0857	5.3016	5.8295	5.3362	5.6787	5.3911	5.4942	4.9219	4.6318	4.2827	5.011	5.1067	5.1067	5.5719	4.2014	5.039	5.8549	5.8829	5.035	5.6379	3.897	5.8873	5.5404	5.2837	6.0483	5.7247	6.0311	4.7264	5.7133	4.1737	5.4511	4.1048	6.072	6.128	5.2372	5.2372	5.842	5.6264	3.4991
10	275	5.7079	6.0004	5.7631	5.5764	5.4045	5.9122	5.2444	5.9535	4.8703	5.9957	5.8907	5.7627	5.2627	5.3864	5.5318	5.4072	5.1653	4.4731	3.8467	5.3034	5.5895	5.5895	5.4486	4.0389	5.3568	4.9518	4.273	5.0984	5.8498	3.6127	5.8538	5.5411	5.0938	6.1296	5.7979	5.7785	5.6719	5.9933	4.1075	5.5935	5.3509	6.128	6.1538	4.8022	4.8022	5.7654	5.8026	3.3928
10	276	5.6472	6.0817	4.8394	5.6959	5.2036	6.0353	3.6964	6.02	4.1911	5.9349	5.8628	5.6419	5.1709	5.3872	5.578	4.9898	3.3423	4.1435	3.4098	4.7929	5.732	5.732	5.1432	5.464	5.3638	3.2739	3.962	5.6675	5.8744	3.4285	5.8172	5.7703	4.8626	5.9747	5.4429	5.6964	6.022	6.021	5.5253	5.6278	5.5394	6.1651	6.0671	4.8537	4.8537	5.6043	5.2082	4.4689
10	277	5.7006	6.0597	5.3338	4.9738	5.2799	5.9734	5.3733	5.7272	3.9565	5.7841	5.6125	5.323	5.5942	5.0008	5.6044	4.3216	3.481	4.703	3.1466	4.0396	5.6494	5.6494	4.8953	5.6003	5.3781	4.8682	5.0837	5.6347	5.825	4.913	3.413	5.7183	4.9857	5.8061	5.4021	5.9358	5.8413	6.0225	5.4217	5.7723	5.466	6.0657	6.0737	4.6608	4.6608	4.7555	3.6051	5.2726
10	278	5.6595	5.9828	5.4605	4.0617	5.3649	5.9853	5.6961	5.6054	4.6772	5.3852	5.2651	4.6841	3.7593	5.3588	5.0262	5.3275	3.3341	4.8753	3.4614	4.1781	5.4508	5.4508	5.3044	5.5952	5.3007	5.818	5.688	5.1363	5.7419	5.2166	3.4685	5.9355	5.157	5.6486	5.6686	6.0009	4.2037	6.0629	4.6123	5.7766	4.5001	6.0585	6.0923	3.9994	3.9994	4.2309	5.47	5.2982
10	279	5.7148	5.9469	5.1376	5.1079	5.2818	5.9521	5.7916	5.6893	3.4659	5.1455	5.8784	5.492	5.3152	5.5901	5.132	5.269	3.9017	5.1694	4.874	4.3174	5.0667	5.0667	5.454	5.4036	5.2136	5.6835	5.8434	4.9879	4.2281	5.4737	3.2914	5.9172	5.4336	5.8287	5.7785	5.8606	4.5319	6.1081	5.0907	5.7074	5.3475	5.9965	6.1102	4.509	4.509	4.6272	5.9141	5.1911
10	280	5.6842	5.8301	4.1007	5.0129	5.635	5.8533	5.8005	5.7412	4.6687	5.7664	6.0473	5.5863	5.5852	5.6276	4.9217	5.4366	5.4739	5.1936	5.5341	4.7977	5.144	5.144	5.3596	5.5669	5.6097	5.2207	5.787	3.9598	4.0706	5.6868	3.5745	5.8977	5.728	5.9816	5.7291	5.7683	5.6492	6.0008	4.2937	5.3981	5.8086	5.9871	5.9738	5.34	5.34	5.8136	6.0649	5.4664
10	281	5.6817	5.9572	4.918	3.5863	5.7244	5.9024	5.8004	5.7907	4.7117	5.9635	5.9269	5.7435	5.1471	5.2416	4.4132	5.5885	5.6894	5.1182	5.0714	5.0251	5.2672	5.2672	5.4557	5.4645	5.732	3.8679	5.5883	2.9989	5.6529	5.6258	4.1965	5.8459	5.7342	5.9569	5.9772	5.8203	6.0207	5.9535	5.2053	5.7238	5.5936	5.9362	6.0558	5.052	5.052	5.8924	5.933	5.8988
10	282	5.6568	5.827	5.107	3.7575	5.7254	5.9031	5.7612	5.6842	4.3365	5.9267	5.7687	5.6847	3.6517	5.4859	4.9917	5.6416	5.6118	5.0011	3.5112	5.1184	5.6084	5.6084	5.05	5.3306	5.7877	3.2863	5.7202	4.5622	5.7347	5.3213	5.2159	5.7651	5.7617	5.8532	6.0194	5.9085	5.9998	5.8291	5.3271	5.7032	3.8159	6.0201	6.0102	5.4779	5.4779	4.0951	5.9044	5.5413
10	283	5.4328	5.8802	5.3476	5.468	5.6879	5.8847	5.7535	5.4755	5.1649	5.7945	5.7304	5.6611	5.5471	5.7635	5.2671	5.6429	5.4845	5.2397	5.403	4.8729	5.0869	5.0869	4.656	5.3005	5.8549	5.5423	5.6592	5.0363	5.6722	4.2199	5.1369	5.2564	5.8134	5.4052	5.949	5.9619	5.9818	5.8236	5.4603	5.7637	3.241	6.0008	5.8276	5.6342	5.6342	4.2298	5.8362	5.4081
10	284	5.3437	5.905	5.4054	5.4026	5.5571	5.8683	5.6812	5.0652	5.102	5.8039	5.823	5.581	5.5959	5.6502	5.4699	5.5781	4.0529	5.0464	5.641	4.8079	3.6304	3.6304	3.2015	5.0266	5.8674	5.6538	5.4368	4.8124	5.4691	3.8196	5.5883	3.8329	5.7687	5.1269	5.883	5.8923	5.9356	5.865	5.5922	5.7142	3.3328	5.9415	5.7761	5.6643	5.6643	5.5454	5.7298	3.9049
10	285	5.0503	5.8818	5.5389	5.0824	5.7069	5.6488	5.4945	5.3927	5.4124	5.7957	5.8099	5.5395	5.5176	5.5841	5.4381	5.6499	3.5042	5.1715	5.4201	5.0365	4.2753	4.2753	3.2444	3.8141	5.8546	5.5389	5.4739	5.0893	5.1426	5.0401	5.6669	3.9321	5.6278	5.7459	4.1873	5.8607	5.9538	5.8416	5.5939	4.8356	5.3686	5.8089	5.9115	5.6369	5.6369	5.7091	3.6977	4.5939
10	286	5.2685	5.9151	5.5891	4.72	5.7399	3.0863	5.4049	5.2351	4.8439	5.7853	5.848	5.4503	5.2574	5.3886	4.7134	5.5659	3.9458	4.6483	5.5149	5.1683	4.2648	4.2648	4.7451	4.5252	5.7768	5.4573	5.6832	5.2581	5.5716	5.5974	5.4912	5.0011	5.1362	5.8529	4.3396	5.5379	5.9274	5.8519	4.2151	3.2638	5.6486	5.7687	5.9641	5.5964	5.5964	5.6629	4.6666	5.769
10	287	4.6201	5.9034	5.4739	3.5894	5.6301	4.7384	5.4459	5.4676	5.045	5.7928	5.8096	3.4934	5.385	5.5297	3.5198	5.6413	3.7888	4.6214	5.4419	5.4116	5.2132	5.2132	5.4738	5.355	5.6834	5.5953	5.7321	5.4862	5.1995	5.5831	5.4748	5.5674	3.9676	5.9874	5.6784	5.3368	5.2539	5.8473	3.8091	3.6068	5.582	5.6723	6.0481	5.2084	5.2084	5.5181	5.727	5.7567
10	288	3.5332	5.9882	5.3627	3.4494	5.5627	5.7041	5.4218	5.4954	4.1398	5.7158	5.7696	3.2918	5.4059	5.5372	3.5691	5.623	5.1799	4.8369	4.6488	5.4248	5.4144	5.4144	5.6497	5.4082	4.945	5.3805	5.6778	5.3904	5.1939	5.5419	5.5649	5.5708	4.1429	5.9225	5.865	5.7753	4.0665	5.7674	3.603	2.7938	5.5727	5.6643	5.9759	5.0754	5.0754	5.4901	5.5644	5.1485
10	289	3.7264	6.0166	5.3313	5.3219	5.5881	5.722	5.1551	5.5609	3.791	5.6952	5.7806	3.1475	5.2656	5.6249	4.6004	5.5135	5.2347	4.8551	4.2397	5.5182	5.4636	5.4636	5.1438	5.4308	3.6965	4.5283	5.7976	5.2928	3.2958	5.3578	5.7767	5.6427	3.4139	5.8877	5.8954	5.8308	3.7643	5.7063	3.2731	3.7035	3.8625	5.9375	5.9239	5.2272	5.2272	5.2284	5.196	4.3724
10	290	3.2032	5.9986	5.1266	5.6015	5.4848	5.7134	5.0302	5.6749	3.8367	5.7198	5.7412	3.7542	4.9968	5.5759	5.2222	5.4733	5.244	4.8664	4.7135	5.3584	5.2023	5.2023	4.561	5.3584	5.3841	4.069	5.7943	5.2247	3.3552	4.9966	5.7413	5.6721	3.1313	5.8506	5.9617	5.7775	3.9043	5.516	4.2468	4.8072	3.9005	5.9138	5.8871	5.03	5.03	5.308	4.799	5.1213
10	291	3.1455	5.8645	4.542	5.6348	5.4948	5.5911	4.9966	5.7112	4.9011	5.759	5.7227	5.0388	5.2182	5.583	5.4897	5.4097	5.3568	5.2243	5.3374	5.3527	5.3073	5.3073	3.254	5.4221	5.3028	5.2222	5.7515	5.1621	4.9023	5.3485	5.7241	5.5718	4.9409	5.8661	5.9352	5.8019	4.4845	5.3649	5.4521	3.5728	4.8191	6.6581	5.7325	4.8812	4.8812	5.1161	5.28	4.7832
10	292	2.8235	5.5935	3.788	5.3264	5.5757	5.0145	5.1597	5.7079	4.0003	5.643	5.797	4.8447	5.2624	5.6371	5.6776	5.4167	5.3366	5.4151	5.4787	5.4297	5.4757	5.4757	4.7257	4.8864	5.579	5.5791	5.7363	5.0248	5.5283	5.3385	5.2859	5.3657	5.3142	5.8504	5.848	5.6709	4.7391	5.3427	5.1478	3.2356	5.3533	5.9353	5.5039	5.0086	5.0086	5.3745	5.499	4.852
10	293	3.546	5.4338	3.225	4.2946	5.5913	5.1436	5.09	5.6223	4.1158	5.4275	5.7745	4.8533	5.2321	5.6257	5.639	5.3795	5.1368	5.4189	5.4225	5.3035	5.2572	5.2572	4.3811	4.8594	5.5053	5.4792	5.7138	5.0214	5.4589	5.2994	4.538	5.5495	5.3125	5.7781	5.7973	5.1358	5.09	5.191	5.1775	4.0191	5.3373	5.8511	5.3686	5.1785	5.1785	5.6032	5.454	4.7246
10	294	4.6908	5.7557	4.0358	4.9619	5.5744	5.6912	5.0926	5.5866	4.6482	2.9327	5.7703	5.0723	5.342	5.5833	5.5383	5.4497	3.8061	4.5177	5.2918	5.1931	4.9013	4.9013	4.0988	4.6162	5.4534	5.5344	5.7122	5.0043	5.6069	5.045	4.7688	5.4608	4.1929	5.7698	5.5442	5.0545	5.3365	5.1868	5.059	3.9555	5.3542	5.732	5.3386	5.1801	5.1801	5.634	3.711	4.4855
10	295	5.1654	5.8309	4.387	5.1931	5.5686	5.7751	5.1997	5.555	4.8836	3.9817	5.8297	5.1062	5.1093	5.501	5.6161	5.4228	4.8435	3.0712	5.1352	5.2541	4.4257	4.4257	3.3877	3.9736	5.4318	5.496	5.66	4.5907	5.6739	5.0444	4.7614	5.2304	4.3028	5.7955	5.5584	5.5102	5.4172	5.2501	5.0497	4.1645	5.5929	5.757	5.5875	4.9014	4.9014	5.6045	5.3407	4.4859
10	296	5.1425	5.8638	4.4276	5.2715	5.4512	5.6818	5.0584	5.3699	4.8089	5.3544	5.6997	5.2025	4.9561	5.4441	4.6145	5.4234	5.3522	3.4939	5.1015	5.298	4.9396	4.9396	2.9219	3.9725	5.3716	5.4887	5.516	4.3748	5.6723	5.5856	4.5478	5.3415	4.2562	5.8584	5.5741	5.5942	5.4585	5.124	4.7136	4.3769	5.6561	5.7578	5.6891	4.9409	4.9409	5.625	5.66	4.3908
10	297	5.297	5.7898	4.6299	5.2197	5.4121	5.5364	5.1771	4.9536	4.3977	5.584	5.6184	5.1394	5.0272	5.1162	3.6582	5.398	5.4276	4.592	5.3124	5.202	5.0487	5.0487	2.702	4.1093	4.6465	5.4421	5.4075	4.3182	5.6321	5.5729	4.4223	5.3403	4.2916	5.7761	5.7089	5.5362	5.3243	5.192	4.6643	4.749	5.5481	5.471	5.7297	4.7087	4.7087	5.5809	5.3262	3.8604
10	298	5.0566	5.8294	4.6996	4.6848	5.5304	5.6592	4.7576	4.5645	4.5463	5.5891	5.7008	5.2161	5.2063	4.5404	4.882	5.4007	5.3455	4.5386	5.1712	4.9084	4.9934	4.9934	2.428	5.2734	4.5704	4.8694	5.4365	3.9289	5.6306	5.0425	4.4031	4.7269	4.1717	5.5797	5.8359	5.6331	5.3422	5.0994	3.8202	4.7171	5.3979	5.6109	5.7628	4.3456	4.3456	5.6256	5.2558	4.5613
10	299	5.0139	5.8719	4.6707	4.3065	5.5008	5.7639	4.8051	4.5047	4.4087	5.512	5.2873	5.0967	5.1833	4.7682	5.0609	5.3482	5.1016	4.4658	3.6958	4.1162	4.9459	4.9459	2.9619	5.4572	4.6231	5.223	5.2768	3.8115	5.6389	4.8125	4.3307	3.0255	4.2528	5.654	5.8508	5.7573	4.7753	4.4796	4.3955	4.7318	5.1731	5.8199	5.7665	4.3669	4.3669	5.4239	5.229	4.759
10	300	4.9041	5.7795	4.6041	4.3707	5.4681	5.9127	4.9932	4.1712	4.1389	5.5158	5.4678	5.0624	4.9567	4.4441	5.324	5.2948	5.2492	4.0746	3.7624	4.6734	4.8437	4.8437	3.2357	5.3845	4.7465	5.5131	5.4211	3.9178	5.6033	5.1432	4.6348	3.1581	4.2424	5.6722	5.8418	5.6791	4.2234	5.0337	4.621	4.6742	5.189	5.8608	5.7375	4.0083	4.0083	4.6071	5.0859	4.5677
10	301	5.0746	5.7395	4.5611	4.5894	5.5418	5.8455	4.9978	4.2876	4.2003	5.4844	5.6636	4.9803	4.5548	3.4052	5.435	5.2543	5.4795	3.9056	4.5089	4.9962	4.7817	4.7817	4.2809	4.7951	5.0853	5.4548	5.5007	4.3695	5.5417	5.0777	4.8219	4.9877	4.3186	5.682	5.8307	5.6625	3.9279	5.4927	4.6309	4.7049	5.2975	5.9671	5.7362	4.0519	4.0519	4.9226	5.1059	4.6075
10	302	5.1871	5.7077	4.4696	4.7684	5.6358	5.6283	4.8806	4.5354	4.4467	5.6417	5.7874	4.9434	4.403	3.1719	5.4813	5.1853	5.4915	3.7403	4.4235	4.9972	4.7517	4.7517	4.5733	3.8294	5.0807	5.337	5.4278	4.2625	5.5546	4.9078	4.6285	4.8234	4.334	5.6797	5.8178	5.6891	4.1326	5.6066	5.1597	4.7814	5.1351	5.7538	5.5751	4.1024	4.1024	4.7664	5.2076	4.259
10	303	5.0978	5.6337	4.4596	4.8351	5.7087	5.5957	4.5497	4.8164	4.526	5.5278	5.6702	4.763	4.254	4.9033	5.3839	5.1031	5.4898	3.7734	4.9365	4.8754	4.8087	4.8087	4.4663	3.2635	4.9941	4.5549	5.4117	4.9062	5.3968	4.3468	4.9709	4.4966	4.3969	5.6982	5.7688	5.15	5.0538	5.642	5.3016	5.0535	4.8497	5.6587	5.1368	4.1329	4.1329	5.1145	5.2853	4.4196
10	304	4.9667	5.0406	4.246	4.7646	5.6403	5.5206	4.3744	5.0358	4.696	5.5224	5.4624	4.7197	4.2986	5.2078	5.4013	4.3474	5.4936	4.1459	4.737	4.7078	4.8493	4.8493	4.0848	4.8373	4.9465	5.0815	5.5361	5.129	5.5128	4.2305	4.8073	4.6732	4.3988	5.6778	5.7147	4.2177	4.823	5.6021	5.2557	5.2018	4.7484	5.715	5.1786	4.1536	4.1536	5.2299	5.1942	4.6404
11	305	5.3425	5.4644	5.0312	5.177	5.4575	5.4405	5.0993	5.3815	5.2314	5.4578	5.5334	5.0083	5.3122	5.1432	5.1988	4.8422	5.2182	5.0601	5.0485	5.1642	5.3581	5.3581	4.8262	4.9817	5.2031	5.1191	5.3639	5.055	5.0192	5.0169	5.3726	5.152	4.9233	5.6163	5.5804	5.4568	5.4109	5.5016	5.3545	5.3448	5.3343	5.6515	5.6822	5.0256	5.0256	5.4885	5.5182	5.2179
11	306	5.3083	5.7072	5.2733	4.9937	5.3866	5.3963	4.9064	5.3372	5.2439	5.7043	5.5188	5.0114	5.4089	5.1569	5.1314	4.8968	5.1388	5.1151	4.9909	5.0722	5.3986	5.3986	4.8049	4.9694	5.1762	5.2217	5.3662	4.9784	4.9353	5.0901	5.4815	5.2369	4.8501	5.611	5.6634	5.6419	5.3793	5.4882	5.3749	5.3779	5.4753	5.5847	5.6655	5.1705	5.1705	5.4853	5.5153	5.215
11	307	5.3061	5.6843	5.3917	5.2843	5.4717	5.4652	4.96	5.3524	5.2396	5.4618	5.4881	4.8703	5.3185	5.154	5.142	4.9611	5.1304	5.0454	4.9028	4.9328	5.4413	5.4413	4.757	4.9477	5.1938	5.1796	5.2917	5.0162	5.0151	5.1162	5.476	5.3712	5.2319	5.608	5.7067	5.5482	5.0699	5.4556	5.3581	5.405	5.5918	5.656	5.6762	5.169	5.169	5.5263	5.5133	5.1891
11	308	5.2837	5.6697	5.4342	5.2513	5.4928	5.5473	4.8747	5.3403	5.0839	5.4873	5.5164	4.957	5.3423	5.1314	5.1286	4.8547	5.1411	5.0645	4.9818	4.7657	5.424	5.424	4.6618	4.9274	5.2585	5.1694	5.3012	5.0675	5.1253	5.2573	5.405	5.3994	5.3909	5.7795	5.6327	5.5903	4.9597	5.4341	5.3819	5.4742	5.6431	5.6744	5.5849	5.1081	5.1081	5.5494	5.4729	5.2093
11	309	5.4315	5.5696	5.5126	5.2345	4.8998	5.5065	4.8989	5.3597	4.9844	5.471	5.4682	4.982	5.3715	5.0965	5.1095	4.7285	5.1815	5.0551	4.9857	4.7986	5.373	5.373	4.6763	4.9668	5.3056	5.233	5.2288	5.01	5.2479	5.3123	5.4439	5.3514	5.4355	5.6639	5.6315	5.508	5.2244	5.4264	5.3842	5.3481	5.7038	5.6546	5.3795	4.9996	4.9996	5.5137	5.4058	5.2514
11	310	5.4148	5.5855	5.4922	5.2787	5.2964	5.4723	5.0407	5.3388	4.9957	5.5014	5.2848	4.99	5.4201	5.1162	5.0271	4.699	5.1973	5.0254	5.0669	4.8472	5.3501	5.3501	4.7748	4.8731	5.2608	5.2213	5.4029	4.9406	5.3698	5.3097	5.5078	5.3272	5.3931	5.5896	5.6129	5.5954	5.2152	5.3879	5.3385	5.0883	5.6755	5.6146	5.3302	4.745	4.745	5.522	5.2942	5.2589
11	311	5.3677	5.5962	5.4432	5.3146	5.3181	5.4967	5.072	5.3664	5.1364	5.5548	5.2032	4.9435	5.4113	5.1133	5.0443	4.866	5.1894	4.9353	5.1106	4.9127	5.3713	5.3713	4.8558	4.916	5.1815	5.1463	5.4042	4.9442	5.331	5.2747	5.4461	5.282	5.3164	5.3651	5.5376	5.6372	5.1821	5.1984	5.3327	5.3257	5.6022	5.5716	4.74	5.0611	5.0611	5.3881	5.2094	5.2638
11	312	5.0584	5.6428	5.3467	5.3042	5.347	5.5322	5.1714	5.4091	5.1838	5.4684	5.1946	4.8348	5.4395	5.1486	5.0102	4.8446	5.1559	4.9133	5.0611	4.8411	5.3708	5.3708	4.8407	4.8995	5.1023	5.1742	5.3099	4.8893	5.3528	5.2102	5.3699	5.16	5.2603	5.3704	5.5594	5.4525	5.1794	5.2345	5.3214	5.3368	5.5109	5.5675	5.3001	5.0626	5.0626	5.2447	5.1539	5.2758
11	313	5.11	5.5047	5.2381	5.261	5.6439	5.5776	5.1947	5.3975	5.1175	5.4689	5.2539	4.9508	5.3914	5.0917	5.028	4.9796	5.14	4.9574	5.0148	4.8402	5.3339	5.3339	4.8682	4.989	5.1307	5.1842	5.202	4.9295	5.3279	5.2234	5.2756	5.2989	5.2307	5.371	5.614	5.4086	5.0222	5.3574	5.3184	5.4292	5.4741	5.4289	5.2394	5.1137	5.1137	5.2323	5.1052	5.2792
11	314	4.9181	5.5373	5.2536	5.1044	5.5316	5.5222	5.1777	5.384	5.1624	5.4274	5.2432	5.0017	5.3109	5.0299	5.0598	4.9862	5.0693	4.9718	4.9654	4.8003	5.2968	5.2968	3.4208	4.8978	5.1029	5.1538	5.1281	4.7845	5.2773	5.0701	5.3762	5.303	5.3436	5.3454	5.5688	5.4251	5.1685	5.2933	5.3982	5.3694	5.469	5.3841	5.3298	5.0908	5.0908	5.4069	5.0559	5.3123
11	315	4.9034	5.6481	5.3263	5.0204	5.3069	5.4426	5.2151	5.4143	5.179	5.3919	5.2626	4.971	5.3654	4.9258	4.9772	4.9971	5.0342	4.9672	4.9406	4.7668	5.3271	5.3271	4.3578	4.9266	5.1116	5.1336	5.1193	4.7715	5.2332	4.9279	5.3232	5.2585	5.2926	5.3317	5.3254	5.4424	5.2884	5.0876	5.3734	5.3697	5.5697	5.2388	5.4284	4.9914	4.9914	5.3783	5.1082	5.2754
11	316	5.083	5.6671	5.3298	4.8372	5.322	5.4589	5.1467	5.3811	5.2655	5.4257	5.3281	5.0036	5.3321	4.8928	4.9163	4.9541	5.0521	4.8922	4.7648	4.6946	5.3199	5.3199	4.4918	4.9196	5.1864	5.0252	5.2028	4.9041	5.1751	4.9395	5.2438	5.0794	5.2626	5.3213	5.2162	5.3432	5.0907	5.1774	5.2647	5.3302	5.6199	5.4078	5.4328	4.9432	4.9432	5.2015	5.1027	5.2995
11	317	5.2143	5.6305	5.3742	4.8159	5.3207	5.4953	5.083	5.3182	5.3065	5.4516	5.3855	5.049	5.3337	5.0624	4.9777	4.9143	5.0363	4.8614	3.5799	4.6106	5.1895	5.1895	4.5704	5.0027	5.1682	4.9333	5.2988	4.916	5.2244	4.9862	5.1401	5.1214	5.3364	5.4414	5.2211	5.3343	5.2958	5.319	5.18	5.2284	5.5844	5.5721	5.4716	4.937	4.937	5.1539	4.8077	5.3015
11	318	5.2534	5.6514	5.4416	4.756	5.2445	5.5644	4.9732	5.2216	5.2206	5.4014	5.3596	5.0169	5.3122	5.0987	4.9568	4.876	5.0023	4.8712	3.9149	4.4518	5.1758	5.1758	4.5335	4.9871	5.2552	4.9563	5.3878	4.9263	5.2979	4.9808	5.1552	5.0338	5.3061	5.3726	5.3778	5.3196	5.3672	5.2902	5.2444	5.1918	5.5314	5.7927	5.3314	4.8808	4.8808	5.2373	4.9962	5.3046
11	319	5.1295	5.7099	5.4	4.8341	5.2306	5.595	4.9431	5.1882	5.1646	5.4353	5.3321	4.9946	5.2729	5.1279	4.9417	4.8373	5.0169	4.7882	4.9164	4.5924	5.1497	5.1497	4.1796	4.9162	5.2997	4.972	5.5365	4.8847	5.2567	4.9989	5.021	5.0927	5.2664	5.3309	5.3783	5.4644	5.2436	5.1321	5.2495	5.199	5.4803	5.7759	5.2053	4.815	4.815	5.3326	4.953	5.2771
11	320	5.2772	5.7903	5.3319	4.7904	5.2742	5.6114	4.978	5.0904	4.9983	5.302	5.313	5.0157	5.2574	5.1253	4.9392	4.8236	5.0489	4.7536	4.9045	4.9116	5.057	5.057	4.3308	4.7705	5.31	4.9619	5.1783	4.8743	5.137	5.05	4.9322	5.2261	5.2329	5.339	5.3626	5.509	5.1817	5.2132	5.2669	5.3178	5.4865	5.6551	5.2581	4.8139	4.8139	5.4032	4.9939	5.2554
11	321	5.0888	5.83	5.3943	4.6089	5.3174	5.5381	4.9911	5.0773	4.9142	5.2707	5.3338	4.9996	5.2105	5.1224	4.9716	4.8919	4.9688	4.7195	4.8419	5.0333	5.0807	5.0807	4.7801	4.7941	5.2897	4.9576	5.1748	4.9029	5.0733	5.0581	4.9068	5.3246	5.222	5.3957	5.3427	5.464	5.2688	5.2182	5.2968	5.3954	5.4801	5.4799	5.3557	4.8263	4.8263	5.3184	5.1157	5.2869
11	322	4.968	5.8227	5.487	4.7048	5.3515	5.5226	4.9495	5.0309	4.944	5.112	5.271	4.9581	5.177	5.096	4.9614	4.9212	4.8685	4.7316	4.8286	5.0414	5.1163	5.1163	4.4776	4.8561	5.2377	4.9618	5.0868	4.9101	5.1354	4.9526	5.0565	5.2344	5.1602	5.5588	5.4279	5.4149	5.1059	5.1259	5.2129	5.3997	5.4726	5.3688	5.3955	4.7725	4.7725	5.2163	5.0187	5.2825
11	323	4.8831	5.5392	5.5497	4.7264	5.2156	5.6056	4.9639	4.981	4.9689	5.1996	5.3796	4.9279	5.1814	4.9544	5.016	4.8653	4.8872	4.7076	4.8187	5.043	5.2054	5.2054	4.652	4.8428	4.9749	5.0279	4.9964	4.8782	5.1303	5.0066	5.0029	5.1573	5.1573	5.3795	5.4879	5.5188	5.1348	5.2163	5.2608	5.3801	5.528	5.3413	5.4163	4.7855	4.7855	5.1956	4.9489	5.3289
11	324	5.0089	5.4719	5.6523	4.7462	5.128	5.5325	5.0103	5.0285	4.9562	5.3599	5.4823	4.8755	5.2198	4.8995	5.093	4.8045	4.923	4.6653	4.8281	4.9837	5.1726	5.1726	4.7351	4.7943	4.9931	5.0752	4.9252	4.873	5.1132	4.8319	4.9668	5.1404	5.2588	5.3433	5.5152	5.5302	5.142	5.2724	5.2552	5.3648	5.5349	5.4394	5.3068	4.768	4.768	5.2083	4.9063	5.3944
11	325	5.2042	5.5851	5.7161	4.8059	5.1787	5.4345	4.9294	5.089	4.947	5.3577	5.4755	4.7902	5.2372	4.94	5.0976	4.7739	4.91	4.6258	4.8837	4.8601	5.1099	5.1099	4.6899	4.8288	5.0117	5.066	4.966	4.9557	5.1115	4.8924	5.1254	5.149	5.2899	5.3982	5.4724	5.3647	5.0969	5.1875	5.2539	5.2379	5.4613	5.42	5.2697	4.7262	4.7262	5.1909	4.8818	5.3395
11	326	5.1656	5.5799	5.6749	4.8362	5.2134	5.4078	4.8167	5.2055	4.9672	5.2279	5.4397	4.6621	5.2344	4.9614	5.0686	4.7344	4.9521	4.5767	4.6335	4.8312	5.1165	5.1165	4.6251	4.9118	5.0334	5.0904	5.1579	4.9229	5.0989	5.0035	5.2853	4.8571	5.3142	5.5016	5.4421	5.2976	5.1503	4.9651	5.2408	5.1861	5.4788	5.3886	5.3134	4.6128	4.6128	5.168	4.8197	5.2947
11	327	5.0836	5.5696	5.6567	4.8658	5.1743	5.4221	4.7021	5.0784	4.9613	5.2158	5.3727	4.4399	5.2653	5.0567	5.0783	4.7027	5.0284	4.5772	4.6496	4.8468	5.0734	5.0734	4.5939	4.9949	5.1371	5.1396	5.1368	4.8868	5.0732	4.8868	5.2749	4.8503	5.2985	5.5164	5.5181	5.2662	5.1437	4.7288	5.4191	5.2809	5.5342	5.4016	5.3592	4.3434	4.3434	5.0974	4.5998	5.3426
11	328	5.0582	5.43	5.612	4.8001	5.2066	5.4547	4.4987	5.1603	4.8141	5.3348	5.3031	4.7548	5.2608	5.1319	5.0903	4.5627	5.0951	4.8168	4.6738	4.8399	5.0353	5.0353	4.6835	5.0647	5.1517	5.1605	5.1195	4.8828	4.9585	4.9473	5.2691	4.8735	5.2426	5.3744	5.5568	5.2121	5.0473	4.1873	5.2969	5.3707	5.4928	5.3841	5.412	4.2322	4.2322	5.3105	4.8289	5.409
11	329	5.0465	5.3588	5.6232	4.812	5.1904	5.4247	4.3777	5.2906	4.8032	5.3814	5.4138	4.8298	5.2395	5.1433	5.0524	4.0086	5.1322	4.8625	4.621	4.8313	4.9875	4.9875	4.6797	4.9856	5.1418	5.1685	5.2141	4.8493	4.8769	4.9312	5.2901	5.0008	5.0797	5.3858	5.4986	5.2699	4.8604	5.1391	5.2813	5.418	5.4101	5.4158	5.3923	4.2266	4.2266	5.2564	5.1899	5.3318
11	330	4.9745	5.4236	5.6317	4.8675	5.2158	5.0566	4.285	5.4119	4.7908	5.4171	5.4832	4.7583	5.2567	5.2346	4.9547	3.699	5.1111	4.7608	4.4786	4.8132	5.0049	5.0049	4.6348	4.9651	5.1666	5.1756	5.2821	4.7869	4.9627	4.8298	5.3752	5.1688	4.9956	5.6518	5.4903	5.2315	4.7912	4.9222	5.3094	5.4373	5.4114	5.4224	5.3671	4.1445	4.1445	5.1691	5.0317	5.1816
11	331	4.9671	5.4512	5.6031	4.8662	5.2216	5.3267	4.1831	5.5054	4.7271	5.4754	5.4615	4.8019	5.2869	5.0273	4.945	3.7782	5.0229	4.6373	4.4436	4.793	5.1716	5.1716	4.6067	5.0474	5.202	5.1073	5.2136	4.6563	4.9864	4.716	5.2003	5.244	5.0256	5.5162	5.328	5.2152	4.5765	4.1889	5.326	5.4377	5.4373	5.457	5.3853	4.3507	4.3507	5.2254	4.9742	5.1472
11	332	5.0151	5.4753	5.5122	4.7353	5.1667	5.4434	4.0843	5.4834	4.6651	5.3788	5.4254	4.9417	5.2978	4.928	4.8908	3.7244	5.0842	4.5511	4.5745	4.8404	5.2227	5.2227	4.673	5.0993	5.2133	4.9678	5.1128	4.177	5.1521	4.671	5.2058	5.3033	5.167	5.6335	4.6304	5.22	4.4495	4.9575	5.3512	5.4132	5.4246	5.5006	5.3963	4.547	4.547	5.4617	4.8877	5.2482
11	333	5.0866	5.4639	5.448	4.7671	5.1925	5.3704	3.9799	5.3733	4.5214	5.3145	5.3627	4.9656	5.2992	4.9223	4.8637	3.8507	5.0596	4.5649	4.5067	4.8167	5.135	5.135	4.6374	5.0982	5.2125	4.9655	5.0268	3.9747	5.1318	4.6433	5.1503	5.3074	5.2088	5.6395	4.6648	5.3131	4.3597	5.3639	5.2715	5.3627	5.4312	5.6499	5.3716	4.6558	4.6558	5.4968	4.8857	5.3399
11	334	5.0992	5.326	5.4231	4.7577	5.1806	5.3131	4.0077	5.4072	4.4303	5.1961	5.2655	4.8897	5.3092	5.0448	4.916	4.1451	5.0397	4.574	4.5033	4.6984	4.9837	4.9837	4.5416	4.953	5.2135	5.0152	4.9101	4.1318	5.0103	4.8163	5.1304	5.3512	5.2327	5.5694	5.2548	5.421	4.4898	5.3318	5.264	5.2897	5.5559	5.8039	5.4102	4.5539	4.5539	5.4873	4.8922	5.4007
12	335	4.8737	4.9433	5.0745	4.5957	4.793	5.4059	3.7225	5.0463	4.8919	5.1443	4.8112	4.2269	5.0478	5.1098	4.85	4.0388	4.7566	4.8256	4.7852	4.7252	5.1408	5.1408	3.7731	4.5804	5.0662	5.1161	4.9121	4.6179	5.2238	4.9767	5.0275	4.9344	4.9769	5.4943	4.8151	5.0485	3.947	4.807	4.8705	4.8136	5.0584	5.5189	5.2079	4.6805	4.6805	5.1974	4.9046	5.1162
12	336	4.9207	5.4622	5.0633	4.7832	4.8999	5.5364	3.9092	4.9104	4.9232	5.0055	4.7679	4.3821	5.1315	5.0754	4.864	4.1512	4.8284	4.9536	4.7847	4.6298	4.9568	4.9568	4.3313	4.7192	5.2052	5.2298	4.7204	4.6161	5.2348	4.8811	4.9758	4.8806	4.9988	5.4953	4.8056	4.9939	4.4168	4.7814	5.0772	4.8729	5.0703	5.3391	4.9198	4.7949	4.7949	5.1768	4.7919	5.1069
12	337	5.068	5.366	5.1728	4.9836	5.2374	5.6467	3.787	4.7782	4.9439	4.8727	4.7721	4.3566	5.2691	5.0753	4.8764	4.2489	4.8419	4.9654	4.7754	4.6863	4.7036	4.7036	4.3982	4.9242	5.2637	5.1218	4.8398	4.6254	5.2673	4.923	4.9787	4.9687	5.0708	5.4525	4.8386	5.0469	4.4934	4.7894	5.1027	4.8768	5.0573	5.3191	4.9812	4.8154	4.8154	5.3862	4.7867	5.1936
12	338	4.8672	4.9062	5.1523	5.0018	5.1879	5.6138	3.6459	4.7664	4.9442	4.6876	4.8319	4.3792	5.3172	5.1066	4.9302	4.1093	4.8988	4.9716	4.8003	4.7598	4.9942	4.9942	4.4301	5.03	5.1963	5.1279	4.8562	4.6396	5.1541	4.9292	4.9988	4.983	5.1364	5.4209	4.9284	5.2	4.4957	4.8346	5.1447	4.7499	5.171	5.6561	5.1079	4.8294	4.8294	5.6432	4.8879	5.2291
12	339	4.8878	4.8911	5.1908	4.9879	4.9036	5.4399	3.852	4.7505	5.0178	4.6352	5.0115	4.2015	5.3436	5.1358	5.0082	3.9116	4.9968	4.9858	4.8243	4.9225	5.0636	5.0636	4.5026	5.066	5.0993	5.3131	4.8111	4.6253	5.0657	4.8903	5.0202	4.6309	5.0709	5.431	5.0429	5.1022	4.4018	4.8071	5.2276	4.6463	5.1842	5.6608	5.1043	4.8604	4.8604	5.9851	5.1123	5.2248
12	340	5.1044	5.0078	5.1961	4.9001	4.7652	5.183	3.9882	4.7031	5.0115	4.6711	5.1113	4.2379	5.452	5.2279	5.0688	3.8963	4.8744	4.9332	4.8298	4.9909	4.9178	4.9178	4.4933	5.031	4.9561	5.2998	4.8859	4.6074	5.1332	4.8623	5.098	4.5715	5.0949	5.4392	5.1568	4.9506	4.5016	5.2004	5.1986	4.6512	5.0397	5.4887	5.103	4.8781	4.8781	5.4349	5.0611	5.3071
12	341	5.0516	5.122	5.0908	4.6283	4.778	4.9316	4.3655	4.7272	4.9763	4.7668	5.0826	4.3312	5.3993	5.085	4.9795	4.1407	4.8398	4.8573	4.8209	4.9598	4.8419	4.8419	4.437	4.9326	4.7279	5.1618	4.9541	4.5788	5.363	4.807	5.2276	4.7731	5.3414	5.4325	5.0331	5.083	4.6049	4.8256	5.1289	4.6657	4.8684	5.5503	5.1202	4.9288	4.9288	5.3542	5.0416	5.309
12	342	4.8793	5.0251	4.9615	4.7043	4.8337	4.3531	4.4769	4.7362	4.8278	4.8769	5.1699	4.5239	5.5185	4.9094	4.8493	4.2747	4.5292	4.743	4.7544	4.7838	4.9091	4.9091	4.4348	4.8541	4.7739	5.1465	5.0322	4.5878	5.2607	4.8058	5.2502	4.818	5.3349	5.43	5.0329	5.2137	4.5549	4.7267	5.2053	4.7235	4.963	5.5198	5.0229	4.9078	4.9078	5.5065	5.2454	5.3036
12	343	4.8038	5.0333	4.9285	4.7532	4.9839	4.6465	4.4775	4.7091	4.8181	4.8412	5.3067	4.492	5.4196	4.4465	4.6934	4.3009	4.5338	4.6796	4.6493	4.7033	4.9094	4.9094	4.3782	4.8863	4.9058	5.1932	5.2131	4.6932	5.2098	4.9063	5.2397	4.7686	5.2649	5.1732	5.0467	5.0949	4.5952	4.6923	5.1912	4.742	4.8577	5.2641	4.9232	4.8166	4.8166	5.5543	5.3779	5.3724
12	344	4.9368	5.144	4.9747	4.8518	5.1377	4.7251	4.395	4.74	4.82	4.6933	5.3036	4.4738	5.3754	4.6744	4.75	3.7449	4.6598	4.7161	4.7811	4.7848	4.9059	4.9059	4.2631	4.9638	5.0758	5.0528	5.3168	4.7386	5.1883	5.1263	5.2575	4.6631	5.3946	4.9007	5.0186	5.0456	4.5743	4.796	5.0263	4.4981	4.8751	5.2159	4.778	4.81	4.81	5.5813	5.4556	5.2083
12	345	5.0553	5.0473	5.1105	4.8791	5.3203	4.6805	4.2551	4.7307	4.8078	4.8847	5.2595	4.2438	5.4463	4.7409	4.8215	3.8431	4.6761	4.7194	4.8096	4.8608	4.8521	4.8521	4.3075	5.0308	5.1096	4.8588	4.9233	4.6514	5.1443	5.2298	5.0643	4.7092	5.3947	4.7911	4.9952	5.024	4.3519	4.8634	4.7762	4.5775	4.7666	5.1825	4.778	4.7728	4.7728	5.2456	5.5077	5.0206
12	346	5.0647	4.9964	5.3258	5.0158	5.1681	4.8144	4.1007	4.6982	4.769	4.8907	5.229	4.1246	5.5069	4.7354	4.8268	3.6135	4.6597	4.7326	4.7437	4.8043	4.8378	4.8378	4.4403	4.9736	5.1154	4.6634	4.6255	4.5203	5.003	5.2288	5.0776	4.7976	5.3268	4.8882	4.9985	4.8547	4.1767	4.8831	4.6815	4.7542	4.358	5.371	4.8018	4.7089	4.7089	4.5301	5.3504	5.0676
12	347	5.0511	4.9397	5.3605	5.0807	4.9756	4.9375	4.2363	4.6997	4.7419	4.563	5.1764	4.1384	5.4412	4.6917	4.8188	3.8775	4.6504	4.7746	4.7582	4.7221	4.5725	4.5725	4.6353	4.8903	5.1379	4.7864	4.5412	4.4643	4.9598	5.2779	4.994	4.7832	5.3662	4.8303	4.9904	4.8685	3.9576	4.8876	4.7749	4.6639	4.3658	5.2397	4.8297	4.6947	4.6947	5.0064	5.154	5.1425
12	348	5.096	4.845	5.3105	5.0416	4.8496	5.1205	4.3573	4.6779	4.7049	4.6537	5.1523	4.149	5.3273	4.7182	4.8019	3.8452	4.6417	4.793	4.7901	4.6717	4.6656	4.6656	4.6798	4.8324	5.3216	5.0003	4.5459	4.5548	4.9876	5.3256	4.7332	4.7781	5.2643	4.8355	4.9748	4.9614	4.4488	4.8782	4.943	4.4794	4.4286	5.0973	4.7793	4.6549	4.6549	4.8164	5.0897	5.1327
12	349	5.0503	4.777	5.1519	5.0016	4.6927	5.2495	4.3403	4.7403	4.7169	4.7148	5.1184	4.4458	5.2457	4.7601	4.6902	4.0038	4.688	4.8326	4.8158	4.6266	4.8418	4.8418	4.558	4.8669	5.3855	5.0006	4.5331	4.6368	5.1749	5.2843	4.6628	4.8522	5.0755	5.0379	4.9111	5.0135	4.4356	4.8408	5.0275	4.4733	4.4797	5.1199	4.7882	4.6845	4.6845	4.7752	5.107	5.1217
12	350	4.8537	4.7073	5.1523	4.9485	4.6844	5.3143	4.3198	4.9891	4.7369	4.7401	5.0652	4.8532	5.2876	4.8343	4.7572	4.0148	4.7386	4.9589	4.7965	4.6454	4.9206	4.9206	4.6145	4.9628	4.9491	4.7197	4.6133	4.6167	5.2126	5.0609	4.8133	4.933	5.0339	5.0691	4.8579	5.0966	4.6761	4.8714	4.8593	4.6336	4.6176	5.1571	4.9458	4.6291	4.6291	4.9031	5.2239	5.202
12	351	4.5298	4.6313	5.1888	4.9032	4.7056	5.279	4.4455	5.0528	4.7629	4.8084	4.8931	4.8366	5.3372	4.8017	4.7529	4.0508	4.668	5.0436	4.7202	4.6798	4.9161	4.9161	4.6921	4.9745	4.9072	4.6662	4.6032	4.6233	5.0906	5.076	4.9246	4.9324	5.0922	5.2096	4.723	4.8743	4.6155	4.903	4.8881	4.821	4.5919	5.2049	4.7638	4.7119	4.7119	4.9128	5.279	5.442
12	352	4.6607	4.8326	5.2134	4.9494	4.7757	5.097	4.4016	4.9691	4.771	5.0215	4.9475	4.8135	5.5197	4.8277	4.6347	4.5133	4.7952	4.9249	4.7541	4.6741	5.0108	5.0108	4.7809	4.9458	5.0008	4.8933	4.7298	4.6385	5.1532	5.1512	4.5175	4.8649	4.9201	5.2224	4.7075	4.864	4.735	4.9168	4.4767	4.7719	4.6797	5.257	4.7835	4.7299	4.7299	4.95	5.2715	5.6039
12	353	4.7319	5.0427	5.3278	4.9326	4.8018	4.9237	4.5207	4.9174	4.8252	5.0816	4.9954	4.7868	5.3611	5.0176	4.7817	4.5637	4.8423	4.8916	4.6783	4.7294	4.9884	4.9884	4.6793	4.9727	5.1833	4.9019	4.7939	4.7119	5.1787	5.2588	4.9019	4.8862	4.7603	5.0935	4.8181	4.8251	4.7317	4.8966	4.7354	4.749	4.6607	5.3278	4.7276	4.8002	4.8002	4.972	5.3203	5.5703
12	354	4.6733	5.2082	5.4125	4.9426	5.1001	4.8765	4.5219	4.8122	4.8493	5.0142	5.0796	4.6945	4.8284	5.0988	4.8831	4.047	4.823	5.0803	4.6961	4.7815	5.0654	5.0654	4.6115	5.2191	5.3693	4.9427	4.8134	4.6984	5.1282	5.1029	4.9168	5.0505	4.7996	5.0075	4.9537	4.7952	4.7181	4.8417	4.9146	4.7741	4.6017	5.2201	4.7022	4.8219	4.8219	5.1731	5.3849	5.5289
12	355	4.6186	5.3441	5.6659	4.9029	5.0511	4.9696	4.5429	4.5985	4.926	4.8274	5.1107	4.7256	4.8802	5.1216	4.9373	3.9823	4.7791	5.1995	4.6846	4.9506	5.0629	5.0629	4.5711	5.256	5.3557	4.8663	4.9502	4.7355	5.158	4.925	4.4455	5.1336	4.7494	5.0693	4.9955	4.829	4.5989	4.8556	5.1584	4.6085	4.5209	5.0957	4.7406	4.7876	4.7876	5.2738	5.2067	5.4109
12	356	4.7169	5.4727	5.6067	4.9734	4.9644	5.1082	4.5761	4.6197	5.0587	4.7905	5.0871	4.7247	4.9563	5.1514	5.0399	3.9758	4.7596	5.1629	4.6307	5.0244	4.9941	4.9941	4.5116	5.2158	5.3715	4.815	4.9052	4.7431	5.3024	4.9966	4.6751	5.0514	4.6919	5.0644	4.974	4.8392	4.5776	4.9552	5.281	4.7702	4.4226	5.0212	4.7681	4.7675	4.7675	5.3437	4.9749	5.4187
12	357	4.7475	5.4524	5.5868	5.0373	4.9091	5.3727	4.5054	4.6965	5.0367	4.9016	5.0676	4.6377	5.161	5.1547	5.1316	4.1145	4.7446	5.1438	4.7355	4.9438	4.8865	4.8865	4.0129	5.2742	5.2996	4.8675	4.7927	4.7301	5.3176	5.0719	4.6363	5.0124	4.7801	5.1422	4.9506	4.8035	4.5992	4.8534	5.3933	4.6259	4.7502	4.9916	4.8196	4.7635	4.7635	5.2767	4.9611	5.6181
12	358	4.7716	5.3242	5.46	5.1388	4.9212	5.38	4.4116	4.6527	5.0404	5.1083	5.0794	4.4722	5.3128	5.0255	5.0065	4.4866	4.7599	5.2098	4.7639	4.4816	4.8436	4.8436	3.7722	5.213	5.4122	4.8719	4.9343	4.7514	5.1844	5.111	4.6584	4.9105	4.8665	5.2321	4.8708	4.7876	4.8095	4.824	5.2957	4.8187	4.8592	5.1017	4.9118	4.7455	4.7455	5.2306	5.1014	5.6508
12	359	4.73	5.1228	5.4417	5.1448	4.8993	5.2705	4.5852	4.6781	5.1762	5.0942	5.1159	4.6392	5.2562	4.9061	4.8085	4.6491	4.8211	5.2639	4.7888	4.8117	4.7172	4.7172	4.4372	5.023	5.394	4.8367	4.9628	4.7858	5.0275	4.7966	4.7765	4.8004	4.9673	5.2236	4.7317	4.7767	4.9145	4.8403	4.9369	4.6723	4.9674	5.342	4.8214	4.7846	4.7846	5.2756	5.1822	5.6159
12	360	4.7663	5.1491	5.1832	5.1589	4.9012	5.0904	4.6866	4.6609	5.1023	4.9991	5.1512	4.6953	5.1333	4.8175	4.8092	4.674	4.8633	5.0967	4.8067	4.7191	4.7377	4.7377	4.527	4.9028	5.3681	4.8515	4.9165	4.7902	5.0509	4.8221	4.9429	4.8091	5.1217	5.2106	4.6623	4.8153	4.87	4.8673	5.1086	4.847	5.1099	5.4562	4.7366	4.7616	4.7616	5.3384	5.029	5.5858
12	361	4.7992	5.1448	5.1433	5.2056	4.7549	5.08	4.7755	4.5566	5.0155	4.9378	4.8629	4.7922	5.1875	4.8634	4.8652	4.7212	4.8785	4.9099	4.8374	4.8794	4.9955	4.9955	4.5124	4.7895	5.7199	4.9513	4.9	4.7147	5.0607	5.1049	5.0398	4.8457	5.2651	5.0088	4.7217	4.8337	4.8454	4.8508	5.0784	4.6884	5.0517	5.4717	4.6182	4.7825	4.7825	5.3697	4.9718	5.6395
12	362	4.965	5.1372	5.138	4.9671	4.7489	5.0252	4.5728	4.4606	5.0462	4.916	4.7422	4.8756	5.2661	4.8689	4.943	4.7554	4.8848	4.9542	4.9617	4.9319	5.2106	5.2106	4.4838	4.6207	5.417	5.0312	4.9231	4.7112	4.7944	5.1998	4.3466	4.8845	5.4156	4.9233	4.5811	4.8447	4.8788	4.8154	5.1099	4.5588	4.8343	5.4677	4.6281	4.8098	4.8098	5.3171	4.9153	5.3965
12	363	4.9166	5.1098	5.1419	4.7513	4.9378	4.5397	4.498	4.6319	5.0115	4.9691	4.825	4.9092	5.193	4.814	5.1113	4.7724	4.9903	4.9491	5.0235	4.7918	5.1063	5.1063	4.537	4.6053	5.4922	5.0767	4.9365	4.7452	4.835	5.1941	4.5071	4.8723	5.1735	4.8857	4.5152	4.8174	4.9608	4.8202	5.0679	4.6438	4.6106	5.5432	4.6989	4.7754	4.7754	5.259	4.8629	5.1032
12	364	4.975	5.0389	5.2647	4.8069	5.134	4.6632	4.6388	4.7564	4.9843	4.9745	4.8611	4.9303	4.9273	4.779	5.1543	4.7862	5.1118	4.9602	5.0382	4.8502	4.8902	4.8902	4.6024	4.6228	5.5104	5.0854	4.9438	4.8135	4.8534	5.2723	4.5369	4.8349	4.9238	4.8764	4.7404	4.8787	5.0165	4.8344	5.0213	4.5763	4.6917	5.5489	4.7231	4.7646	4.7646	5.2568	4.92	5.0233
12	365	4.9798	5.0327	5.4241	4.651	5.2447	4.7584	4.7006	4.7496	4.6929	4.943	4.8646	5.0673	4.788	4.7519	5.2151	4.8937	5.1179	4.9865	4.9261	4.905	4.701	4.701	4.6568	4.7074	5.4985	5.0458	4.8542	4.8183	4.8976	5.444	4.7698	4.8777	5.0403	4.8069	4.771	4.8432	5.0106	4.7439	4.9923	4.6795	4.9309	5.5686	4.6891	4.8205	4.8205	5.447	4.8169	5.1606
[truncated: 46 more columns]

## Sheet: RAIN
MOIS	jours	2006	2007	2008	2009	2010	2011	2012	2013	2014	2015	2016	2017	2018	2019	2020	2021	2022	2023	2024	2025	2026	2027	2028	2029	2030	2031	2032	2033	2034	2035	2036	2037	2038	2039	2040	2041	2042	2043	2044	2045	2046	2047	2048	2049	2050	2051	2052	2053
1	1	0	0	0	0	0	0	0	0	0	0	0	0	0	0	0	0	0	0	0	0	0.2261	0	0	0	0	0	0	0	0	0	0	0	0	0	0	0	0	0	0	0	0	0	0	0	0	0	0	0
1	2	0	0	0	0	0	0	0	0	0	0	0	0	0	0	0	0	0	0	0	0	0	0	0	0	0	0	0	0	0	0	0	0	0	0	0	0	0	0	0	0	0	0	0	0	0	0	0	0
1	3	0	0	0	0	0	0	0	0	0	0	0	0	0	0	0	0	0	0	0	0	0	0	0	0	0	0	0	0	0	0	0	0	0	0	0	0	0	0	0	0	0	0	0	0	0	0	0	0
1	4	0	0	0	0	0	0	0	0	0	0	0	0	0	0	0	0	0	0	0	0	0	0.342	0	0	0	0	0	0	0	0	0	0	0	0	0	0	0	0	0	0	0	0	0	0	0	0	0	0
1	5	0	0	0	0	0	0	0	12.7059	0	0	0	0	0	0	0	0	0	0	0	0	0	0	0	0	0	0	0	0	0	0	0	0	0	0	0	0	0	0	0	0	0	4.673	0	0	0	0	0	0
1	6	0	0	0	0	0	0	0	0	0	0	0	0	0	0	0	0	0	0	0	0	0	0	0	0	0	0	0	0	0	0	1.4752	0	0	0	0	0	0	0	0	0	0	0	0	0	0	0	0	0
1	7	0	0	0	0	0	0	0	0	0	0	0	0	0	0	0	0	0	0	0	0	0	0	0	0	0	0	0	0	0	0	0	0	0	0	0	0	0	0	0	0	0	0	0	0	0	0	0	0
1	8	0	0	0	0	0	0	0	0	0	0	0	0	0	0	0	0	0	0	0	0	0	0	0	0	0	0	0	0	0	0	0	0	0	0	0	0	0	0	0	0	0	0	0	0	0	0	0	0
1	9	0	0	0	0	0	0	0	0	0	0	0	0	0	0	0	0	0	0	0	0	0	0	0	0	0	0	0	0	0	0	0	4.5445	0	0	0	0	0	0	0	0	0	0	0	0	0	0	0	0
1	10	0	0	0	0	0	0	0.1716	0	0	0	0	0	0	0	0	0	0	0	0	0	0	0	0	0	0	0	0	0	0	0	0	0	0	0	0	0	0	0	0	0	0	0	0	0	0	0	0	0
1	11	0	0	0	0	0	0	0	0	0	0	0	0	0	0	0	0	0	0	0	0	0	0	0	0	0	0	0	0	0	0	0	0	0	0	0	0	0	0	0	0	0	0	0	0	0	0	0	0
1	12	0	0	0	0	0	0	0	0	0	0	0	0	0	0	0	0	0	0	0	0	0	0	0	0	0	0	0	0	0	0	0	0	0	0	0	0	0	0	0	0	0	0	0	0	0	0	0	0
1	13	0	0	0	0	0	0	0	0	0	0	0	0	0	0	0	0	0	0	0	0	0	0	0	0	0	0	0	0	0	0	0	0	0	0	0	0	0	0	0	0	0	0	0	0	0	0	0	0
1	14	0	0	0	0	0	0	0	0	0	0	0	0	0	0	0	0	0	0	0	0	0	0	0	0	0	0	0	0	0	0	0	0	0	0	0	0	0	0	0	0	0	0	0	0	0	0	0	0
1	15	0	0	0	0	0	0	0	0	0	0	0	0	0	0	0	0	0	0	0	0	0	0	0	0	0	0	0	0	0	0	0	0	0	0	0	0	0	0	0	0	0	0	0	0	0	0	0	0
1	16	0	0	0	0	0	0	0	0	0	0	0	0	0	0	0	0	0	0	0	0	0	0	0	0	0	0	0	0	0	0	0	0	0	0	0	0	0	0	0	0	0	0	0	0	0	0	0	0
1	17	0	0	0	0	0	0	0	0	0	0	0	0	0	0	0	0	0.1969	0	0	0	0	0	0	0	0	0	0	0	0	0	0	0	0	0	0	0	0	0	0	0	0	0	0	0	0	0	0	0
1	18	0	0	0	0	0	0	0	0	0	0	0	0	0	0	0	0	0	0	0	0	0	0	0	0	0	0	0	0	0	0	0	0	0	0	0	0	0	0	0	0	0	0	0	0	0	0	0	0
1	19	0	0	0	0	0	0	0	0.2554	0	0	0	0	0	0	0	0	0	0	0	0	0	0	0	0	0	0	0	0	0	0	0	0	0	0	0	0	0	0	0	0	0	0	0	0	0	0	0	0
1	20	0	0	0	0.3113	0	0	0	0	0	0	0	0	0	0	0	0	0	0	0	0	0	0	4.5455	0	0	0	0	0	0	0	0	0	0	0	0	0	0	0	0	0	0	0	0	0	0	0	0	0
1	21	0	0	0	0	0	0	0	0	0	0	0	0	0	0	0	0	0	0	0	13.3318	0	0	0	0	0	0	0	0	0	0	0	0	0	0	0	0	0	0	0	0	0	0	0	0	0	0	0	0
1	22	0	0	0	0	0	0	0	0	0	0.3392	0	0	0	0	0	0	0	0	0.259	0	0	0	0	0	0	0	0	0	0	0	0	0	0	0	0	0	0	0	0	0	0	0	0	0	0	0	0	0
1	23	0	0	0	0	0	0	0	0	0	0	0	0	0	0	0	0	0	0	0	0	0	0	0	0	0	0	0	0	0	0	0	0	0	0	0	0	0	0	0	0	0	0	0	0	0	0	0	0
1	24	0	0	0	0	0	0	0	0	0	0	0	0	0	0	0	0	0	0	0	0	0	0	0	0	0	0	0	0	0	0	0	0	0	0	0	0	0	0	0	0	0	0	0	0	0	0	0	0
1	25	0	0	0	0	0	0	0	0	0.1437	0	0	0	0.3211	0	0	0	0	0	0	0	0	0	0	0	0	0	0	0	0	0	0	0	0	0	0	0	0	0	0	0	0	0	0	0	0	0	0	0
1	26	0	0	0	0	0	0	0	0	0	0	0	0	0	0	0	0	0	0	0	0	0	0	0	0	0	0	0	0	0	0	0	0	0	0	0	0	0	0	0	0	0	0	0	0	0	0	0	0
1	27	0	0	0	0	0	0.1996	0	0	0	0	0	0	0	0	0	0	0	0	0	0	0	0	0	0	0	0	0	0	0	0	0	0	0	0	0	0	0	0	0	0	0	0	0	0	0	0	0	0
1	28	0	0	0	0	0	0	0	0	0	0	0	0	0	0	0	0	0	0	0	0	0	0	0	0	0	0	0	0	0	0	0	0	0	0	0	0	0	0	0	0	0	0	0	0	0	0	12.8969	0
1	29	0	0	0	0	0	0	0	0	0	0	0	0	0	0	0	0	0	0	0	0	0	0	0	0	0	0	0	0	0	0	0	0	0	0	0	0	0	0	0	0	0	0	0	0	0	0	0	0
1	30	0	0	0	0	0	0	0	0	0	0.2834	0	0	0	0	0	0	0	0	0	0	0	0	0	0	0	0.2956	0	0	0	0	0	0	0	0	0	0	0	0	0	0	0	0	0	0	0	0	0	0
1	31	0	0	0	0	0	0	0	0	0	0	0	0	0	0	0	0	0	0	0	0	0	0	0	0	0	0	0	0	0	0	0	0	0	0	0	0	0	0	0	0	0	0	0	0	0	0	0	0
2	32	0	0	0	0	0	0	0	0	0	0	0	0	0	0	0	0	0	0	0	0	0	0	0	0	0	0	0	0	0	0	0	0	0	0	0	0	0	0	0	0	0	0	0	0	0	0	0	0
2	33	0	0	0	0	0	0	0	0	0	0	0	0	0	0	0	0	0	0	0	0	0	0	0	0	0	0	0	0	0	0	0	0	0	0	0	0	0	0	0	0	0	0	0	0	0	0	0	0
2	34	0	0	0	0	0	0	0	0	0	0	0	0	0	0	0	0	0	0	0	0	0	0	0	0	0	0	0	0	0	0	0	0	0	0	0	0	0	0	0	0	0	0	0	0	0	0	0	0
2	35	0	0	0	0	0	0	0	0	0	0	0	0	0	0	0	0	0	0	0	0	0	0	0	0	0	0	0	0	0	0	0	0	0	0	0	0	0	0	0	0	0	0	0	0	0	0	0	0
2	36	0	0	0	0	0	0	0	0	0	0	0	0	0	0	0	0	0	0	0	0	0	0	0	0	0	0	0	0	0	0	0	0	0	0	0	0	0	0	0	0	0	0	0	0	0	0	0	0
2	37	0	0	0	0	0	0	0	0	0	0	0	0	0	0	0	0	0	0	0	0	0	0	0	0	0	0	0	0	0	0	0	0	0	0	0	0	0	0	0	0	0	0	0	0	0	0	0	0
2	38	0	0	0	0	0	0	0	0	0	0	0	0	0	0	0	0	0	0	0	0	0	0	0	0	0	0	0	0	0	0	0	0	0	0	0	0	0	0	0	0	0	0	0	0	0	0	0	0
2	39	0	0	0	0	0	0	0	0	0	0	0	0	0	0	0	0	0	0	0	0	0	0	0	0	0	0	0	0	0	0	0	0	0	0	0	0	0	0	0	0	0	0	0	0	0	0	0	0
2	40	0	0	0	0	0	0	0	0	0	0	0	0	0	0	0	0	0	0	0	0	0	0	0	0	0	0	0	0	0	0	0	0	0	0	0	0	0	0	0	0	0	0	0	0	0	0	0	0
2	41	0	0	0	0	0	0	0	0	0	0	0	0	0	0	0	0	0	0	0	0	0	0	0	0	0	0	0	0	0	0	0	0	0	0	0	0	0	0	0	0	0	0	0	0	0	0	0	0
2	42	0	0	0	0	0	0	0	0	0	0	0	0	0	0	0	0	0	0	0	0	0	0	0	0	0	0	0	0	0	0	0	0	0	0	0	0	0	0	0	0	0	0	0	0	0	0	0	0
2	43	0	0	0	0	0	0	0	0	0	0	0	0	0	0	0	0	0	0	0	0	0	0	0	0	0	0	0	0	0	0	0	0	0	0	0	0	0	0	0	0	0	0	0	0	0	0	0	0
2	44	0	0	0	0	0	0	0	0	0	0	0	0	0	0	0	0	0	0	0	0	0	0	0	0	0	0	0	0	0	0	0	0	0	0	0	0	0	0	0	0	0	0	0	0	0	0	0	0
2	45	0	0	0	0	0	0	0	0	0	0	0	0	0	0	0	0	0	0	0	0	0	0	0	0	0	0	0	0	0	0	0	0	0	0	0	0	0	0	0	0	0	0	0	0	0	0	0	0
2	46	0	0	0	0	0	0	0	0	0	0	0	0	0	0	0	0	0	0	0	0	0	0	0	0	0	0	0	0	0	0	0	0	0	0	0	0	0	0	0	0	0	0	0	0	0	0	0	0
2	47	0	0	0	0	0	0	0	0	0	0	0	0	0	0	0	0	0	0	0	0	0	0	0	0	0	0	0	0	0	0	0	0	0	0	0	0	0	0	0	0	0	0	0	0	0	0	0	0
2	48	0	0	0	0	0	0	0	0	0	0	0	0	0	0	0.0985	0	0	0	0	0	0	0	0	0	0	0	0	0	0	0	0	0	0	0	0	0	0	0	0	0	0	0	0	0	0	0	0	0
2	49	0	0	0	0	0	0	0	0	0	0	0	0	0	0	4.9158	0	0	0	0	0	0	0	0	0	0	0	0	0	0	0	0	0	0	0	0	0	0	0	0	0	0	0	0	0	0	0	0	0
2	50	0	0	0	0	0	0	0	0	0	0	0	0	0	0	0	0	0	0	0	0	0	0	0	0	0	0	0	0	0	0	0	0	0	0	0	0	0	0	0	0	0	0	0	0	0	0	0	0
2	51	0	0	0	0	0	0	0	0	0	0	0	0	0	0	0	0	0	0	0	0	0	0	0	0	0	0	0	0	0	0	0	0	0	0	0	0	0	0	0	0	0	0	0	0	0	0	0	0
2	52	0	0	0	0	0	0	0	0	0	0	0	0	0	0	0	0	0	0	0	0	0	0	0	0	0	0	0	0	0	0	0	0	0	0	0	0	0	0	0	0	0	0	0	0	0	0	0	0
2	53	0	0	0	0	0	0	0	0	0	0	0	0	0	0	0	0	0	0	0	0	0	0	0	0	0	0	0	0	0	0	0	0	0	0	0	0	0	0	0	0	0	0	0	0	0	0	0	0
2	54	0.4169	0	0	0	0	0	0	0	0	0	0	0	0	0	0	0	0	0	0	0	0	0	0	0	0	0	0	0	0	0	0	0	0	0	0	0	0	0	0	0	0	0	0	0	0	0	0	0
2	55	0.8358	0	0	0	0	0	0	0	0	0	0	0	0	0	0	0	0	0	0	0	0	0	0	0	0	0	0	0	0	0	0	0	0	0	0	0	0	0	0	0	0	0	0	0	0	0	0	0
2	56	0	0	0	0	0	0	0	0	0	0	0	0	0	0	0	0	0	0	0	0	0	0	0	0	0	0	0	0	0	0	0	0	0	0	0	0	0	0	0	0	0	0	0	0	0	0	0	0
2	57	0.3366	0	0	0	0	0	0	0	0	0	0	0	0	0	0	0	0	0	0	0	0	0	0	0	0	0	0	0	0	0	0	0	0	0	0	0	0	0	0	0	0	0	0	0	0	0	0	0
2	58	0	0	0	0	0	0	0	0	0	0	0	0	0	0	0	0	0.0866	0	0	0	0	0	0	0	0	0	0	0	0	0	0	0	0	0	0	0	0	0	0	0	0	0	0	0	0	0	0	0
2	59	0.5973	0	0	0	0	0	0	0	0	0	0	0	0	0	0	0	2.4146	0	0	0	0	0	0	0	0	0	0	0	0	0	0	0	0	0	0	0	0	0	0	0	0	0	0	0	0	0	0	0
3	60	0	0	0	0	0	0	0	0	0	0	0	0	0	0	0	0	0	0	0	0	0	0	0	0	0	0	0	0	0	0	0	0	0	0	0	0	0	0	0	0	0	0	0	0	0	0	0	0
3	61	0	0	0	0	0	0	0	0	0	0	0	0	0	0	0	0	0	0	0	0	0	0	0	0	0	0	0	0	0	0	0	0	0	0	0	0	0	0	0	0	0	0	0	0	0	0	0	0
3	62	0	0	0	0	0	0	0	0	0	0	0	0	0	0	0	0	0	0	0	0	0	0	0	0	0	0	0	0	0	0	0	0	0	0	0	0	0	0	0	0	0	0	0	0	0	0	0	0
3	63	0	0	0	0	0	0	0	0	0	0	0	0	0	0	0	0	0	0	0	0	0	0	0	0	0	0	0	0	0	0	0	0	0	0	0	0	0	0	0	0	0	0	0	0	0	0	0	0
3	64	0	0	0	0	0	0	0	0	0	0	0	0	0	0	0	0	0	0	0	0	0	0	0	0	0	0	0	0	0	0	0	0	0	0	0	0	0	0	0	0	0	0	0	0	0	0	0	0
3	65	0	0	0	0	0	0	0	0	0	0	0	0	0	0	0	0	0	0	0	0	0	0	0	0	0	0	0	0	0	0	0	0	0	0	0	0	0	0	0	0	0	0	0	0	0	0	0	0
3	66	0	0	0	0	0	0	0	0	0	0	0	0	0	0	0	0	0	0	0	0	0	0	0	0	0	0	0	0	0	0	0	0	0	0	0	0	0	0	0	0	0	0	0	0	0	0	0	0
3	67	0	0	0	0	0	0	0	0	0	0	0	0	0	0	0	0	0	0	0	0	0	0	0	0	0	0	0	0	0	0	0	0	0	0	0	0	0	0	0	0	0	0	0	0	0	0	0	0
3	68	0	0	0	0	0	0	0	0	0	0	0	0	0	0	0	0	0	0	0	0	0	0	0	0	0	0	0	0	0	0	0	0	0	0	0	0	1.8731	0	0	0	0	0	0	0	1.7962	0	0	0
3	69	0	0	0	0	0	0	0	0	0	0	0	0	0	0	0	0	0	0	0	0	0	0	0	0	0	0	0	0	0	0	0.7596	0	0	0	0	0	0.1077	0	0	0	0	0	0	0	0	0	0	0
3	70	0	0	0	0	0	0	0	0	0	0	0	0	0	0	0	0	0	0	0	0	0	0	0	0	0	0	0	0	0	0	2.8569	0	0	0	0	0	0	0	0	0	0	0	0	0	0	0	0	0
3	71	0	0	0	0	0	0	0	0	0	0	0	0	0	0	0	0	0	0	0	0	0	0	0	0	0	0	0	0	0	0	0	0	0	0	0	0	0	0	0	0	0	0	0	0	0	0	0	0
3	72	0	0	0	0	0	0	0	0	0	0.3472	0	0	0	0	0	0.596	0	0	0	0	0	0	0	0	0	0	0	0	0	0	0	0	0	0	0	0	0	0	0	0	0	1.1109	0	0	0	0	0	0
3	73	0	0	0	0	0	0	0	0	0	0	0	0	0	0	0	0.393	0	0	0	0	0	0	0	0	0	0	0	0	0	0	0	0	0	0	0	0	0	0	0	0	0	3.8455	0	0	0	0	0	0
3	74	0	0	0	0	0	0	0	0	0	0	0	0	0	0	0.8834	0	0	0	0	0	0	0	0	0	0	0	0	0	0	0	0	0	0	0	0	0	0	0	0	0	0	0	0	0	0	0	0	0
3	75	0	0	0	0	0	0	0	0	0	0	0	0	0	0	1.8052	0	0	0	0	0	0	0	0	0	0	0	0	0	0	0	0	0	0	0	0	0	0	0	0	0	0	0	0	0	0	0	0	0
3	76	0	0	0	0	0	0	0	0	0	0	0	2.4419	0	0	0	0	0	0	0	0	0	0	0	0	0	0	0	0	0	0	0	0	0	0	0	0	0	0	0	0	0	0	0	0	0	0	0	0
3	77	0	0	0	0	0	0	0	0	0	0	0	0	0	0	0	0	0	0	0	0	0	0	0	0	0	0	0	0.3205	0	0	0	0	0	0	0	0	0	0	0	0	0	0	0	0	0	0	0	0
3	78	0	0	0	0	0	0	0	0	0	0	0	0	0	0	0.9263	0	0	0	0	0	0	0	0	0	0	0	0	2.0742	0	0	0	0	0	0	0	0	0	0	0	0	0	0	0	0	3.1663	0	0	0
3	79	0	0	0	0	0	0	0	0	0	0	0.1098	0	0	0	0	0	0	0	0	0	0	0	0	0	0	0	0	0	0	0	0	0	0	1.3665	0	0	0	0	0	0	0	0	0	0	2.4573	0	0	0
3	80	0	0	0	0	0	0	0	0	0	0	7.843	1.6024	0	0	0	0	0	0	0	0	0	0	0	0	0	0	0	0	0	0	0	0	0	0	0	0	0	0	0	0	0.3147	0	0	0	0	0	0	0
3	81	0	0.0952	0	0	0	0	0	0	0	0	0.5646	1.958	0	0	0	0	0	0	0	0	0	0	0	0	0	0	0	0	0	0	0	0	0	0	0	0	0	0	0	0	0	0	0	0	0	1.5352	0	0.4481
3	82	0	0	0	0	0	0	0	0	0	0	0.1313	0	0	0	0	0	0	0	0	0	0	0	0	0	0	0	0	0	0	0	0	0	0	0	0	0	0	0	0	0	0	0	0	0	0	0	0	0
3	83	0	0	0	0	0	0	0	0	0	0	0.3297	0	0	0	0	0	0	0	0	0	0	0	0	0	0	0	0	0	0	0	0	0	0	0	0	0	0	0	0	0	0	1.8482	2.0278	0	0	0	0	0
3	84	0	0	0	0	0	0	0	0	0	0	0	0	0	0	1.4453	0	0	0	0	0	0	0	0	0	0	0	0	0	0	0	0	0	0	0	0	0	0	0	0	0	0	5.3633	0.1782	0	0	0.2581	0	0
3	85	0	0	0	0	0	0	0	0	0	0	0	0	0	0	0	0	0	0	0	0	0	0	0	0	0	0	0	0	0	0	0	0	0	0	0	0	0	0	0	0	0	0	0	0	0	1.8776	0	0
3	86	0	0	0	0	0	0	0	0	0	0	0	0	0	0	0	0	0	0	0	0	0	0	0	0	0	0	0	0	0	0	0	0	0	0	0	0	0	0	0	0	0	0	0	0	0	0.8095	0	0
3	87	0	0	0	0	0	0	0	0	0	0	0	0	0	0	0	0	0	0	0	0	0	0	0	0	0	0	0	0	0	0	0	0	0	0	0	0	0	0	0.6038	0	0	0	0	0	0	0	0	0
3	88	0	0	0	0	0	0	0	0	0	0	0	0	0	0	0	0	0	0	0	0	0	0	0	0	0	0	0	0	0	0	0	0	0	0	0	0	0	0	13.7832	0	0	0	0	0.9335	0	0	0	0
3	89	0	0	0	0	0	0	0	0	0	0	0	0	0	0	0	0	0	0.5343	0	0	0	0	0	0	0	0	0	0	0	0	0.3676	0	0	0	0	0	0	0	25.6738	0	0	0	0	1.4565	0	0	0	0
3	90	0	0	0.3824	0	0	0	0	0	0	0.8383	0	0.2741	0	0	0	0	0	7.1093	0	0	0	0	0	0	0	0	0	0	0	0	0.7927	0	0	0	0.4442	0	0	0	0	0	0	0	0	0	0	0	0	0
4	91	0	0	0.4526	0.4931	0	0.3878	0.4728	0	0	3.4478	0	0.6759	0.5671	0	0.1108	0	0	2.0692	0	0	0	0	0	0	0	0.2306	0	0	0	0	0	0	0	0	0.263	0	0	0	0.6734	0	0	0.6115	0	0	0	0	0	0
4	92	0	0	0.4945	0	0	0	0.4372	0.4493	0	0.9967	0.397	0.1832	0.3875	0.3203	0	0.3161	0	0	0	0	0	0	0	0	0.1807	0	0	0.0904	0	0	0	0	0.4438	0	0	0	0	0	0	0	0.0952	0.8345	0	0.0913	0	0.0915	0	0
4	93	0	0	1.5191	0	0	0	0	0	0	0	0	0	0.8487	0.3257	0.2	0.2957	0.203	0.6146	0.2097	0	0	0	0	0	0	0.4763	0	0	0	0	0	0.2178	8.8366	0	0	0	0	0	0	0.0962	0	0.0948	0	0.0938	0	0.6239	0	0
4	94	0	0	1.2382	0.4714	0	0.4289	0	0.4916	0	0.4661	0	0.3245	3.2455	0.274	0	0	0.2386	0.334	0	0	0	0.7838	0	0	0	0.7625	0	0	0	0	0	0	0.4397	0	0	0	0	0	0.1072	0	0	0	0	0	0	0	0	0
4	95	0	0	1.0613	0.1505	1.4521	0.5016	0	0	0.483	0.4226	0	0	4.0517	0.3023	0	0.2215	0.3019	0.2914	0.3284	0	0	1.558	0	0	0	0.3256	0	0	0	0	0	0	0	0	0	0	0	0	0.4453	0	0	0	0	0	0	0.1176	0	0
4	96	0	0	1.1305	0	5.2011	1.2532	0	0.4879	0	0.4323	0.4331	0.3542	1.6415	0.3276	0	0	0.2799	0	1.875	0	1.3651	3.9053	0.3623	0	0	0	0	0	0	0.4424	0	0	0	0	0	0	0	0	0.8644	0	0	0	0	0.0986	0	0	0	0
4	97	0.5568	0.615	0	0.4941	3.6181	0.4975	0.4688	0	0	0	0.4635	0.3355	0.3328	0.224	0.2856	0	0	0	3.7868	0	2.0728	4.8427	1.2624	0	0	0	0	0	0	3.4067	0	0	0	0	0	0	0	0	0	0.5621	0	0.9872	0.092	0	0.0918	0	0	0
4	98	0.4977	3.2892	0.1067	0.3988	0.0939	0.4681	0.4997	0.3823	0.4509	0.4984	2.1843	0.2703	0.5184	1.647	0	0.1878	0	0	1.5569	0	0	0	0.4901	0	0.2456	0.4399	0.2126	0	0	0	1.723	0	0	0	0	0	0	0	0	1.0007	0.5376	2.0703	4.4596	3.3609	0	0	0	0
4	99	0	0.2954	0	0.4648	0	1.015	0	0	0	3.6857	5.8354	0	1.4474	6.0425	0	0.087	0.3268	0	0.916	0	0	0	0	0	0	0	0.4027	0	1.0131	0	3.3284	0	0	0	0	0	0	0	0	0.8217	1.2137	0.478	7.7744	8.74	0.699	1.8736	0	0
4	100	0	4.3726	0	0	0	3.8417	0.3787	0.4304	0	2.6718	1.3676	0	0	2.1801	0	0.3031	0	0.3212	0	0.2378	0	0	0	0	0	0	0.981	0	1.6263	0	0.5827	0	0	4.1443	0	0.2835	0	0	0	2.735	3.737	0.752	1.9223	3.6554	0	2.7973	0	1.201
4	101	0	16.6888	0	0.5002	0	7.1524	2.5108	0	0	1.6485	0.4967	0.3178	0.765	1.2208	0.3316	0	0	0	0.8927	0.1954	0	0	0	0	0	0	2.0583	0	0	0	2.6437	0	0	10.2494	0	0.5102	0	0	0	2.8921	5.1621	1.6366	0	0	0	0.3184	0	9.839
4	102	0	10.6102	0.3769	1.6167	0.4339	7.8927	3.1147	0.4262	0	0	0.4452	0	3.3803	0	0.8265	0	0	0.2289	5.6351	0	0	0	0	0	0	0	0	0	0	0	2.0459	0	0	2.2966	0	0	0	0	0	8.5488	3.1148	0	0	0	0	0	0.0901	1.5964
4	103	0	2.403	0.4852	0	0	7.3386	0.5148	0	0.497	0.4936	0.4668	0.2965	6.0619	0	0	0.213	0.2977	0	6.0231	0	0	0	0	0	0	0	0	0	0	0	3.3087	0.1362	0.1742	0.4483	0	0	0	0	0	3.136	1.9932	0	0.1052	0	0	0	0	0.2886
4	104	0	0.5657	0.4341	0	0	6.9662	1.1202	0	1.2824	0	0	0	0.362	0.3748	0	0	0.3312	0.2981	0.3217	1.7612	0	0	0	0	0	0	0	0	0	0	2.0224	0	0	0	0	0	0	0	1.1154	0	0	0	0	0	0.0956	0	0	0
4	105	0	1.8154	0	0.148	0	1.4089	2.1231	0.498	0.2577	0.4155	0.4955	0.811	0.3336	0.5704	0.5383	0	0.3249	0.2297	0	0	0	0	0	0	0	0	0	0	0	0	2.0065	0	0.8696	0	0.9146	3.7638	0	0	0.9252	3.3702	0.0974	0	0	0	0	0	0	0
4	106	0	2.6473	3.3816	0.4609	0	0.5	0.4947	1.8003	0	0	0.4999	3.0454	0.7403	0.9276	2.6581	0.2231	0.1908	0.122	0	0.3221	0	0	0	0	0	0	0	0	0.205	0.2332	0	0	0	0	1.0436	0	0	0	0	8.4601	0	0	0	0.4334	0	0	0	0
4	107	0	0.3162	11.6749	2.5775	0.4943	0	0	2.5347	0.4694	0	0.1416	4.2616	1.1359	1.4518	2.2001	0	0	0	0.3135	0.6005	0	0	0	0	0	0	0	0	0	0.305	0	0	0	0	0	0	0	0	0	0.3841	0	0	0	1.0378	0	0.7959	0.1028	0
4	108	0	0	3.4625	4.5215	0.5176	0.3915	1.5861	0.4952	0.436	0.279	0	2.22	1.4606	3.5623	0	0	0	0.1984	0.328	2.811	1.5298	0	0.2484	0	0	0	0	0	0	0	0.6281	0	0	0	0	0	0	0	0	0	0.1162	0.1169	0.0943	0.7226	0	1.0582	0	0
4	109	0	3.9241	5.7744	3.709	1.22	0	4.7553	0.4386	0	0.4333	0.51	1.2871	0.9393	3.1595	0.2305	0.3264	2.1609	0.2337	0	0.2248	2.838	0	0	0	0	0	0	0	0	0	4.8061	0	0	0	0	0	0	0	0	0	0.1155	0	0	1.4895	0	0	0	0
4	110	0	5.8622	2.1673	0.5114	0.4763	0.4977	1.53	0	0	0.489	0	2.5566	0	0.5574	0	0.237	6.114	0	0	0	2.0873	0.5831	0	0.3113	0	0	0	2.0433	0	0	3.8718	0	0	0.5672	0	0	0	3.9818	0.0908	0	0.8951	0	0	0	0.1189	0	0	0
4	111	0	1.9068	0.24	0	0	0.4995	0.4344	0.4655	0	3.4282	0	7.862	0	5.0495	0	0	4.6713	0.3084	0.8187	0	0	1.7599	0	4.0655	0	0	1.0285	2.232	0	0.5494	4.647	0	0.7523	0.9492	0	0	0	30.1408	0	0.0942	1.782	0	0.0992	0.4252	0	0	0.091	1.0803
4	112	0.5045	0.3459	0.4465	0	0.4048	0	0.4399	0	0	6.619	0.4559	1.3669	1.2918	2.6197	0.1939	0	4.9824	2.7525	3.0818	0	0	0.4292	0	1.9665	0	0	30.2993	0	0.4518	0	6.7628	0	0.9554	0	0	0	0	5.2519	1.3941	0	1.8982	0	0.1034	2.2326	0.0947	0	0	2.4619
4	113	0.2441	1.0949	0	0	0	0	0.1375	3.2996	0.4864	1.1925	0.1295	0.3465	1.96	0.3383	0.0986	4.1589	3.4379	5.3249	1.0855	0	0	0.5548	1.1074	0	0	0	3.3959	0	0.7767	0	0.3118	0	0.1485	0	0	0	0	3.1753	0	0	4.9153	0.0923	0.7069	5.5703	0	0	0.0945	0.1008
4	114	0	0.5861	0.3842	0.3951	0	0.4352	0.4869	12.8353	0.499	0	0.5058	2.0307	0	0	0.648	7.0136	1.2823	4.3614	0	0.2264	0	0.1401	13.0861	0	0	0	0	0	0	0	0	0	0	0	0.2255	0	0	0	0	0	1.9518	0	1.4061	1.8859	0	0	0	0
4	115	0	0	0	0	0	0	0.4963	27.4086	1.5601	0.4336	0.4911	0.7935	0	0	6.1831	0.3705	0.3304	6.2855	0.2362	0.2419	0	16.42	4.724	0	0.1143	0	0	0	0.1245	0	0	0	0	0	1.1489	0	0	0	0	0.2091	3.3903	0	0	1.1317	0	0	0	0
4	116	0	0	0	0	0.8509	0.4621	1.3051	18.5739	0	0	0.4972	5.2181	0.3237	0	3.107	0	0.2329	5.4246	0	0.2996	0	5.5254	0.2594	0	0	0	0	0	0	0.2005	0	0.5727	0.2897	0	1.9229	0	0	0	0	3.8973	0	0	0	0.634	0	0	0	0
4	117	0.1814	0	0.4641	1.8504	2.5944	0.4326	3.5435	2.8026	0	0	0.9796	2.9471	0	0	2.2923	0	0	3.4778	0	0.33	0	0	0	0	2.3604	0	0	0	0	0	0	0.2996	1.0076	0.5593	2.1219	0	0.1403	0	0.0896	9.5685	2.8447	0	0	1.2881	1.0142	0	0.5756	0.6671
4	118	0.3677	0	0	0.5523	5.9424	0	8.2076	0.4191	0	0	1.8301	0.3027	1.0383	0.2518	3.269	0.3835	0.3272	1.1201	0.1296	0	0	0	0	0	3.6306	0	0	0	0	0	0	1.9965	0.2794	0.5936	0.9847	0.1444	0	0.1624	0	3.8042	8.3304	0	1.4608	1.7445	1.1614	0	1.046	1.4304
4	119	0	0	0.297	9.176	10.6653	0	0.5004	0.4701	0	1.6334	0.4962	0	1.6525	0.3101	1.5109	0.9676	0.4251	0.5769	0.1848	0.2105	0	0	0	0	1.4903	0	0.7412	0.7554	0	0	0	0	0	0	0	0	0	0	0	3.2769	3.0937	0	8.0004	9.3759	0.8088	0.1283	1.0919	1.2166
4	120	0	0	0	4.6902	1.7396	0.4025	0.495	7.5968	3.2809	3.2016	0	0.1817	0.3402	0.277	0	1.1054	1.4788	4.9414	1.4551	0.3015	0	0	1.0914	0	0	0	1.0523	5.3003	0	0	0	0	0	0	0	0	0	0	0	1.3209	1.0987	0.7304	2.3145	2.5452	0.644	0.7792	0	0.1017
5	121	0	0	0.1993	0.6412	0.1945	0	0.136	7.0402	4.3289	0.9507	0	2.9553	0.8827	0	0.3225	1.7936	0.7731	15.0332	1.0555	0.4802	0	0.3785	0.5765	0.2198	0.3267	0.1591	0.2363	3.0027	0.2634	0.332	0	0.1568	0.1354	0.3353	0.2082	0.1287	0.1991	0	0.2433	0.2457	0.7535	5.394	7.6981	0.2943	4.0626	1.6882	0	0
5	122	0	0	0	0	1.3085	0	0.3132	1.1345	1.0162	6.7088	0	15.6714	4.888	0.2997	0.3332	1.4956	0.2924	1.2826	0.3253	1.5752	0	1.4813	0.6735	0	1.7378	0	1.7851	0.3418	0	0.3192	0	0.1916	0.2415	0.68	0.3286	0	0.2041	0.1506	0.2789	0.2598	0	8.6741	7.7954	0.4895	1.743	0.2469	0.1881	0.3713
5	123	0	0	0.1956	0.1863	3.5459	0.1977	1.7918	0.2253	0.4344	11.168	0.1976	43.9002	4.8808	0.2619	0	3.3075	0.3388	0.263	0	7.4659	0.2107	0.1535	0	0.1252	5.4706	0.2967	4.2021	0	0.1456	0	0.1812	0.1408	0	4.7633	0	0.2402	0.2406	0.089	0.2372	0	0.2571	6.7226	5.9972	0.2883	0.2953	0	0.2524	3.6819
5	124	0	0	0.1334	0.1306	1.9007	0	2.4515	0.9975	1.4442	12.9065	0.9819	24.1263	1.2574	1.703	0.3187	0.5785	2.0239	1.2625	0.2145	3.4371	0	0.1386	0.4499	0.153	0.9711	0.1524	6.2007	0.7908	0	0.1422	0	0.3386	0.2523	1.1302	0.2448	0.1187	0.5795	0.1728	0.2775	0	0	12.2874	8.406	0.6623	0	0.2275	0	6.4839
5	125	0	0	0.1787	0	2.8476	0.1776	0.2166	7.7701	0.4576	8.6025	1.6114	10.7435	0.3295	5.1234	1.0618	0.2246	1.5847	7.9316	0.3088	0.3383	0.1234	0.1709	1.4123	0.1504	0.1369	0.1143	6.1679	7.8824	0	0.9264	0.1367	0	0.1662	0	1.4334	0.17	1.0209	0.2565	0	0.2696	0.253	4.2723	8.5899	0.9537	0	0	0.2758	1.8336
5	126	0	0	0.2007	2.7984	4.137	0.1949	0	1.627	0.7592	5.2948	0.8115	10.2588	0.2491	3.4685	1.5658	0.335	0.9186	11.3936	0.2915	0.3015	0	0.154	1.4841	0	0	0	0.8729	0.4898	0	4.7798	0	0.195	0	0	2.0532	0	0.4327	0.1395	0	0	0	0.2931	8.2971	0.7644	0	0.2439	0	0
5	127	0	0	0.1968	1.2115	3.9357	2.8264	0.1996	9.5884	2.151	4.3687	0.3288	6.426	0	7.1675	0.2444	0.3346	0	8.2548	0.3262	0	0	0.5954	0	0.2015	0.2709	0	1.2756	0	0	9.0868	0.4612	0.249	0.236	1.1472	0.5604	0	0	0.2369	0.9302	0	0.2959	0.2536	5.7377	0.2838	0.2847	0.2823	0.2396	0.2908
5	128	0	0	0.1543	0.1795	1.5988	11.9598	1.3791	12.3116	2.3733	2.5724	0.5184	0.9144	0.4998	3.1031	0	2.0905	0	6.518	0.3142	0.3364	0	0.9761	0.5066	0.1861	0.1653	0.1427	0.4448	0.1421	0.1658	6.9212	1.7277	0.1889	0.9506	5.72	0.2531	0	0.547	0	3.7017	0.2844	0.5865	0	5.1978	0.288	0.5317	0	0.3536	0
5	129	0	0	0.1807	0	0.8046	4.4714	4.786	7.9132	0.7051	2.0824	1.1977	1.7762	0.5917	1.0429	0.2503	7.554	0	4.8736	0	1.1888	0.1576	5.2442	3.2884	0	0	0.1622	4.4397	0.7498	0	6.0477	4.4239	0	3.1159	1.7086	6.0081	0	5.5246	0.1844	1.6799	0.391	0.8265	0.27	5.7232	0	2.6644	0.285	0.2928	0.7646
5	130	0	0	0	0.1638	0.8942	0.634	14.9243	7.2631	0.1814	0.592	5.0422	2.2889	0	0	0.2897	0	0.2456	0.2942	0.1251	2.6224	0.4348	7.5136	8.2111	1.1962	0.1462	0	7.567	7.395	0.1375	8.4208	14.2363	0.16	4.3504	5.4744	25.4457	0.1933	5.9186	0.2569	0.7338	0	0.4019	0	10.677	0.4861	0.7741	0.2737	17.1948	0.346
5	131	0	0	0	0	1.4729	0.2851	10.5581	7.3111	0.1882	0.158	15.5924	1.3388	0.2561	0.2642	0.2468	0	0	0	0	1.2474	0.966	5.2819	10.6081	5.9969	0	0	1.5517	2.1084	0.2153	5.3173	18.5181	0.2552	0.4161	6.1101	30.2304	0.2486	0.6283	0	0.6518	0	0.2904	0.2835	6.032	1.6309	1.5291	0	91.7381	0.2757
5	132	0	0	0	0.1648	0.5872	0.2096	10.3027	6.5421	0.2016	0.4638	7.7122	0.6624	0	0	0.4708	0	0	0.3234	0	0.1662	1.8052	6.7611	6.2786	2.2968	0.1571	0	0	3.1256	0	1.013	14.0379	0	0	0.7698	3.8717	0.2598	0.3106	0	2.7426	0.2799	0.6492	0.25	0.9076	4.3089	2.5262	0	29.5881	0.2729
5	133	0	0.8498	0.2009	0.1987	0	0.1412	9.8305	3.1568	0	0.3333	5.2482	0	0.2746	1.0744	4.8396	0.27	0	0	0.5729	0	9.4603	9.3849	1.3058	0.5614	0	0	0.8814	0.961	0.1617	0.2573	7.9462	0.2411	0	0.4538	0.7383	0.2386	0	0.2057	0	0.1953	3.0949	0.2778	0	2.4004	0.4878	0	5.0161	0.3504
5	134	0	0.9204	1.1325	0	0.1913	0.1386	8.5588	2.1084	0.1214	0.1988	4.8943	0	0	8.2758	1.4699	0.45	0.1038	0	0.2584	2.3074	6.1489	6.2108	0.1586	0	0.1632	0.1316	3.4443	0.3317	0	0.1537	0.8757	0	0.1584	0.4501	0.1381	0	1.5669	0.1925	0	0	3.4293	0.5999	0.272	0.2937	0.2829	0.271	32.2625	0
5	135	0.2222	2.4521	4.8696	0	0.199	2.286	6.3321	0.1458	0.1999	0	1.8044	0.3115	0	7.5617	0.3042	1.2675	0	0.2933	0.2906	0.5169	4.1125	50.551	0	0.1258	0.1468	0	0.2558	2.199	0.1749	0	0.3866	0.2436	0	0.7038	0.4124	1.9411	5.9038	1.6488	0	0.2299	1.5863	6.1357	0.2562	5.3263	0.1034	0.6225	5.3574	0
5	136	0	3.8302	7.4914	0	0.149	6.8167	2.2447	1.8196	0.197	0.6015	2.1354	0	0.3197	6.9378	0.3831	0.2781	0.3183	0.2572	0	0.3378	2.6681	150.536	0.1581	0.8578	0	0.2873	0.1246	5.3457	0	0.1672	0.6413	0.2122	0.4078	0.9931	0.3839	13.6876	4.7346	6.0279	0.2734	0.2796	5.446	6.1603	0.2403	1.9419	0	0.9856	1.3736	0.4912
5	137	0	1.8375	5.014	0	0.1957	4.8197	4.4521	1.4315	0	1.3825	4.0229	0.2607	0	5.0245	2.4865	0.3211	0.8346	0.2654	0	2.5441	5.2693	8.0909	0.1392	6.5262	0.1298	3.5577	0.1363	2.0545	0	1.9146	1.4171	0.2469	1.5459	0	0.4823	12.2486	4.7494	0.8533	0.295	1.5971	3.1057	7.6484	0.2463	7.4588	0.2625	0	0.5782	1.6683
5	138	0.113	1.2575	1.8213	0.2013	0.1261	1.2081	6.4662	0.201	0	0.3892	5.1534	0.2979	0.2537	4.8215	4.8664	0.3392	0.6908	0.3033	0.1944	4.2881	5.0445	3.8345	0.9015	7.3195	0.3857	5.961	0	1.9773	0.1328	5.2904	1.3998	0.2515	8.8391	0.6592	5.9335	8.911	7.9862	0	1.5175	5.3758	2.8838	6.1726	0	21.1911	0.1132	0	0	1.9765
5	139	0.7861	2.3881	2.9396	0.1856	0.1833	0.8458	4.8762	6.4896	0.1923	5.7205	5.3717	0.3299	0	2.5113	1.3297	0.9102	0	0.3304	0	0.3908	1.9424	0.6924	6.3277	3.7548	0.6829	2.5863	0	1.4729	0.197	1.2134	1.4519	0.2394	6.1996	3.7108	7.4852	5.7944	1.9265	0.1746	0.2819	0.4217	5.9624	4.1084	0.2494	5.9798	0.2518	0.2026	0	1.2616
5	140	6.0908	1.3609	5.4102	0.2348	0	0.7683	0.441	6.6887	0	12.1408	7.1103	0	0	1.1825	0.159	0.8105	0.336	0.3336	0	0.3341	0.9949	0.4037	16.3911	1.35	0.9507	1.6315	0.1269	1.6735	4.3861	0.5842	9.1821	0.2687	5.9509	1.9538	1.0793	1.0521	0	0.0989	0.2856	0	5.6916	1.2204	0.2653	1.9558	0.6142	1.5808	0.2898	0.4774
5	141	0.7471	1.0851	0.3422	0.1973	0.1506	0	0.8811	1.7969	0	13.6891	4.3928	0	0	0.3591	0.2688	0.9403	0.584	0.9228	0.3229	0.3276	0.1059	0.5413	43.9002	0.4138	1.5563	1.0536	0	0.9451	12.8692	0	6.3345	0.2423	0.6969	1.3427	0.5642	0	1.4384	0.4399	0.2703	0.2889	4.3252	0.2445	0.2475	0.5966	0.8576	1.5689	0.2635	1.9032
5	142	1.7503	1.0671	1.4955	0.2015	0.1995	0.1818	1.4105	0.4129	0.1803	9.9323	1.1366	0	0.2815	0.342	0	0.5225	0.3151	4.9113	0.3267	0.8583	0.1293	0.3937	36.5219	0	0.8628	1.6175	0	1.7217	13.5604	0	1.8429	0.2586	1.5286	0.3803	5.4496	0.2581	5.9882	0.7283	0.2892	1.0739	0.9415	0.2731	0	0.4844	0.759	0.4098	0.2727	2.1823
5	143	5.3895	0.422	2.1276	0.2002	0	0	1.5287	0	0	7.0636	7.6209	0.7841	0	0.297	0	0.2951	0	1.3234	0	5.0446	0	0.7018	9.5526	0	0.141	5.2185	0	5.2035	0.8678	0	5.7448	0	6.2103	0.6184	3.4529	0	1.1995	4.2577	0.6069	3.9506	1.1112	0.2865	0.2826	0.2901	0	0.2421	0.2913	0.615
5	144	3.262	2.9556	2.9864	0.5967	0.4256	1.1397	4.4314	0.1838	0.3163	3.2753	6.6487	4.5718	1.2298	0	0.3402	0.3201	0.6012	1.6448	0	3.5068	0.1607	9.6734	11.0526	0	2.4564	1.2856	0.1684	4.3716	4.7769	0.1436	1.8305	0	10.503	1.009	5.9646	0	0	3.3131	4.6284	2.2117	4.7583	0.2871	0	0.4554	0.2916	1.5407	0.5899	1.9197
5	145	0.3805	1.4677	4.2317	0.611	5.3333	4.3042	0.474	0.2012	0.1617	1.0699	3.241	0.5337	12.9296	0	4.4901	0.3285	3.0096	1.1763	0.329	0	2.9271	4.1801	10.4488	0	6.0684	0.8779	0	6.6045	5.8887	0	0.3785	0	21.493	0.3932	8.0086	0.2431	4.1288	4.3233	9.5625	0.7129	6.771	0.2451	0	3.8353	0.4058	1.2107	1.0273	2.7625
5	146	0	2.1137	6.4428	8.0891	0.2227	5.0704	0.6717	0	0	1.6218	2.1745	6.3764	0.8865	0	7.5841	0.2851	3.7741	4.7879	0	0.7892	6.449	0.5233	10.2101	0.1805	11.9886	3.3722	0.1416	1.6455	0.6348	0	1.867	0.3419	16.195	4.0716	7.003	0	7.0586	1.3262	9.4638	0.2792	7.9179	0	0	5.7988	0.5259	0.2947	0	0.3798
5	147	0.2353	0.9164	8.515	16.6577	0.1858	7.5794	1.2459	1.1215	0.7855	1.7353	7.4358	4.87	0.2549	0.3309	6.1716	0.3281	1.5564	6.9693	0	6.4103	1.4449	1.138	4.158	0	5.925	4.4062	0.1545	6.1036	1.4897	0	5.5467	0.149	4.0352	1.4702	4.5133	0.1719	1.5575	0.9549	14.3372	0.9752	5.462	1.0787	0.2874	1.612	4.669	3.99	0	0.569
5	148	0	2.7624	7.0869	5.5517	0	6.5131	6.2503	9.8721	4.0911	0	10.2164	1.2983	0	0.1139	3.9579	0	1.8931	2.4413	0	4.8047	0.9266	4.2361	4.2193	0	0.3478	1.2505	0.1222	5.816	2.8683	0	1.4915	0.3242	0.469	0.7002	2.3202	0	1.005	1.8104	5.889	5.1335	6.6987	3.4978	0.3633	1.5917	4.236	4.6487	0.2785	0.7413
5	149	0	16.9214	7.0168	1.1886	0.1351	1.2682	0.8251	10.3889	7.8221	0.5479	11.5484	1.8556	0.3411	0	5.0043	1.5082	4.9842	1.3604	0.3248	8.2009	1.3956	0.7649	3.5135	0.1357	0	2.965	0.1704	5.1164	6.3151	0.2377	0.8253	0.169	0.5274	0.4366	4.3636	1.1538	10.2451	2.1771	1.7297	0.7913	6.1235	1.4103	0.9835	0.6935	3.7574	0.2886	0.1371	0
5	150	0	13.2766	5.4919	0.9133	0.1658	3.453	1.062	7.3527	7.2043	6.7596	10.0109	4.8585	0.5673	0	1.2725	4.8844	6.0876	4.8772	0.3161	6.5719	0.9339	0	3.4779	0.0959	0.9041	2.5074	0.2483	8.2715	1.5609	0	4.3407	0.2456	0.568	0	12.6629	1.6236	7.7614	1.0011	0.4827	4.7097	4.3739	1.0932	5.5096	0.481	0.2427	0	0.2714	0.3678
5	151	0	5.8625	4.7184	0.3194	0	7.1337	0	4.3824	6.3049	1.5433	8.6631	1.3109	0	0.3318	1.7878	8.2967	0.758	3.5509	0.3257	1.9309	0.889	0.0923	6.2962	0	1.5959	6.2309	0	7.2038	0.4755	0.1975	8.9916	0.1615	0.2477	0	66.3504	0.5718	6.5336	0	0	5.7522	5.262	0.2907	2.8085	0.2693	0.2751	1.6473	0.1275	0
6	152	0.1498	4.833	2.4783	0.1355	0	7.0895	2.1048	6.2706	12.6488	0	10.3262	1.3071	0.3351	0	1.1232	2.0582	0	2.0749	0.2583	1.6986	2.8385	0.3472	9.9354	0.1234	0.4319	12.0775	0.3164	4.1386	3.6288	0	8.0262	0.0942	0	0	85.2221	0.5402	2.5513	0.7364	0.4318	3.2116	11.8408	0	1.8988	0	0.3911	2.4522	0.3186	0.1265
6	153	0.3683	12.3554	2.4564	0	0	6.3716	10.1257	7.7834	15.2329	1.7242	5.3154	6.7587	0.908	0.2755	1.6304	0.4623	0.2827	1.5124	0	3.689	27.6828	0.8379	3.5231	0	1.3577	4.5987	0.226	3.8031	9.1585	0	11.0841	0.6194	0	0.449	2.7922	1.2879	2.244	1.1976	0	4.2819	27.7	0.4414	9.5524	0	0.1614	5.716	4.2467	1.5671
6	154	1.1875	6.3175	3.0808	0	0	5.7589	7.0111	8.7581	12.3127	2.0525	2.3049	5.5608	0.9892	0	2.4582	2.7985	0	1.4	0	9.3854	17.1645	1.0505	1.2616	0	20.2158	5.8483	0	0.4292	0.5992	0.1205	8.5684	1.2349	0.1567	1.12	1.1817	2.2185	6.476	1.2303	0	4.3846	37.0933	0	2.0286	0.755	0	2.4179	6.5419	8.3701
6	155	0.8855	1.9091	3.9346	0	0.2591	6.4577	9.9785	9.8758	3.8443	0.97	0.9335	4.263	1.0715	0	0.876	1.7899	0.2803	0.3418	1.0913	12.5379	10.4493	0.5111	1.0283	0.1136	3.5367	9.7726	0.2942	0	0	0.6135	11.2591	0.5205	0.2336	1.5094	2.7759	0.7635	11.5319	11.493	0	4.5956	12.528	0	0	0.6007	0	2.6659	1.7375	1.5832
6	156	10.9633	6.9924	3.3482	0	0	5.6404	10.1737	6.7685	3.239	0.8991	1.0813	6.6496	2.393	0	0.3166	1.1908	0.2057	0.1114	4.0955	12.2949	24.796	0.4239	0.959	0.2882	4.8858	10.8274	0	1.5279	2.2246	0.4088	15.7006	0.6271	0.3652	1.0104	9.3926	2.973	33.417	7.7017	0	4.5024	10.269	0.15	0.4026	0	0.1127	12.08	1.866	12.4878
6	157	32.3295	12.9165	6.1318	0	0	13.9709	5.2648	6.1501	4.7974	0.4239	2.3414	8.3417	0.9436	0.161	0	5.928	0.0932	0	31.0938	14.7426	7.9658	0.4851	1.4193	0	2.8778	2.3238	0	14.4039	8.338	0.6845	7.8891	0.6887	0.3955	0.1063	51.4108	3.9761	17.1561	0.8112	0	2.7059	5.9328	0.2222	0.1385	0	0.2532	16.3239	1.2296	3.5997
6	158	6.0985	2.2181	6.8961	0	0.6727	12.1334	3.1013	10.786	8.8323	0.5211	6.6388	2.9792	3.1639	0.3268	0	2.5946	0.3569	0.1807	0.4135	8.0415	1.2381	0.9828	8.2967	0	5.914	1.2312	0.3902	33.4565	2.7847	0	2.7819	0.2149	0.2951	1.2167	11.3992	1.2121	4.602	7.1753	0	4.0378	6.1671	0.272	0.4232	0.414	0.6159	11.8065	0	1.5495
6	159	3.5015	2.2119	5.6591	0	0	9.418	2.0829	1.7613	2.9603	1.5997	6.4256	0	5.5642	0.4642	0.1862	1.0799	0.7263	0.2191	0.6455	5.9522	1.1347	1.0747	11.3424	0.1903	5.1158	4.4071	1.2965	12.3948	0.4546	0	0.9364	0	0.3519	1.2814	5.356	0.8194	2.717	12.2552	0	13.6308	3.7501	0.176	0	0	0.996	7.3855	0	4.4351
6	160	2.9691	6.1047	4.8488	0.5378	0.1709	8.3909	1.2167	0.3711	0.7605	5.4153	5.9841	0.3758	2.4803	0.4497	0	5.5293	2.0916	0.2029	0.6229	2.1507	7.4273	0	2.5624	0	2.7953	7.8038	2.2688	8.5647	1.35	0	1.2258	0.3572	1.1785	1.0868	2.3385	0	4.1213	64.0988	0	22.4081	2.5868	0.4357	0.5691	2.2493	0.9617	2.1429	0.6057	2.7551
6	161	8.667	15.9992	2.1901	0.9894	0	7.6571	0.8271	0.6942	1.3667	7.9335	3.5812	0.3912	0	2.2945	0.3594	4.1894	3.4672	0	1.4523	5.5934	6.0412	0	0.6415	0.209	1.3539	49.8703	1.0346	7.5598	2.5217	9.0075	1.3608	0	1.2944	1.1052	0.8277	0	5.6941	8.3036	0.5748	9.7612	2.683	0	1.7473	2.8766	0	2.0351	0.6121	3.9977
6	162	17.7881	34.6117	1.7352	1.3583	0.2388	5.8207	0.4554	1.1122	1.8217	3.7588	2.5482	0.1368	0.1779	7.4387	0.4079	4.8091	2.859	0.1023	3.9698	5.5575	3.7485	0.1791	1.0219	0.5281	0.4758	48.4871	0.2723	6.7677	1.2241	6.0296	1.3523	0.3189	0	0	0.5543	0	8.0545	4.7487	2.1938	6.067	1.2067	0	5.7732	7.3198	0.1931	1.7309	0	3.6418
6	163	9.4164	5.4659	2.6168	1.927	0	4.1841	0	1.4198	2.8879	4.5361	2.3516	0	0	12.0032	0	3.5857	1.3338	0	1.5943	3.0414	4.3151	0.1844	2.3774	0.6332	0	0.514	1.0378	6.9891	2.6006	3.4586	0.9223	0.3678	0	0	5.7082	0.7864	4.5683	0.7029	2.0093	4.4152	0.6146	0	11.8752	39.4416	0	0.3129	0.5805	4.4084
6	164	17.5703	6.0954	3.0238	2.4153	0.3619	2.8115	0.9246	1.8052	3.6892	4.0532	4.129	0.1712	0	8.6588	0	2.7187	0.0978	0.3643	32.6961	2.3307	12.5475	0.4133	1.0007	0.1738	0	1.0853	11.662	11.307	30.5697	1.2504	0.8359	0	0	0.2209	15.0868	2.1902	4.6687	1.0678	1.7269	1.8851	0	0	4.8	3.851	0	0.2291	0.3008	6.0103
6	165	15.3294	5.9955	2.3099	2.5654	0	2.1366	2.4344	0.9077	0	4.0728	10.5618	0.3582	0	7.8239	0.3459	1.3603	0	1.7361	1.4649	1.6508	8.4657	1.2665	0.5053	0.3366	0	1.1093	58.17	4.5587	3.9979	1.0905	0.4618	0.1759	0	0	1.8819	0.7317	7.635	2.7728	3.0562	1.3219	0	0	2.7193	5.2242	0	0	0	2.0448
6	166	4.9702	3.4411	1.1742	9.7203	0	1.5715	3.1116	0.912	0	4.0865	6.0531	0.4023	1.6645	4.1432	0.2332	1.4183	0.6574	1.1365	1.3953	5.3157	8.1178	3.4394	2.4626	0.1929	0	0.4909	158.189	1.7687	4.0404	2.7789	0	0.1027	0	0	2.5333	1.2008	1.2748	1.1126	2.5036	0.6965	0.4385	0	3.9785	2.5662	0	0	0	1.3199
6	167	3.3132	3.8592	2.3208	9.0738	0	4.1606	3.9963	0.7177	0.2278	3.1441	8.623	0	9.9002	1.1825	0.2485	5.3662	4.0296	0	0.3631	14.6359	4.8067	4.1245	3.9078	0	2.5783	0.7324	84.7188	0.488	5.4747	1.5226	0.5757	0.303	0.2434	0.3779	2.3465	1.4022	0.4061	0	1.4792	1.1565	0	0	5.2714	0	0.6293	0.2188	0	2.78
6	168	6.4132	2.5199	4.9835	4.0066	0.4789	8.0158	8.2977	0.8734	0	1.3992	6.6862	0.4549	3.1493	0	0	1.0542	4.4628	0	0	12.6772	1.9553	4.7539	2.2476	0	51.2536	0.2344	16.136	0.1071	7.6341	0.5357	1.2557	0	0	0.0985	1.719	2.4617	0.4151	0.5449	0	0.7124	0	0.6032	13.7852	0	1.8919	0	0.607	11.039
6	169	10.988	5.0424	5.5365	4.8317	1.5295	6.1684	5.692	1.2865	0	0.7373	5.9406	0.7415	1.6576	0	0	0.3693	3.5524	0	0.4679	4.298	0.6654	2.7545	3.4785	0.3212	12.8022	0	6.5706	0.245	4.2378	0.631	3.5776	0.374	0.3546	0	4.5789	11.6876	0	1.2076	0	0	0.8352	1.2685	34.7449	0	2.0029	0.7038	0.5877	12.4604
6	170	7.3281	4.0823	2.381	10.4379	0.9518	2.1119	3.091	0.9288	0	1.184	9.9059	0.5624	6.4429	0	0.4568	1.0632	26.2868	0.1679	0.7036	3.805	1.0474	1.122	12.6749	0	3.066	0	6.6343	0	2.3068	9.7322	0.7411	0.09	0.3928	0.3461	7.4765	11.5709	0.3895	9.4817	1.0303	0	3.2668	1.0474	10.5111	0.3415	3.066	0.6108	0.4568	4.0118
6	171	4.3872	2.4136	1.1227	1.3786	3.1221	0.7452	2.1448	2.0792	0	1.7778	8.5281	0.47	21.4798	0	0.432	4.6933	7.5432	0	0.466	1.0192	3.2847	0.4186	17.9127	0	1.6163	0	6.1455	0	6.456	4.0171	0.1169	0.1099	0.727	0	6.1788	2.5641	0	0.7223	1.7424	0.2928	7.5998	4.9308	4.5306	1.2569	1.7665	0	0.6208	1.2641
6	172	0.3153	1.2565	0.4671	0.2223	18.9643	10.4585	0.8881	2.9786	0	1.7832	8.0916	0.9992	8.4418	0.2504	1.6781	1.3438	11.0453	0	0.2446	0	2.7605	0.5024	3.5083	0	4.1528	0	5.317	0.3493	9.4726	0.9727	1.3481	0	2.7698	0.225	3.3019	2.046	0.2169	1.2451	0.7102	0	5.1734	4.3276	2.1772	1.3474	4.9661	0	0.4637	3.0713
6	173	0	0.1906	0.9162	1.1938	4.3443	12.7609	0	3.5445	0	4.2076	3.2253	0.3705	3.5663	0	1.71	4.2863	8.9851	0	0.1301	0.2563	5.1889	2.0578	3.8809	0	5.1636	0	2.79	0	3.9615	1.2683	2.861	0.5045	1.9504	0	4.6232	3.1304	0	1.4562	0.2847	0	5.0504	0.7623	2.4693	0	7.0909	0.6387	0.4989	10.3333
6	174	0.183	0.1598	0.702	3.9449	2.7658	9.1581	0	4.3626	0.3528	12.4247	1.6669	0.7187	2.9913	0.5206	0.3501	7.7166	2.5241	0.4811	0	0	4.6081	3.8287	19.1545	0	1.8942	0.3117	4.6661	2.7666	4.9389	0.588	2.8445	1.1849	0.2271	0	3.6231	2.15	0.3982	0	0	1.2856	3.0825	0.2103	0.6472	1.4229	3.1842	3.3305	0.45	9.4039
6	175	0	0.0973	0.7859	3.2849	13.1568	7.3843	1.7668	5.5992	0.1819	3.9081	2.0305	0.4237	7.9367	0	1.6713	6.3638	0.9925	0.9579	0.189	3.003	3.7766	13.5427	9.3089	0.2776	9.1903	0	11.494	4.5092	6.9117	0.4448	1.857	2.7029	0.4363	0	3.0756	0.4997	1.1881	0	0	2.6422	2.0222	0	0.4471	32.3966	18.4717	7.6395	0.4874	4.9303
6	176	0.1341	0.161	0.2799	0.475	18.4735	3.9758	3.6087	6.929	0	2.5311	1.7124	0	11.6836	0	4.7718	3.5068	0.7491	0.2001	0.8464	27.8891	3.1592	15.1256	1.3852	0.1411	4.5704	0	8.501	1.6595	8.8765	0	1.572	10.2793	0.6797	1.6145	0.9293	0	3.3781	1.4961	0.1443	1.8344	3.6709	0.6019	0.2257	3.2893	77.9619	2.3106	0.6134	4.3624
6	177	0.2125	0.1647	0.7216	2.3639	16.9345	2.7149	5.703	6.8298	1.4404	6.3799	2.3149	0.8381	8.8172	0.2779	0.3656	4.1649	0.5762	2.823	0.8298	23.0821	4.5892	5.1317	0.3633	0.3387	1.2815	0	2.2898	2.1381	5.8271	0.3625	2.6023	8.2718	0.3818	11.6098	0.4321	0	5.8612	10.5497	0	1.2182	3.0611	0.7435	1.6096	2.0415	46.4866	3.0158	0.7016	7.6042
6	178	0.2183	0.857	1.3498	3.6434	13.069	3.9219	5.2785	4.326	14.5303	7.8672	2.6487	1.4398	8.1868	0.2544	0	8.5164	0.1645	15.6914	0.3606	17.9458	4.8314	3.0315	3.9139	0.1202	1.5526	0	1.2865	7.7381	3.6429	0	2.3647	3.2107	0	4.8946	0.4278	0	0.9821	8.4189	1.2239	0.5191	0.7168	0.7386	11.7405	0.7081	3.2047	1.201	0.5048	6.565
6	179	0.1672	0.5263	1.3245	1.8849	14.2572	4.3903	3.8031	4.0257	17.6027	7.5936	4.4342	1.8177	60.4636	0	0.2524	6.1638	0.1527	10.5656	0.7845	7.6555	55.4035	3.5765	1.9668	0.2147	4.7014	0.1956	1.9774	7.1862	1.8376	1.8249	10.147	1.3072	0.4575	2.7668	0	0.6655	1.8408	4.7971	1.0852	3.5491	0.6265	0.6236	13.5465	2.6252	4.2614	0.5117	0.5494	6.8804
6	180	0.2203	0.3399	0.7295	0.6089	14.965	5.0274	1.9819	4.9336	19.946	11.4947	4.6835	1.7472	7.3327	0	0	3.8383	0.368	7.1305	6.0736	1.7234	59.5533	1.2915	1.5738	0	1.5004	0.3586	21.9423	4.7851	1.217	9.56	5.3419	1.7066	0.2369	2.3306	0.9576	8.1936	4.8041	0.9647	1.3333	7.4781	1.2408	0	41.7899	1.1489	1.5839	3.6587	0.9788	6.6623
6	181	0.7154	0	1.7942	2.9969	17.336	2.5139	1.7723	9.0189	18.7189	8.9146	3.7306	1.2737	10.4918	0.2415	0	2.2862	0	1.3237	14.05	0.3842	10.947	1.5409	2.9625	0	2.4908	1.1584	56.7868	3.55	3.6146	1.1913	7.2541	1.3438	7.0622	0.4114	0	2.8114	0.8748	5.4236	0.8146	1.8786	0.7779	0.2887	13.4314	0.4912	1.7168	7.4384	0.5425	4.236
7	182	0.7589	0	0	13.4292	18.7516	0.9538	4.8745	17.1393	9.8343	9.4837	4.9261	0.1648	15.5391	0	0	2.6534	0	0.3832	6.1074	0.1777	2.8334	0	15.8345	0	3.7755	0	4.186	5.7106	20.0102	0.6262	26.8032	0.8501	24.2207	0.8747	0	5.2312	0	6.4777	2.8393	0	0.4452	0	10.7046	0.146	1.1245	13.1879	0.1289	4.0456
7	183	0.2006	0	0	0.8395	13.3538	0.8095	1.4108	22.3577	3.8994	9.8077	5.1566	0.0908	12.9646	0	0.1688	2.3533	0	0.0995	14.0451	4.6264	1.7862	0	21.4608	0	5.083	0.2778	3.1797	3.5433	3.498	1.9731	23.3917	18.9898	23.4993	2.7498	0	6.005	0	5.8718	10.6511	0.4921	0.4415	0	14.0571	0.1213	2.4184	12.3737	0	3.9353
7	184	0	0.3486	0.6191	1.0341	13.6058	2.3668	2.3802	27.2108	4.1911	5.1298	13.07	3.5909	28.9674	1.5223	0	2.8454	0	0.6038	8.5089	16.6361	0.9656	0	9.593	0	2.9011	0.6962	5.21	4.3959	6.01	8.7816	2.0811	23.9886	1.2128	3.1951	0.608	3.1523	0.5497	17.7484	9.087	0.0921	0	0	11.9135	0	4.2871	13.834	0	2.514
7	185	0.5923	0.6339	0.2337	0.5354	19.4771	8.2175	3.4777	20.7827	5.8117	1.5599	24.5069	4.7078	30.8049	10.3746	0	8.2564	0	1.1765	5.922	14.6101	0.7718	0.3849	4.3043	0	1.8596	3.7846	1.4993	1.5839	3.1614	1.8497	0.1072	9.0902	1.5311	2.6775	1.6993	3.2295	2.904	18.5663	6.9179	0.1175	0	0	23.2525	0	11.5138	23.938	0	0.8154
7	186	2.439	0	1.384	0	20.2209	11.9264	6.0786	20.6127	6.5934	0.6601	3.4543	0	13.0689	6.2743	0	8.1859	0	0.2562	12.1646	24.2826	0.7009	1.5789	1.4693	0	2.3096	5.8676	1.1411	0.789	2.9845	16.2714	0.0959	2.6913	0.2002	16.9353	0.8627	4.4405	2.9366	5.8435	12.5309	0.097	0	0	20.5745	0	1.0628	16.8881	0	0.1619
7	187	4.4886	1.1014	5.9581	0	7.985	15.2019	4.3825	16.9287	9.9955	3.0035	2.5722	2.386	5.4037	0.6441	0	10.4979	0	0.2223	10.7933	26.331	1.1965	2.2923	1.5315	0	1.8365	1.7922	1.6247	1.098	11.8182	6.5271	2.0627	0.2328	0.3165	5.3382	0	1.2555	1.9938	2.0146	9.0397	0.8601	0	0.2753	8.0177	1.9698	0	17.3241	0	4.0257
7	188	4.1964	0.8614	11.361	0	4.5027	21.7158	1.6245	6.708	5.3067	15.5041	3.0531	24.0528	6.4043	1.6775	0	14.5336	0	0.3602	7.7501	17.2662	2.3182	0	3.6315	0	18.1812	0.5978	1.2129	5.6122	24.6817	18.6795	1.5632	0	0.4211	2.7837	0.1016	1.4866	4.4609	5.7741	4.823	0.2451	0.6695	0.8928	2.6614	13.7397	0.6105	11.0857	0	6.3012
7	189	2.2121	1.6952	11.1185	0	6.135	16.8542	1.4308	4.0203	1.7117	8.1272	1.7563	7.1135	15.6427	20.6837	0	8.3487	0	0	3.8431	4.8892	2.8784	0	7.7739	0.12	24.1979	0.2845	1.45	3.2321	5.9022	19.99	0.3326	0	1.1749	3.8732	3.2079	1.8015	11.442	14.9082	7.6992	0	0.6298	0	0.5868	4.5122	0.8815	10.8982	0	9.5569
7	190	2.5129	3.4602	9.5659	0	11.9757	12.9476	1.4699	3.4599	7.1047	6.6029	1.6842	0	11.5327	13.2681	0.5836	13.0314	0	2.3332	9.0222	2.9678	22.0609	0	7.6311	0	13.2137	1.8959	12.9053	1.7158	20.5538	12.5471	1.5844	0	6.5718	9.1581	22.5379	2.2579	3.9517	9.2992	7.4982	0	2.0348	0	0.11	2.7081	0	14.5331	0	6.7461
7	191	3.3843	4.6748	3.8039	0.1178	12.2931	5.8522	2.4554	1.4241	17.5529	5.3223	4.0381	6.9563	19.9832	17.3976	2.2832	12.9295	0	21.0372	9.747	2.0438	17.2192	1.908	8.8847	0	10.0133	6.4019	10.0931	0.2287	6.4246	5.2116	0.4434	0.3028	14.5767	12.4743	24.6849	1.8239	2.433	14.6446	21.3971	0	5.3614	0	0.1847	0	0	14.7031	0.2011	8.0596
7	192	6.9245	9.2785	4.7133	0	14.1314	7.094	6.1235	2.1818	16.7751	6.7616	6.9233	5.7284	18.5725	24.9244	0.1359	9.5987	17.3144	12.343	3.0726	4.5639	2.8118	28.9012	7.0388	0	8.5349	12.5278	2.5465	0.2136	5.3857	5.7625	1.2719	20.1381	14.697	10.8474	16.9984	7.4491	3.6451	17.1999	14.937	0	6.522	0.8646	0.4997	0	0	10.8477	0.462	6.1696
7	193	34.0725	5.6435	6.6151	0	8.746	3.8361	8.1513	2.7919	14.0012	12.1138	8.0706	0.2605	9.6837	12.1797	0.2475	14.1164	3.8025	7.347	5.797	18.1988	1.5534	20.6243	3.3666	0	6.7921	12.8164	1.7192	1.8104	5.6938	2.2834	0.4349	23.0069	1.4738	9.6308	18.7994	2.4747	4.2064	5.4706	2.4919	1.0266	6.4026	13.295	4.1656	0	0	3.1064	0.1062	13.1271
7	194	5.996	4.0118	15.1764	0.3457	2.2048	3.9833	6.9183	6.4819	6.9329	11.9354	5.6589	7.6872	5.3886	1.4069	0	5.7646	0.2103	16.3899	23.6068	20.1118	1.5739	8.3505	1.18	0.1555	3.3414	11.3833	1.4097	4.1446	5.7006	3.178	1.7665	5.27	0.1889	7.956	8.7974	1.59	2.4146	16.8534	6.4366	20.2119	11.145	9.701	6.6713	0	7.4831	2.0856	0	12.2815
7	195	7.3407	5.1571	1.6976	3.0169	0.2828	3.2431	3.8682	18.8892	7.9422	11.5457	5.7354	13.5821	2.7115	0.1729	2.2616	4.6083	0	3.9891	45.4921	21.1582	0.8465	2.372	0.8163	0.2098	1.7326	12.1702	1.5252	17.3531	6.306	5.5407	1.8057	1.3613	1.1797	7.6002	2.7042	0	1.4436	17.274	3.2776	21.1002	7.5079	10.9145	5.2998	0	26.3032	12.1859	0	5.6564
7	196	14.0559	7.0927	2.0183	2.4394	0.3121	5.2101	11.1961	4.1115	13.9262	10.9724	13.8276	7.6473	6.4345	0.2036	5.4007	4.1607	0	2.9038	213.898	10.3973	1.768	1.271	1.7983	0	5.9426	11.5405	8.7521	4.7058	4.2586	7.6313	1.704	3.1856	3.7292	13.6262	1.7968	0.1378	2.6978	9.1468	8.0932	0.5624	5.6284	5.4184	3.7926	0	24.004	12.1717	0	3.4847
7	197	1.8699	5.6856	2.3389	0	0.5117	20.58	5.2907	5.0235	17.7896	6.2761	9.6755	10.0483	9.6535	1.1592	0.7499	5.2131	0	22.4781	3.3952	17.7841	2.604	0	2.4385	0	23.5548	13.2364	17.8219	6.3792	4.5315	8.4235	1.7944	15.2427	6.0662	14.4322	2.3046	0.5787	1.2687	5.3668	15.6833	0.6128	3.1219	3.9981	1.7641	0	24.9262	9.1617	0	4.5154
7	198	2.4954	12.0076	5.9007	0.7434	1.4174	8.9422	2.2105	12.6283	15.8166	6.3377	2.6257	10.5834	8.2212	0.1527	0.1608	2.0801	0	7.8088	3.8768	17.2322	1.7125	0.3485	2.9577	0.6522	9.6959	8.9063	6.0326	13.136	2.9306	8.2811	9.7775	12.1375	23.6068	9.7364	3.7949	0	1.7283	10.0807	3.1299	0.6224	4.9337	12.2892	2.2125	0	19.3825	1.207	0	11.4651
7	199	8.5091	39.5033	6.2466	4.0862	0.2121	2.6034	0.2158	15.2272	4.5804	3.3443	5.7816	6.9838	3.4406	0	0	0.2712	0	19.0418	6.0544	12.0882	3.1449	0.6823	5.6828	1.7225	6.6593	2.0167	7.7974	7.5307	1.5479	17.8126	5.1236	24.9435	10.8028	4.0282	20.8393	0	2.9994	4.4263	3.1796	0.1331	5.9384	5.0385	5.0788	0	6.9994	0.449	0	8.1187
7	200	21.7449	5.6251	2.0357	8.6006	0	1.4866	0.4574	4.6732	2.0268	3.4194	4.1205	5.5341	1.5482	0	0	0.2284	0	8.6362	3.1581	9.4544	5.7308	9.089	3.3162	0.2533	6.3563	1.9798	3.5207	8.7975	0.2588	71.1967	3.1742	11.7504	5.0832	1.886	12.6454	0	11.2657	3.8132	9.2406	1.7503	6.5514	0.6176	4.991	0	3.0638	0.6081	0	6.3546
7	201	5.6656	8.0202	3.1137	28.0071	0.8244	2.3936	0.2935	20.6781	6.9133	6.6545	12.9174	5.1537	5.4409	0.6624	0	0	0	11.1216	3.4179	10.0029	2.6562	7.1662	0.6776	0.206	10.2215	1.7741	1.2448	8.2203	0.7092	5.9729	5.9937	3.2484	4.9399	1.5784	20.4636	0	21.6628	10.8232	10.2418	0.5268	3.4647	5.2553	1.395	0	5.3225	0	0	9.9275
7	202	2.8457	9.2033	7.1501	31.3745	1.2237	14.8934	0.2614	12.8601	11.9076	14.9928	7.1447	0.8059	11.9715	0.7148	0	0	0	7.5179	20.9163	8.7824	1.2047	1.1093	1.537	0.1267	4.7562	1.9428	2.3269	12.993	1.7091	2.8468	9.9627	5.0643	5.1033	1.0588	5.5888	1.2654	12.9508	13.0318	7.4075	1.7088	1.8488	8.241	1.83	0	8.7757	0.1396	0	4.9795
7	203	4.8075	6.4443	26.919	27.6903	0.2267	12.9878	2.2871	37.3602	19.1361	10.5047	8.803	1.3229	15.3793	0	0	5.7465	0	1.5618	9.8203	8.1285	1.508	2.3355	0.7545	0.2325	5.6773	3.6818	3.0298	3.4753	5.9685	1.9626	6.6507	13.0899	5.3131	3.1979	0.5945	28.35	8.0582	13.8485	1.8259	17.7967	4.6131	2.1917	3.1457	0.798	16.8395	0	0	3.509
7	204	15.5933	8.1304	99.2142	8.5433	2.0225	7.7387	10.3655	4.1744	17.2535	11.8897	2.6341	3.8586	7.8647	0	0	6.5228	0	2.6198	2.4742	10.0256	1.7259	19.1438	1.2911	1.7057	2.6315	1.5638	4.295	9.9088	8.4778	6.4706	8.1471	15.4899	5.1482	32.0547	3.8283	25.2786	15.849	3.2612	1.2296	21.7728	8.1396	2.2648	2.5467	0.196	8.6531	3.2374	0	3.54
7	205	17.5776	9.6277	29.019	4.8948	9.69	9.1824	4.5274	6.1464	21.9858	9.7836	2.594	19.2304	8.9718	0	0	16.8598	0	6.6348	4.0636	14.0127	3.222	20.4396	2.2741	3.114	2.8676	1.5166	15.4708	6.5079	8.0445	4.2573	23.8487	8.5142	17.0615	1.8027	5.3518	19.6585	6.3154	4.2772	1.3815	23.5559	6.6345	5.8776	5.5365	0.264	8.8051	11.9612	0	6.6019
7	206	9.4785	5.5089	1.3239	15.2854	24.7933	13.1413	3.4075	4.9052	10.1032	14.7328	1.9131	4.0264	13.1299	0	0	25.3136	0.2344	19.8098	16.2448	9.8664	14.1103	4.3264	8.0982	1.4794	8.0273	2.254	13.4806	2.9996	11.4498	1.3839	16.2933	4.6635	19.8415	1.8539	3.4435	16.1883	7.6846	17.1329	1.7364	6.4705	39.1416	10.7528	20.2983	1.5825	16.2611	13.0511	0	5.0712
7	207	9.3679	3.9016	3.5759	5.6295	3.4134	7.4748	3.4443	4.633	17.0033	9.0301	1.5396	1.1938	10.3519	0	0.1081	24.5351	0.5635	12.1495	15.4449	9.0726	15.7015	7.842	6.9396	2.8534	13.2591	2.8499	11.7504	6.9496	8.4346	0.509	6.0179	2.3871	9.6263	5.8294	1.7182	8.8589	1.7135	8.845	0	0.62	97.004	7.5402	3.8279	1.6159	23.1732	3.776	0	5.0571
7	208	7.5791	9.0238	5.2394	2.0458	2.9568	10.4122	7.4216	3.4493	14.3809	9.2734	1.5813	1.0202	4.7985	0	0.6714	17.2461	0.6896	3.7397	9.3335	7.0487	4.6222	4.309	3.7937	3.0147	18.2618	5.5542	9.5281	13.0384	8.6105	2.7249	15.027	6.2942	7.662	15.6034	1.8003	6.6847	2.8927	7.7794	0.3523	1.0543	25.9477	1.2522	0.2963	5.0461	25.5922	3.5013	0	8.7545
7	209	6.1027	6.8062	2.8333	0.6024	2.0141	25.7608	7.6909	4.8411	6.6392	8.8713	2.5833	0.3883	1.8658	0	11.3205	7.1567	1.793	3.2034	13.6214	10.1437	1.6005	12.9514	2.8605	35.7875	14.2321	15.0592	2.8641	17.2772	5.1314	3.1353	9.2636	4.9194	9.7534	14.7659	5.9829	10.9668	14.7539	18.4583	0.4105	0.8353	4.547	14.2436	4.429	25.1357	31.2001	1.4258	0	13.9845
7	210	4.5171	2.3809	5.1833	2.8172	2.9054	27.5833	9.2244	3.4688	2.8119	10.5627	2.2648	2.3973	6.7541	0	17.9776	12.8207	16.9344	7.7098	18.8755	13.6715	1.8164	17.2945	4.681	133.296	16.5152	7.4803	1.7613	11.8852	6.7317	14.0885	8.0052	11.1017	14.2564	4.3905	8.6033	5.919	20.0642	19.3563	0.8055	4.7208	4.5972	10.2871	3.7383	10.2258	24.2368	0.3833	0	17.0927
7	211	8.0576	2.8103	7.9636	4.9464	2.6109	27.4762	9.7079	5.6	3.4242	7.7009	2.8762	6.6227	9.1197	0	4.0077	10.4227	2.3048	5.3297	5.1105	17.0127	4.2903	12.2422	9.844	3.9321	11.1311	5.5758	3.2422	7.8156	12.0463	12.0462	10.052	10.9011	8.8133	1.5717	2.6848	1.2751	5.9628	9.5479	1.2678	7.5176	9.2746	5.4824	8.3429	0.2087	20.7367	0.9258	0.3438	15.3758
7	212	3.2225	7.4719	4.1294	17.8342	2.3534	4.5212	9.2034	2.8448	16.6518	7.1393	2.4233	6.1896	2.603	0	1.3843	15.0507	0.2519	5.3826	5.3947	20.7971	8.3914	5.4468	14.9837	0.2249	9.1581	8.2468	6.078	3.1504	17.9353	8.8291	21.1565	5.3246	4.4541	10.6268	1.1952	0.6373	5.8908	6.1296	1.8218	14.6106	4.8981	12.8246	3.485	0.477	16.6001	2.2332	0.2049	10.2293
8	213	4.6125	5.0302	4.2608	19.2052	0.406	3.7835	19.1357	1.1572	18.4675	8.6519	1.0352	6.9289	4.6661	0	0	9.3544	2.1295	3.4542	7.8753	27.7641	4.6071	1.2563	12.596	1.7568	6.6667	9.1935	22.6732	5.1632	18.778	4.2361	7.1057	18.6365	8.4582	13.5211	0.602	0	2.7127	14.1261	3.0216	9.385	4.7559	23.3382	2.3293	0	6.8451	9.0529	0	10.3845
8	214	7.0297	7.8485	4.9042	20.8254	2.7576	0.7292	14.9889	3.3967	11.2154	9.2176	0.942	12.6992	8.8095	0.1378	4.3303	10.9709	19.8891	2.8165	8.2348	23.8294	3.7846	2.3612	8.9537	3.5796	0	10.3392	13.7228	13.1152	9.811	6.1615	3.1307	13.8812	1.103	5.7095	1.1812	0.2443	5.0368	15.8828	3.1801	7.1583	3.8561	5.8996	9.1335	1.0835	0	2.828	2.1519	3.3008
8	215	3.6635	13.2304	5.9514	8.3693	10.1513	5.3421	10.9478	5.0404	5.1307	1.5686	2.864	23.0916	14.1038	2.8781	2.1626	9.3416	24.4854	4.6478	8.281	6.7787	1.3763	2.0089	13.2429	6.7182	1.0341	3.3793	4.1729	8.446	11.4439	7.3314	0.3639	5.3741	0	2.4661	5.9531	1.3874	8.157	15.106	3.4291	13.4045	14.1152	3.5103	14.5866	1.865	0.2909	6.8654	27.3823	3.4605
8	216	16.1461	13.451	51.6098	8.1477	6.1355	12.9819	5.7626	1.1046	3.0096	13.3043	3.435	18.3955	12.8928	0	0	15.967	11.9464	4.2826	9.9926	23.1834	7.9525	2.1828	10.8084	3.3209	5.4276	11.3428	2.4459	10.2482	11.6999	10.9321	0	9.4571	0	7.1955	21.2028	0.1715	2.2459	15.9805	2.9342	6.8006	32.7167	7.7025	2.4544	0	3.8406	14.1423	18.9212	7.1455
8	217	20.0292	14.234	2.8508	6.0099	1.123	6.9351	4.5336	0	1.1653	11.7841	5.9167	20.0138	24.5522	13.7939	7.1015	16.3492	2.3926	4.2259	13.6799	0	0.4423	8.8403	5.0442	0.4005	2.7744	9.2951	2.6365	13.0359	8.4846	11.2224	0.098	8.3247	0	14.315	10.7878	0.1244	2.4695	15.9311	2.9718	14.1491	21.1647	0	0.2087	0.2291	9.8447	14.7875	12.4243	13.3935
8	218	11.0082	6.8926	0.4401	3.3834	0.2696	7.3455	5.7002	0.8886	6.1709	1.7409	20.6825	25.9656	13.9994	16.767	0.1656	20.7598	0	3.6841	2.9059	3.4208	3.8113	50.7991	10.1189	4.155	1.982	2.1692	4.2001	1.4121	9.6555	19.376	0.3126	3.6465	0	16.0792	8.9447	0.2141	8.5727	5.2626	5.8275	11.063	3.5022	0	2.1751	11.0358	25.4943	30.8915	8.1527	20.0713
8	219	1.2696	7.0497	0.7715	2.7466	0.5766	0.6448	6.969	0.856	16.3104	4.164	4.3394	13.2743	6.3053	14.3574	1.5897	24.8047	0	2.59	8.4777	6.198	3.8954	21.3783	12.3025	13.6159	7.9358	0.2009	13.9522	3.855	3.9768	54.6817	5.3935	4.2614	0	35.8299	1.7787	0	3.9304	7.2212	11.5374	3.8522	3.7791	0	1.7996	23.9516	3.8036	7.8897	3.2768	13.9879
8	220	1.2202	10.8083	1.8245	1.1138	2.7355	1.0045	8.6782	3.7239	7.8413	14.5525	15.0406	2.6067	2.5503	3.9686	0.4834	20.6963	0	0.4668	3.3438	18.1878	6.3828	4.5637	5.8469	7.94	16.0337	1.8211	6.8893	3.2917	5.1181	24.0473	8.3115	12.3953	0	18.0477	1.5148	0.1822	1.409	10.0573	8.8653	2.9765	4.2787	5.987	2.8521	16.9514	2.8206	2.21	8.8207	5.835
8	221	1.0943	5.4832	3.3285	2.4906	5.7755	4.8267	0.9524	8.7151	2.8238	10.5919	12.689	10.2996	0.9383	7.0267	1.9991	7.9359	0.1934	2.768	3.3855	15.3859	6.7586	2.9288	8.6338	11.9555	18.6445	4.2385	1.9453	4.2786	9.6101	1.4004	2.8824	2.2322	0	7.7232	2.7287	0.2611	6.85	9.4118	3.1649	2.9295	9.5839	3.7365	3.1191	2.788	3.9629	6.5699	2.5124	15.2049
8	222	27.781	6.9245	3.8245	13.523	6.6209	20.1811	1.0861	11.9889	5.7645	5.8835	18.627	23.0457	11.564	13.8804	13.9743	9.8491	0	1.6787	5.0911	13.2476	8.1492	7.6202	5.5509	5.4902	11.5073	3.5152	1.0832	2.5857	7.05	5.4274	6.5615	2.1536	0.3063	6.0075	3.0009	0.379	8.0729	0.4092	2.9577	5.7699	9.0041	16.2096	0.9419	0.6986	5.2745	4.188	4.6226	8.5124
8	223	4.5555	6.7592	1.7827	11.0982	12.8982	32.8841	4.2996	5.7947	18.5908	3.7979	6.8598	18.3354	8.04	6.4139	22.9283	13.524	0	1.7677	4.6539	9.2312	12.4747	2.2631	4.0632	0.9562	10.9473	1.1266	0	5.6881	3.1982	22.6647	5.9126	2.0728	4.2685	0.1396	5.2306	2.3613	7.6036	0.832	3.5266	10.6781	9.4113	21.3538	2.7493	1.4279	4.6518	3.2245	5.4829	12.3595
8	224	2.1559	20.2144	1.8662	16.593	22.1092	37.6851	4.6229	6.388	8.6967	6.2309	5.77	7.0838	14.7481	3.3772	11.0598	7.7363	0	1.0723	4.3386	8.7678	9.5668	0.6637	6.7723	0.4232	6.4115	0.5226	4.751	7.9567	10.6381	3.181	2.7929	4.4166	4.0188	1.0894	14.0429	2.4832	1.0306	1.3077	3.4696	13.4671	6.2254	25.2705	41.1612	4.295	8.2959	3.7275	17.1701	12.8211
8	225	2.7284	10.142	4.7748	15.5553	5.1073	3.5386	6.0494	7.8813	0	16.2266	14.8835	10.7039	9.6949	10.6258	7.1425	5.8153	0	2.2791	6.0051	6.1665	10.5995	4.1491	4.161	0.9952	4.2093	2.7377	19.2276	7.3077	9.2571	2.5398	5.6076	9.5907	6.1223	2.9476	12.8771	0.6804	0.1928	5.3353	2.1984	4.7972	5.4603	14.5154	2.9624	6.4466	2.6239	9.4474	5.4784	13.1111
8	226	4.5768	7.3674	9.3964	9.0659	0	9.7989	7.8445	9.26	3.7359	11.8854	16.0247	12.986	13.0706	53.34	8.8512	4.7046	0	4.2077	7.0204	7.9094	2.7199	2.06	5.6265	0.754	12.3922	18.4305	13.0854	15.7564	7.3832	2.4285	7.4947	14.9438	6.0831	0.3252	20.8136	0	2.4901	15.8127	2.1261	5.4874	4.1547	5.8031	3.6912	9.1064	6.2962	10.9816	5.4693	15.6386
8	227	6.0182	9.6373	7.8175	5.977	0.5083	5.856	9.7127	2.6502	5.7681	6.9415	6.9951	20.3111	13.7772	3.636	4.2454	2.5061	0	4.7491	6.1387	8.3628	2.0655	6.8378	18.1311	0	7.3381	21.1879	7.7802	60.1479	12.0603	5.2255	2.4969	12.4198	10.2092	0	16.0182	0.9811	7.3597	18.8176	2.5014	4.5266	5.9159	2.7249	0.369	3.8815	17.3747	4.6944	5.5861	7.3003
8	228	6.0045	14.1273	10.5445	8.9918	0.3719	5.8021	6.9007	3.7716	2.9995	7.8318	5.7718	22.995	14.5664	9.7394	0.4501	0	0	3.6527	6.9759	9.2088	1.9078	3.087	2.6921	0.6227	7.4826	20.7595	2.1419	12.4132	11.0154	2.2111	8.3575	17.035	9.0144	0.3337	26.4093	1.1207	7.9056	3.6232	3.7184	3.7546	4.3156	4.7094	2.2679	2.4826	20.9992	128.025	11.6531	13.2839
8	229	6.6428	12.9425	8.8738	7.3075	1.323	25.5841	4.6351	10.416	2.3797	5.7389	4.6118	13.9259	10.0398	15.1689	7.306	0	0	4.1038	6.995	3.541	5.6419	17.3444	0	6.0243	9.5835	20.1528	0.1052	0	7.2159	1.0849	14.1594	21.939	2.1656	0	2.1355	7.7132	10.6394	1.9004	4.6427	8.3928	6.7106	3.8677	7.2385	2.1635	10.1909	289.677	28.4079	3.3667
8	230	10.4761	4.6035	5.119	16.489	4.2802	15.5016	6.034	14.2541	5.0606	2.8773	1.0524	9.1373	4.19	11.1469	14.5415	2.1426	0	8.623	8.1137	5.0177	12.3483	13.7562	4.6701	10.4999	8.4679	21.0203	1.5037	0	3.9977	2.9408	8.2994	17.2109	1.2684	1.2024	2.8386	7.7182	10.1903	6.0651	9.1606	2.1098	5.4648	2.8632	9.8312	18.4011	4.3698	22.6294	9.3545	6.4357
8	231	11.4958	0.6604	10.188	6.7175	3.4944	14.371	2.9794	20.0475	7.2764	5.7774	1.2899	7.0013	3.3522	16.3862	16.4154	4.6409	10.1723	3.6416	7.014	10.1142	9.7213	2.041	15.9631	17.8426	52.1223	25.0616	4.167	0.2436	4.0865	8.8913	0.5461	37.0939	2.3983	6.5368	9.7171	9.3766	12.6249	1.1328	5.6599	0.8126	2.8669	3.6031	8.1594	13.113	4.5591	1.4777	3.494	16.6456
8	232	4.165	0.487	2.7687	5.2681	2.0203	15.1106	4.2221	22.0096	3.7022	2.7134	3.3561	13.8614	4.2379	11.7752	12.4065	4.2971	9.3031	0	4.2123	14.4671	17.926	10.9061	17.579	11.5836	57.1803	8.5013	12.4298	0	7.9792	12.2954	28.0375	45.0556	7.6795	3.8525	13.0173	2.1445	12.9248	11.2614	0.4052	7.5634	2.7002	5.1524	8.9322	2.8354	4.9245	9.8013	14.1219	13.163
8	233	2.8164	3.3776	0.3037	11.5925	0.9163	23.3245	4.3593	21.8907	7.7732	6.7428	14.0738	20.8768	3.2372	5.2191	11.3681	6.9822	1.9457	0	2.7145	14.5726	13.483	13.1984	34.9393	47.2243	103.898	3.8189	12.2101	0.5078	6.9842	12.5264	21.4543	2.2691	10.2511	2.9339	7.6571	0	6.2998	16.2485	0.8289	3.5777	4.5954	3.1954	7.5797	4.5754	2.878	15.6072	32.979	13.3145
8	234	2.8048	10.6939	0.4742	1.4931	2.6901	16.5303	8.9433	6.2063	7.7954	23.1901	14.4415	19.9738	0.2274	2.9328	5.0442	18.5063	3.9204	0	3.9412	9.9425	13.1235	2.6782	18.5768	139.675	79.3651	4.7076	9.3384	0.4614	7.9483	3.3258	1.791	4.2135	15.5137	2.5072	3.2655	1.3691	3.0344	15.916	0.3026	8.8997	10.0151	13.4316	18.6429	9.4384	4.2213	5.9361	16.598	9.8781
8	235	4.9556	5.5055	3.851	6.5273	9.5046	7.1215	6.9154	3.8989	6.3276	9.0784	7.3328	6.1208	2.0425	4.2634	0.6417	12.5152	14.6373	2.9423	5.1891	6.0516	13.1653	3.8717	12.3717	21.4402	3.3501	10.7049	5.2492	0	5.3172	3.0949	2.6967	6.5217	9.4975	1.4133	0	1.7978	7.1442	11.9684	2.2968	10.5909	14.1355	16.6792	25.9975	7.3606	6.7884	9.2804	32.4544	6.1745
8	236	6.0209	8.9294	9.0312	11.5409	9.009	2.7245	11.054	7.6209	5.0203	1.965	10.7866	16.4929	13.4792	14.2017	10.4145	14.0494	2.8044	3.7617	4.3688	9.2902	5.8849	6.9004	13.8549	6.7623	10.1809	15.6316	5.2112	2.0327	5.5787	3.6699	8.9564	6.2274	14.6625	0	2.2823	0.2938	13.1708	9.4854	11.2575	7.1176	10.2885	0.7312	21.7259	4.5103	5.2338	11.288	14.8398	12.4543
8	237	12.3845	10.2274	4.1834	2.6104	7.2328	0.687	2.6635	6.4325	0.9628	2.9694	6.4591	15.1422	0	6.8899	8.8929	30.9709	4.136	7.6088	0.7747	12.0856	15.7138	9.0049	11.8258	15.3753	9.1316	9.8574	14.2223	5.6573	8.0399	6.5519	25.2742	6.0306	13.4457	0.3	11.6788	2.8623	13.3783	6.418	4.8524	13.9415	7.7484	0.7637	17.5201	0.3064	10.8967	15.2363	4.6712	6.4113
8	238	13.4383	8.8192	3.3423	23.4185	11.3302	1.6991	7.0972	12.6496	2.7023	11.4775	4.6008	13.1302	2.8287	5.9075	8.6987	74.1733	2.1826	5.4252	0.11	10.8961	8.7006	8.051	12.1767	5.2855	6.9146	7.3982	14.3531	0	6.7386	9.0028	20.9999	13.306	13.5793	0.1609	12.3738	3.8619	12.9701	8.9796	5.0699	11.206	8.173	1.2186	1.0361	1.6248	14.8146	12.5656	5.492	3.0026
8	239	6.0154	9.8901	7.7511	21.5191	14.7007	6.0019	9.0834	16.2635	5.7663	10.8707	8.4136	20.8156	3.8752	6.6446	9.0872	47.5774	0	4.6721	3.14	13.8106	6.7536	2.38	9.4107	12.1433	11.7259	20.9213	13.5936	0	3.1667	5.4534	38.3228	9.1457	4.178	2.4866	12.355	6.8897	8.9912	8.645	19.1623	6.1745	33.8529	0	3.3923	3.0698	20.0768	14.3729	6.205	40.0999
8	240	7.0898	8.1419	6.8377	11.8536	10.8117	19.3917	14.2089	11.4189	7.8382	3.5737	4.7029	12.6215	9.6646	8.969	17.6037	3.6471	6.2147	3.6268	4.5946	33.766	6.4186	4.1242	11.6618	13.0126	4.0242	16.8671	2.0711	0.1286	5.6727	4.2515	92.7883	75.347	4.9662	1.9658	0.6321	4.2286	7.6672	12.8268	32.1921	6.8519	11.6211	2.3131	4.1214	3.9086	13.3555	18.7747	5.5454	42.9813
8	241	8.8665	10.4837	9.0493	7.1061	8.4978	20.9613	18.9852	3.7597	10.4075	2.4552	4.4195	2.1176	10.283	9.5071	21.292	2.5734	6.6776	2.5984	5.5551	15.4986	6.7757	4.1431	5.9606	6.0359	2.0184	55.9158	4.6505	8.0779	13.7729	3.1555	2.4763	1.1578	3.1156	29.7278	8.968	0.9409	3.443	8.3054	35.318	20.0259	26.4237	5.8536	1.131	0.9584	13.2944	18.5751	6.078	1.8065
8	242	12.4081	10.8582	7.9701	16.6533	14.4083	7.9454	5.7737	5.0721	18.7672	24.2468	29.0982	14.5789	4.2305	41.8149	20.6254	3.8293	25.0664	5.8604	3.6941	7.9906	2.5206	14.274	4.1309	5.3888	53.3868	114.734	8.1151	15.9839	7.9442	10.0366	6.1027	1.4544	2.8505	13.7906	6.1419	2.2575	3.7872	20.4751	9.7385	2.492	37.1185	25.0663	1.5772	0.6823	10.4141	4.0239	8.1798	2.9303
8	243	17.6711	20.8614	1.1733	7.3708	8.9844	7.655	12.0445	1.1412	2.3418	15.7377	141.021	23.5433	5.174	5.2516	13.5941	13.4286	6.2735	5.2739	4.7713	4.8576	4.2218	8.0288	2.9755	9.0271	63.705	0.1768	0.3028	31.7041	6.0943	7.6262	6.5751	3.195	2.6316	4.3524	12.4858	9.9072	11.5368	34.8043	2.8817	3.8367	80.6118	22.2015	0.2948	1.7198	8.1662	2.9187	8.0815	4.0319
9	244	9.524	12.9273	0.7112	7.5793	3.8218	3.843	4.7619	1.9974	2.1238	6.1122	37.3216	7.2844	5.5304	5.0289	4.979	5.611	0.8348	2.7566	5.23	5.6446	6.3309	5.4517	2.7569	10.6829	8.0005	2.5479	1.8955	9.9104	3.7598	15.759	6.9358	7.0401	2.868	2.6535	7.0825	3.8779	4.9615	15.0484	2.829	4.6337	3.1639	6.4589	2.015	1.7246	7.1169	3.1179	7.4732	5.5976
9	245	11.1404	6.0876	3.0121	6.8183	3.1138	3.6507	4.4621	21.0121	1.9483	10.7294	7.1203	6.3037	6.8015	8.6193	5.0814	3.387	5.1366	3.0871	2.7695	13.7454	10.3107	13.4271	4.1538	7.7219	8.0158	3.201	1.3128	6.9247	3.572	44.4473	7.1603	4.2675	4.3688	0.8505	9.6126	10.5091	3.7202	6.781	4.6156	4.2904	3.1342	1.7696	1.5697	1.7396	7.7562	3.3966	8.126	10.943
9	246	10.2028	9.5803	4.7019	7.4231	3.1251	2.3874	4.0446	2.087	2.6124	10.4359	1.3185	3.8319	3.1352	3.6618	6.372	0.8928	3.4634	3.5316	2.3126	14.837	9.5643	4.1027	4.1045	9.8329	6.3477	5.6851	0.3193	7.3502	4.1916	39.8869	14.3872	6.7202	6.2548	1.3914	5.3259	7.979	3.7578	7.3779	9.4281	2.8766	4.6518	1.8037	3.0963	1.4231	7.8104	5.4042	4.5652	10.969
9	247	4.3967	5.012	5.013	2.7094	3.9985	4.1762	5.458	5.5772	2.0142	10.3039	4.1474	1.5134	5.5055	4.7948	8.3378	0.1742	5.4628	4.9908	3.0557	11.503	7.5669	9.6726	3.6657	6.3365	10.6505	4.0955	3.128	2.4114	5.6513	2.4537	5.5478	6.352	4.8288	2.2357	2.2138	16.1218	0.5781	8.3949	11.4003	3.1423	7.7921	1.8264	8.6204	2.5851	7.5453	7.0228	2.3627	4.8307
9	248	10.945	2.0288	15.3538	2.3719	3.9829	8.7485	5.4138	2.2722	3.3621	9.1554	6.7935	1.502	4.5755	7.8636	12.2495	1.4134	17.0943	4.1409	3.8397	8.4227	7.5878	6.0718	2.3516	2.8497	6.6045	5.745	6.7036	0.9285	8.3257	3.9381	2.91	3.7999	5.2834	1.3571	1.5854	5.534	2.9289	9.8013	9.7269	3.1528	6.507	2.8127	15.6441	9.4543	7.5606	9.5483	1.8377	5.8991
9	249	10.8578	4.6606	12.1737	6.802	3.7471	7.064	1.2369	5.9473	3.8693	9.8089	2.4601	2.6838	0.9943	9.2729	15.9763	2.3285	8.5011	2.3043	5.4375	7.0504	6.8404	13.8126	2.4573	5.8361	8.0746	5.4407	8.8532	4.1106	7.9578	9.1088	0.9241	6.0589	3.7386	1.7197	1.3118	2.3553	4.9462	10.9302	10.3876	4.2843	7.6957	2.0701	8.6809	17.1277	2.5902	12.0274	3.6227	4.247
9	250	10.171	4.5959	5.8819	7.0001	4.498	2.4354	1.9604	8.4533	3.1018	1.6788	3.434	4.6476	3.9893	8.9555	5.1465	3.8476	2.9268	4.0127	4.7783	6.0267	14.0306	5.5717	4.6368	13.1709	7.487	4.1183	10.1837	18.9733	2.692	24.9435	1.4225	4.101	2.8802	2.3044	2.6961	1.3673	4.6068	9.0969	6.8133	3.9629	12.9173	3.6947	2.2271	4.1253	6.1894	35.0042	9.0765	5.1541
9	251	4.9326	4.6461	1.9264	2.8732	3.15	4.7063	6.5519	7.683	6.3858	1.9156	2.95	11.7792	3.4811	4.8267	3.4038	4.773	2.7523	9.5255	4.0817	6.2324	9.0113	3.0676	5.2709	7.3252	6.5725	2.7109	3.6702	26.2069	8.2046	14.2585	1.9754	7.5498	5.061	2.8005	6.8262	1.8249	2.1714	4.8548	4.2782	1.561	14.9155	14.7579	0.6972	2.5537	9.2357	53.7928	2.355	5.6065
9	252	2.1541	8.8783	9.0232	3.0735	2.3336	9.1766	2.983	0.9813	5.0862	1.4651	5.7271	16.8027	4.1918	5.6912	2.7206	3.2835	2.0462	8.2342	3.1273	4.5637	6.7228	4.4732	5.1687	6.7341	6.6114	3.8617	6.8618	41.4814	10.4876	5.696	3.4859	9.9923	7.7139	13.4284	2.3273	2.5834	2.4013	6.71	6.2399	0.9887	11.3601	9.4002	0.6904	13.3009	11.172	1.2409	3.1026	4.0652
9	253	4.9942	8.1075	5.0619	2.2401	4.7745	6.0476	5.9377	0.2998	9.3882	1.8903	7.2487	21.7546	8.7649	6.3155	5.322	5.1267	1.7138	7.1863	3.0662	4.9349	6.2476	3.9159	3.9422	7.1728	4.0713	4.668	5.3983	61.2465	8.8886	38.0326	3.7294	6.3852	6.7049	4.4704	2.9493	2.5038	2.4925	7.6203	6.1561	1.9434	13.4803	3.7165	0.6564	5.975	8.5314	1.7321	11.6262	7.827
9	254	7.1343	5.536	2.9335	8.2858	7.8452	2.36	7.466	4.0296	6.7332	1.9511	1.4913	4.5519	5.1316	5.9932	11.7085	2.7652	1.9321	2.3015	4.0887	4.3346	6.3871	2.6675	3.6747	13.857	9.3503	7.5559	1.1747	1.3582	3.7436	123.716	7.3379	3.4763	7.5174	7.7948	4.9309	1.489	5.5524	2.4715	4.9985	3.1602	8.9907	4.7079	0.6411	1.7924	3.9711	5.0855	15.9311	7.1574
9	255	5.9096	11.7312	4.1151	3.2442	1.8744	3.6613	8.5779	10.3699	4.014	2.2669	1.9203	1.4391	4.7835	8.4691	14.7285	8.0574	6.0651	2.7074	4.7861	2.9739	5.509	2.9001	4.3174	10.6089	14.069	4.775	1.9458	2.2641	4.8541	7.5289	7.8412	8.124	5.9193	4.3272	4.2522	1.9524	13.0973	2.0026	4.178	4.2667	5.8539	1.3506	2.1544	0.3622	2.6757	2.8868	14.4725	3.6404
9	256	10.3818	5.5563	2.201	4.996	0.2651	3.0876	6.4287	15.8456	5.9271	1.1752	1.9698	1.3134	3.3614	8.2963	12.108	7.1608	4.7704	4.1085	2.8114	1.7102	5.0658	4.0313	7.6092	6.6741	7.812	4.894	2.6859	2.8839	4.2621	4.2066	4.1338	12.5991	5.1996	1.5318	2.1319	5.3681	5.3412	0.7949	2.6844	5.0372	4.5448	1.1299	11.8552	0.3238	2.3292	3.5367	2.9071	0.8269
9	257	17.6259	10.1059	4.292	6.9617	0.2114	6.2149	8.8357	5.8044	2.7245	0.5694	2.1641	1.4902	4.7756	11.9052	14.1515	26.2813	10.1979	7.2405	5.1564	1.5692	6.176	3.8824	10.4644	4.8691	4.1785	8.4936	3.8021	3.5414	4.0537	8.4714	6.6998	4.5363	3.7745	1.0045	1.9924	12.814	3.7467	0.8797	2.4574	3.126	5.5589	2.2593	14.6479	0.6768	2.8168	4.3803	3.6091	0.2221
9	258	20.108	2.8337	5.6349	10.5687	0.3716	5.394	10.6233	1.4495	5.9558	0.7496	1.4547	0.8112	4.2935	7.9741	14.3107	17.9532	6.9805	6.7937	6.1732	3.1587	4.0039	2.6981	7.51	4.1009	1.9717	12.1212	7.4732	3.7218	3.8338	12.7093	14.4962	5.0095	2.8095	2.5229	1.9086	12.548	1.6421	1.5146	2.7295	4.8333	6.6616	1.1027	3.631	1.3882	5.2775	6.3063	2.3769	0.5251
9	259	18.5785	0.7929	7.9375	4.0982	1.0576	5.45	7.0909	1.9455	7.0357	1.4808	2.0249	0.3773	3.586	7.5588	4.0958	3.1719	4.7652	4.686	7.0787	2.1582	3.1477	0	5.2566	4.7074	4.1813	10.5821	3.0372	1.9665	3.921	14.3443	34.3353	3.3492	2.4166	3.7018	7.5853	5.4519	2.988	2.1582	2.841	6.4737	7.033	1.615	0.67	1.5784	5.9523	6.5183	1.9536	0.2951
9	260	1.3739	0	4.7084	2.7619	1.507	7.1613	3.1448	2.961	6.7218	5.6636	4.3304	0.3108	3.104	27.0314	2.3672	6.3195	2.2897	7.1325	6.8211	2.7631	4.1354	1.2105	4.8066	8.223	5.0886	5.618	1.7794	2.3122	7.5746	11.4879	11.024	3.6365	3.2074	2.9231	5.9894	2.6704	4.9769	11.1327	3.0932	4.2965	7.4086	1.2205	1.6048	1.4068	5.9086	7.0944	2.2149	0.4084
9	261	2.9703	0	3.6053	1.7003	2.2063	6.2884	2.5492	9.4367	9.8904	23.3474	1.4276	1.2811	1.999	9.2199	7.5883	2.3071	1.1494	4.0746	2.1532	3.0299	6.0527	4.1999	3.9865	4.9379	4.8825	4.8439	3.0162	4.6291	9.0524	3.5278	7.1691	4.9024	2.6772	1.3863	6.3712	3.1471	6.7742	36.8179	3.7911	9.5768	1.9987	0.1782	1.415	1.7621	2.8969	5.1532	3.0184	0.2245
9	262	4.693	1.4969	27.5296	1.5228	0.9369	1.4599	5.2344	16.2699	10.6784	1.6946	1.8426	1.1056	5.9313	3.3948	45.3948	0.7192	1.5456	2.1115	4.5401	2.7716	6.5298	13.9459	3.7126	3.7797	6.559	4.7974	5.5488	5.906	15.1256	11.0845	16.2905	5.2904	2.0128	1.6921	6.1483	3.4497	10.7969	14.3014	3.9967	11.0468	2.7193	1.0295	1.4735	1.9824	3.09	5.5507	2.7551	0.5225
9	263	2.9812	4.5353	43.3024	1.9054	0	0.9416	4.9205	6.8666	14.44	5.7728	0.5553	1.6993	8.255	2.3495	150.698	0.9849	4.5165	3.1498	4.9672	2.296	6.9207	6.9092	3.9108	2.3937	2.2841	6.877	4.0991	6.3608	4.8359	9.5734	9.0555	6.7878	0.6202	3.233	7.1515	7.8596	5.8946	2.2853	5.3879	6.0507	2.5749	2.0313	2.9455	5.0651	2.6605	10.0097	1.0639	0.5328
9	264	3.8712	6.1294	28.278	2.2886	0.1225	0.6103	5.1649	3.6214	32.7191	12.8921	0.3193	6.3279	6.2743	3.3791	3.4752	2.505	3.9805	6.6926	7.3661	1.5228	10.7061	2.5594	3.2086	1.3463	4.2928	9.9862	16.7382	5.0407	0.8015	9.5894	5.8762	5.7376	0.8709	7.4653	4.7984	6.7355	6.7674	4.049	9.0935	6.8296	2.9159	3.8237	3.1842	4.4569	4.3148	7.8003	0.5468	1.5953
9	265	7.6218	5.7761	0.9464	1.7836	0	0.2904	2.8909	5.0989	39.3245	9.4226	0.3051	7.7967	4.8469	5.4516	2.5675	3.4215	2.8513	7.6639	15.784	1.0466	6.7637	2.8235	4.7882	2.0942	5.5566	5.5689	9.243	5.0704	0.7343	10.9984	6.4304	1.9677	2.9133	4.661	5.3106	4.0388	6.1674	7.7364	7.4351	12.9445	5.5629	2.2474	2.3933	29.8571	3.0815	8.7613	1.2533	1.6545
9	266	7.2072	14.1103	0.9643	5.487	0	1.1906	2.0542	2.152	6.337	7.0127	1.486	6.1372	4.37	1.5079	3.487	5.8759	5.5858	2.6669	27.3898	1.184	7.9212	5.5597	5.4578	2.2173	5.9244	11.0569	8.6692	5.7761	3.7867	9.1351	6.6947	1.3054	8.9535	0.9639	10.097	2.4804	1.7943	11.326	2.8664	13.7856	7.8517	1.5872	1.4327	38.1683	4.3026	11.0905	3.2187	2.7632
9	267	8.6732	11.9986	1.7632	8.6203	0	2.411	4.7106	0.8395	6.4	2.2116	6.2724	5.4075	9.8072	0.9566	4.4266	13.1705	8.6803	3.5047	23.9644	1.5323	1.884	7.3085	5.0809	2.0649	5.5628	5.9969	5.7685	8.0311	13.5785	5.468	6.8313	1.3965	6.5259	2.247	9.9744	2.5454	1.443	5.9653	1.5055	13.6959	6.6116	1.9168	2.3851	7.3902	7.3812	6.1153	5.8742	5.2066
9	268	8.7071	14.0045	5.5035	14.1324	0	4.7506	6.736	1.0786	1.9398	6.8478	7.7443	6.7858	15.5917	1.3748	2.2632	10.156	12.1788	3.6365	19.8539	6.3077	2.2918	6.9298	6.9131	2.6348	5.2587	8.0849	1.302	11.3851	8.3946	7.1253	10.4572	1.4737	3.8128	1.8096	28.2237	5.0274	1.0598	12.0108	1.815	5.3013	6.2215	3.0994	1.5412	1.9255	7.0432	15.2196	2.5978	5.5887
9	269	11.4805	10.1816	3.7898	12.357	0	3.9227	116.962	0.7567	0.7164	4.6997	5.053	7.8793	8.888	1.8616	2.1681	6.6634	10.1757	4.7809	2.4893	10.1364	1.6574	10.4418	5.2628	3.6928	3.815	37.6647	1.0064	14.6287	7.8906	6.7253	3.9727	1.7472	3.6844	0.7708	17.5211	7.5038	1.2997	13.0539	3.524	7.1565	7.0682	2.1696	1.0091	1.3694	6.4663	14.7212	3.2012	4.2708
9	270	3.9159	0.6482	4.8372	15.2011	0	1.5149	42.27	1.4703	0.5096	2.2616	2.3431	11.8266	3.3496	3.1543	2.8013	13.5274	6.901	2.5515	2.7588	8.8361	2.2533	2.974	4.5446	3.1857	3.1933	8.9193	3.4249	11.4107	3.3475	8.5059	5.6706	2.2949	3.0516	0	9.8762	14.106	0.9922	10.0102	5.2979	8.8357	8.6407	7.363	2.3892	1.0729	3.8074	7.1327	5.5466	0.7824
9	271	4.2327	0	8.8923	9.9517	0.2745	1.4443	2.0361	5.2033	2.2829	0.3334	6.2965	6.2428	3.1195	1.9726	17.3858	11.3006	4.8591	1.9625	5.1741	7.7717	8.1535	3.1382	3.5505	2.841	5.5801	0.3994	2.4938	5.2689	1.2346	7.5974	5.2981	1.5522	2.9166	0.6971	2.6636	8.2635	0.9184	29.8639	6.4957	16.101	13.3824	9.3092	1.2001	2.1269	2.8562	8.7409	15.4912	1.622
9	272	9.932	0.7521	3.299	25.3938	0.2787	1.1198	1.8998	5.0946	1.9426	0.7602	10.7789	2.1433	2.4443	2.8742	8.7049	8.5306	4.8125	2.577	9.1267	2.183	6.2798	4.4163	2.6578	3.4482	4.643	2.7722	1.9768	10.355	2.0154	4.1851	5.8286	1.2939	3.1819	0.941	2.0194	0.473	2.4626	33.0784	7.2753	15.8267	24.2149	11.1312	0.2958	3.0544	3.2441	1.2103	3.9792	2.2604
9	273	5.7705	0.7376	0.7215	27.7791	0.2828	0.4168	2.7805	1.2061	2.1832	0.7009	10.4029	1.8009	2.5594	8.1154	10.5011	3.4472	10.5752	2.3761	11.8659	0.966	5.7838	7.3786	4.045	6.6468	11.8128	1.9848	3.6201	14.3652	5.8515	4.1076	11.4537	5.4943	3.2684	2.2607	0.8958	0.9297	1.4584	8.6054	6.47	11.4492	139.25	2.381	1.4633	2.1108	3.5877	0.7706	4.5955	0.2356
10	274	4.7545	0.1553	0.141	6.4097	0	0.1038	2.8858	0.527	4.9197	0.3197	2.8328	1.7124	3.3343	5.5813	4.3407	0.3253	5.9922	1.4425	15.1566	1.1512	4.3684	5.8797	3.13	3.0351	6.7974	0.8574	1.8028	13.2828	2.4795	14.1463	5.0497	2.4538	2.112	1.4529	0.5348	5.5496	2.0941	5.3537	3.3178	11.4796	21.2885	0.3608	0.3766	1.672	2.6698	0.1777	5.1612	0.6523
10	275	3.9956	0	0.1149	1.739	0.2451	0	3.5757	0	6.7486	0.6671	0.705	1.8384	6.1755	5.8414	2.732	0.3155	11.4615	2.1665	7.4235	2.6895	5.66	4.5745	3.5086	2.2091	4.6179	2.2306	3.2564	7.7116	0.3059	15.065	2.1209	0.1268	2.0833	1.9538	2.2534	5.297	2.5596	1.1359	6.8913	15.984	0.4887	0.1549	0.5326	4.3751	2.8877	0.1446	2.442	0.9666
10	276	1.7902	0.1287	0	1.2591	0.565	0.2253	6.892	0	2.9707	1.5146	1.3346	2.2238	6.683	5.1768	2.275	1.1308	3.7817	2.7885	13.4949	2.8196	6.0792	1.4044	3.5033	2.2177	2.5378	2.755	4.2014	6.9112	0.5325	11.7807	2.3288	0	2.2141	1.6871	3.6523	5.5763	1.6502	0.6978	4.3939	1.8368	1.8642	0.5852	1.2798	4.7964	2.3631	0.1513	5.6045	0.1707
10	277	1.162	0.2963	0.099	1.9678	0.6729	0.3871	7.0531	0	3.3484	2.2946	1.2466	11.1666	5.0994	5.0126	2.5013	1.5868	18.4521	2.7706	20.2953	1.6433	3.3819	0.6356	3.215	2.1928	2.4694	2.7311	3.8461	5.9404	0.7639	0.9223	3.2362	0.1059	2.3335	1.4859	1.1597	1.3009	3.2095	0.7494	6.1992	0.3385	2.81	0.9516	1.6305	3.6334	2.8032	0.1896	6.2995	0.1622
10	278	0.9988	0.4373	0	1.6717	1.493	0	1.6235	0.1014	4.3571	6.4533	1.3777	6.2519	2.2499	5.9231	2.4446	1.6304	25.3056	2.0034	17.8376	1.3467	4.6614	0.2529	2.276	2.6878	2.5502	1.7284	2.8787	6.8532	0.8334	1.1961	13.7721	0	2.4764	1.9665	1.2096	1.2028	5.1291	0.5882	12.9501	0.4603	5.504	0.9802	0.9624	2.6019	3.0545	0.8994	5.2885	0.1478
10	279	1.2272	0.3648	0	4.3101	0.9628	0.1566	1.0956	0.174	4.3477	4.6917	0.1923	11.7259	2.2066	4.7693	2.2152	2.764	6.9176	1.3195	3.1033	1.328	5.1862	0.2438	2.5662	2.269	2.2134	1.604	1.1567	5.9061	3.1013	1.3861	14.3959	0	6.8313	1.3465	1.1493	1.957	4.6708	0.4648	18.7036	0.5551	3.8002	0.9409	0.8521	2.8305	4.632	0.1308	2.1807	0.119
10	280	1.9422	0	0.3262	6.9726	0	0.3164	1.2674	0.428	1.6654	0.4051	0.3408	3.3934	0.2366	0.6708	4.0165	6.4934	0.391	1.1277	0.5325	1.1651	5.5885	0.2878	3.2657	2.7778	3.498	2.7997	1.453	3.2107	17.9783	2.2484	2.8224	0.1476	5.9706	0.6213	0.1709	1.9633	1.9411	1.3911	3.3282	0.4665	1.7623	0.999	0.9739	3.067	5.1048	0.1302	0.1959	0.1825
10	281	1.7301	0	0	6.2462	0	0	1.1039	0.7887	0.1759	0	0.5622	0.3026	0.7401	0.9937	2.6047	6.3835	2.2584	0.5607	1.223	0.3008	2.2725	0.5883	3.4253	3.1375	3.9862	5.9154	3.2413	2.222	3.2955	2.9468	4.3198	0.3141	1.4708	0.5281	0.68	1.8808	0.1746	1.1426	2.7079	1.3599	2.406	1.8561	0.5777	2.4533	2.3219	0.1464	0.1917	0.1896
10	282	1.6234	0	0	7.6262	0	0.1247	0.7484	1.2633	0.1116	0.1643	0.6902	0.5713	3.4978	1.3042	4.5014	1.6129	4.6576	0.3116	2.5558	0.2449	1.5916	0.8836	5.1185	3.9645	1.1536	13.5137	3.1978	2.8561	3.2064	5.2582	2.3575	0	0.2875	2.0087	0.7394	0.8459	0.1797	1.4395	2.8169	2.4307	2.9578	0.8779	0.9355	2.3313	1.4957	1.848	0.2401	0.1905
10	283	2.5718	0	0	7.3684	0	0	0.87	1.511	0	0.4663	0.9854	2.0747	2.3784	1.1006	3.5423	1.2478	6.0819	0.6745	1.6191	0.3436	2.8479	3.0183	4.4235	5.4781	0.2502	3.6934	4.2933	2.6515	1.7013	5.3221	2.316	0.103	0.9023	5.4482	0.2117	1.1647	0.3227	2.0221	1.7811	2.1744	20.8828	0.4774	1.2465	2.0612	0.7582	3.6865	0.2485	2.0411
10	284	4.5595	0	0.1662	7.0934	0	0	1.2549	1.6591	0.1443	0.4345	0.8888	2.3039	2.221	1.4286	2.2406	1.5327	11.5937	0.5857	0.6979	0.8463	3.2021	1.7216	13.3982	5.9841	0.271	4.1014	7.515	2.8437	2.3092	2.8843	2.3359	0	1.2413	4.2595	0.3299	1.504	0.3063	3.5651	1.8305	0.8029	30.4062	0.9462	2.5548	1.9297	0.838	2.2996	1.5718	6.3943
10	285	2.9935	0	0.5566	5.8528	0	0.5594	0.7285	1.1935	0.2214	0.6845	1.1207	2.0406	0.3053	1.3373	1.1123	1.9225	6.5929	1.731	0.2438	0.2715	2.283	2.646	106.747	12.7633	0.2849	3.3497	3.591	2.2377	2.0761	4.9444	4.3555	0.0908	1.1139	0.1627	0.1354	1.6703	0.8895	2.2333	2.4173	0.1744	2.3947	2.0258	1.4906	2.3419	2.308	0.3587	2.0504	6.7962
10	286	3.5232	0	0.3034	1.5182	0	2.7904	1.1654	0.7191	0.1605	0.7793	0.2968	2.1417	0.248	1.2991	2.1355	1.356	7.2001	2.7104	0.3039	0.2469	0.6605	3.3674	4.4395	5.8005	0.2829	1.4865	1.7492	0.8686	1.5154	5.6031	2.0619	0.1776	2.4478	0.2504	1.1547	2.3079	0.7594	1.8187	5.7039	0.9677	3.3855	2.9102	0.7675	3.5923	1.8722	0.1598	3.5392	2.6018
10	287	4.0562	0.1804	0	0.5066	0.1624	1.3652	1.3158	2.2839	1.1341	1.1372	0.3001	1.9049	0.2034	0.5483	0.9107	0.8228	6.7885	2.3412	0.829	0.2262	1.4302	7.255	3.9103	7.1681	1.0177	0.28	0.5697	1.1442	0.2366	2.5143	1.5086	0.1489	2.1533	0.2303	0.6864	2.573	1.5269	1.6165	19.6438	2.2042	4.0318	4.9285	0.3155	3.1668	0.1715	0.1537	0.5927	0.1801
10	288	2.8448	0	0	0	0.4548	0.3623	1.8224	0.7981	0.4941	1.1685	0	1.639	0	0.6266	0.2896	0	2.2667	2.5721	1.891	0.5963	3.4109	2.4165	3.1935	3.063	5.1371	0.281	0.5054	1.8313	0.1466	1.7703	0.8918	0	1.8627	0.1682	0.113	1.6015	5.4315	1.5814	22.5054	3.0009	6.3328	1.8337	0.8627	2.7963	0.143	0.198	0.3095	0.1817
10	289	9.3758	0	0	1.2292	0.4721	0.5849	1.5218	0.5511	1.628	0.9452	0.4018	3.1742	0.1794	0.3071	1.5044	0	1.1428	2.7673	2.6305	3.2492	4.9786	0.2447	3.2488	2.2655	2.2865	2.4955	0.1966	2.635	4.5174	2.2584	0.6033	0	2.3264	0.1526	0.0977	1.7932	5.8642	2.194	21.6941	3.0608	3.9156	0.1418	0.957	2.3266	0.1313	0.7535	0.1267	0.1914
10	290	5.3256	0	0	1.8888	0	0.4214	1.1851	0.4116	3.3764	0.6787	0.1585	1.1339	0	0.3012	4.2408	0.6857	1.3746	3.9067	2.4133	3.6373	0.2547	0.4293	4.3763	1.1598	2.4325	1.8583	0	3.077	6.6777	5.2027	0.3184	0	1.9506	0	0.1154	0.8871	5.0009	4.1712	2.5027	6.4013	2.349	0.1664	1.226	1.7924	0.1753	0.2577	0.1654	0.1699
10	291	0.735	0	0	1.156	0	0.3354	1.1435	0.3301	1.5325	0.7144	0.4816	2.4827	0	0	0.8642	1.4129	2.7382	2.4279	1.1596	5.3329	0.1849	0.9107	2.6405	0.2493	0.648	1.3974	0.242	3.5631	0.1706	5.8474	0.1924	0.1113	2.6116	0.1765	0	1.5132	2.5304	2.0664	0.4228	4.4822	0.7762	0.1402	2.651	0.1805	0.1767	0.2969	0.172	0
10	292	1.3615	1.1974	0	0.5957	0	0.8249	1.4028	0.3721	1.5003	1.2818	0.7003	1.7938	0.1771	0.1504	0.2387	2.0785	4.0812	0.682	0.591	7.5352	0.1902	2.1756	1.166	0.2235	0	0.252	0.2304	4.3923	0.1923	3.618	0.4573	0	2.9601	0	0.1673	2.8123	1.1697	1.7022	0.1525	3.2588	0.6003	0.1561	6.4792	0.2203	0.1488	0.4354	0.1297	0.1207
10	293	0	0.6635	0.4378	4.0157	0	0.5817	2.0711	0.5761	2.9922	4.3289	0.2293	1.3144	0.1703	0.1413	0.2521	2.1797	5.617	0.2994	0.3297	2.7739	0.1404	0.2771	0.6192	0.2102	0.187	0.1804	0.1531	2.7391	0.1438	1.5914	0.089	0	5.7285	0.3241	0	5.4148	0.1829	1.856	0.1501	3.4252	0.095	0.1819	6.9657	0.1824	0	0.1786	0.1634	0
10	294	0	0.335	1.5289	2.4339	0	0	2.333	0.5678	2.1874	1.5668	0	2.0967	0.1974	0.2766	0.1825	0.9014	5.51	0.5804	0.616	1.0113	0.2356	0.2571	2.2043	0.2384	0	0.2345	0	2.0433	0.2393	1.7588	0.1012	0	4.3465	0.1663	0	7.6592	0.3981	1.9601	0.1706	2.4232	0.0988	0.3628	2.9868	0.1833	0.1573	0.1072	3.6183	0
10	295	0	0.338	0	6.0698	0	0	4.3195	1.2901	0.7585	1.6466	0	2.7772	0	0.2623	0.2428	0	5.6342	2.0551	0.4407	1.7618	0.2207	0	3.0943	0.7293	0	0.2332	0.2761	2.6798	0.1687	1.1793	0.1401	0.1119	1.4462	0	0.1042	2.2856	0.8966	2.0422	0.1734	0.7849	0	0.1795	0.9865	0.1725	0.1424	0	3.0776	0.1473
10	296	0	0.8394	0	2.7582	0	0	4.9734	1.1623	0.4247	0.7238	0	2.4539	0	0	0.2867	0.3003	2.5199	2.7568	0.2561	4.677	0.1612	0	12.2968	1.6255	0.1268	0	0.3146	2.2263	0.2025	0.4498	0.1211	0.1297	0.1464	0	0	0.1983	1.4947	2.0154	0.1236	1.8037	0.1758	0.3482	0.8702	0.1286	0.1435	0.111	0.1673	0
10	297	0.4467	0.8255	0	1.6103	0.6613	0	1.4679	0.1312	0.1214	0.1701	0.128	2.2181	0.1748	0	0.285	0.2945	1.8757	1.7217	0.2183	2.5884	0	1.0698	28.0411	1.1473	0.1647	0	0.2751	0.8458	0	0.3591	0	0.1101	0.1654	0.4939	0.1095	0.6156	1.5179	1.9696	0.1809	2.2656	0	1.2147	0.7904	0.0965	0.1407	0	0.0957	0.1232
10	298	0.2451	0.1384	0	0.2491	0.253	0	0.6956	0	0	0	0.2412	1.154	0.1211	0.1715	0.339	0.3077	2.9456	0.2242	0	0.3097	0.1913	5.2125	23.2482	1.4395	0	0.3588	0	0.2594	0.2141	0	0.122	0	0.1786	0.6921	0.0951	0.8942	0.929	3.6029	0.4812	1.684	0.1042	0.2727	0.3503	0	0	0.0919	0	0
10	299	0	0	0	0	0	0	0.5733	0	0	0.2333	0	0.1158	0.1265	0.9844	1.6519	0.6479	4.2849	0	1.747	0.2986	0.1579	6.8915	19.146	0.5511	0.137	0.2859	0.2888	0.2128	0.2641	0	0.1107	0.0989	0	0.9357	0	0.1903	0.1645	5.6499	0.2652	0.1324	0	0	0.3262	0.1319	0	0	0.1003	0.166
10	300	0	0	0	0	0	0	0	0	0	0	0	0	0	0	0.8735	1.1568	1.3093	0.1737	1.6253	0.185	0.1859	13.657	2.8707	1.7081	0	0.2076	0	0	0.2839	0.1316	0.1142	0.124	0	0.1945	0	0	0.0925	5.783	0.6687	0.0934	0.0927	0.1204	0.3704	0.1173	0.1396	0	0	0.1257
10	301	0	0	0	0	0	0	0	0	0	0.3132	0	0	0.0916	1.0412	0.2281	1.6347	0.3343	0.1616	0.3044	0.2127	0	1.0568	2.0636	4.3843	0	0.2051	0	0.1891	0.2429	0.0995	0.1451	0.1345	0	0.159	0	0.1306	0.123	1.3344	0.1791	0	0.138	0	0.165	0	0.1057	0.1142	0	0.1738
10	302	0	0	0	0	0	0	0	0	0.1682	0	0	0	0	4.6483	0	3.5609	0	0.2376	0.2905	0.2816	0.0912	0	1.6453	3.275	0.1563	1.0438	0.1999	0.1291	0	0.1024	0	0.096	0.1148	0.0899	0.0983	0.1065	0	0.1818	0.1095	0	0	0	0	0.1347	0	0.1358	0	0.0969
10	303	0	0	0	0	0	0	0	0	0.2111	0	0	0.1338	0	2.1541	0	11.3293	0.2222	0.1009	0.2977	0.1467	0.1347	0.1838	1.8359	16.8107	0	3.6184	0	0.3022	0.1359	0.1326	0.1287	0	0	0	0.0934	0	0	0.16	0.1711	0.5626	0	0.1875	0	0.1049	0.1157	0	0.1369	0
10	304	0	0	0	0	0	0	0	0	0	0	0	0.2418	0.1636	0.2164	0	5.1304	0.2884	0.2959	0.3214	0	0	0.1336	0.7963	6.3354	0	2.9282	0	1.3904	0.1955	0.1048	0	0	0.1124	0	0.344	0.116	0	0.2403	0.2443	1.645	0	0	0.1363	0.1034	0.108	0.133	0.122	0.1327
11	305	0	0	0	0	0	0	0	0	0	0	0	0.1564	0	0	0	8.5492	0.214	0.6645	1.2492	0.2357	0	0	0.2544	63.022	0	0	0	0.2559	8.075	0	0	0	0.1268	0	0	0	0	0.2389	0.4737	1.0535	0	0	0	0	0.1111	0	0	0
11	306	0	0	0	0	0	0	0	0	0	0	0	1.3429	0	0	0	1.2877	0.3363	0.3733	0.6167	0.2217	0	0	0.253	9.041	0	0	0	0.2425	10.2272	0	0	0	0.1237	0	0	0	0	0.1605	1.7001	1.5246	0	0	0	0	0.2623	0	0	0
11	307	0	0	0	0	0	0	0.1337	0	0	0	0	7.6464	0	0	0	0.7013	0	0.2442	0.3454	0.2846	0	0	0.3924	1.4477	0	0	0	0	0.8425	0	0	0	0	0	0	0	4.1007	0.3008	1.7464	0.216	0	0	0	0	0.4268	0	0	0
11	308	0	0	0	0	0	0	0	0	0	0	0	0	0	0.1349	0	0.2746	0	0	0.3393	0.1291	0	0	0.769	0.4578	0	0	0	0	0	0	0	0	0	0	0	0	11.6083	0.265	0.6188	0	0	0	0	0	1.9004	0	0	0
11	309	0	0	0	0	0	0	1.1967	0	2.0815	0	0	0	0	0.4744	0	0.1378	0	0	0	0.3484	0	0	7.394	0.236	0	0	0	0.2487	0	0	0	0	0	0	0	0	7.9386	0.1078	0.2848	1.8128	0	0	1.7751	0	9.4245	0	0	0
11	310	0	0	0	0	0	0	2.9348	0	2.3042	0	0	0	0	0.3272	0	0.1531	0	0	0	0.9182	0	0	8.6645	0.1836	0	0	0	1.0056	0	0	0	0	0	0	0	0	63.0809	0	0	4.3225	0	0	3.3698	0	2.5206	0	0	0
11	311	0	0	0	0	0	0	1.0984	0	0	0	0	0.2086	0	0.1863	0.7161	0.1435	0	0.2044	0	0	0	0	6.3053	0	0	0	0	0.7	0	0	0	0	0	0.201	0	0	4.7351	0	0	0.6743	0	0	3.9182	0	4.1429	0	0	0
11	312	0	0	0	0	0	0	0.1442	0	0	0	0	0.1466	0	0.2023	0.9987	0	0	0.5652	0.3645	0	0	0	1.2974	0	0	0	0	0	0	0	0	0	0	0.1635	0	0	6.7544	0	0	0	0	0	4.1652	0	0.2803	0	0	0
11	313	0	0	0	0	0	0	0.1676	0	0	0	0	0	0	0.2557	0	0	0	0	0.3514	0	0	0	0.8816	0	0	0	0	0	0	0	0	0	0	0.4668	0	0	0.784	0	0	0	0	0	2.2115	0	0	0	0	0
11	314	0	0.1094	0	0	0	0	0	0	0	0	0	0	0	0	0	0	0	0	0	0	0	0	1.165	0.2472	0	0	0	0	0	0	0	0	0	2.0892	0	0	0	0	0	0	0	0	0.504	0	0	0	0	0
11	315	0	0	0	0.2554	0	0	0	0	0	0	0	0	0	0	0.3556	0	0	0	0	0	0	0	4.7059	0.2587	0	0	0	0.2573	0	0	0	0.1727	0	2.7021	0	0	0	0	0	0	0	0	0	0.2353	0	0	0	0
11	316	0	0	0	1.005	0	0	0	0	0	0	0	0	0	0	0.5146	0	0	0	0	0	0	0	5.6704	0.2108	0	0.23	0.1127	0	0	0	0	0	0	0	0	0	0	0	0	0	0	0	0	0.2758	0.1735	0	0	0
11	317	0	0	0	0	0	0	0	0	0	0	0	0	0	0	0.632	0	0	0	0	0	0	0	2.6444	0	0	0.5948	0	0	0	0	0	0	0	0	0	0	0	0	0	0	0	0	0	0.2668	0	0	0	0
11	318	0	0	0	0	0	0	0	0	0	0	0	0	0	0	0.7389	0	0	0	0	0	0	0	0.4229	0	0	3.7151	0	0	0	0	0	0	0	0	0	0	0	0	0	0	0	0	0.531	0.2942	0	0	0	0
11	319	0	0	0	0	0	0	0	0	0	0	0	0	0	0	0.789	0	0	0	0	0	0	0	0	0	0	1.9067	0	0	0	0	0	0	0	0.1452	0	0	0	0	0	0	0	0	1.4127	0	0	0	0	0
11	320	0	0	0	0	0	0	0	0	0	0	0	0	0	0	0	0	0	0	0	0	0	0	0.1178	0.1328	0	0.2674	0	0	0	0	0	0	0	0.1298	0	0	0	0	0	0	0	0	0	0	0	0	0	0
11	321	0	0	0	0	0	0	0	0	0	0	0	0	0	0	0	0	0	0	0	0	0	0	0	0.19	0	0	0	0	0	0	0	0	0	0	0	0	0	0	0	0	0	0	0	0.089	0	0	0	0
11	322	0	0	0	0	0	0	0	0	0	0	0	0	0	0	0	0	0	0	0	0	0	0	0.2516	0	0	0	0	0	0	0	0	0	0	0	0	0	0	0	0	0	0	0	0	0	0	0	0	0
11	323	0	0	0	0	0	0	0	0	0	0	0	0	0	0	0	0	0	0	0	0	0	0	0.2031	0	0	0	0	0	0	0	0	0	0	0	0	0	0	0	0	0	0	0	0	0	0	0	0	0
11	324	0	0	0	0	0	0	0	0	0	0	0	0	0	0	0	0	0	0	0	0	0	0	0.3245	0	0	0	0	0	0	0	0	0	0	0	0	0	0	0	0	0	0	0	0	0	0	0	0	0
11	325	0	0	0	0	0	0	0	0	0	0	0	0	0	0	0	0	0	0	0	0	0	0	0.5357	0	0	0	0	0.1152	0	0	0	0	0	0	0	0	0	0	0	0.2578	0	0	0	0	0	0	0	0
11	326	0	0	0	0	0	0	0	0	0	0	0	0	0	0	0	0	0	0	0	0	0	0	0.2645	0	0	0	0	0	0	0	0	0	0	0	0	0.1329	0	0	0	0.151	0	0	0	0	0	0	0	0
11	327	0	0	0	0	0	0	0	0	0	0	0	0	0	0	0	0	0	0	0	0	0	0	0.2602	0	0	0	0	0	0	0	0	0	0	0	0	0.3421	0	0	0	0	0	0	0	0	0	0	0	0
11	328	0	0	0	0	0	0	0	0	0	0	0	0	0	0	0	0	0	0	0	0	0	0	0	0	0	0	0	0	0	0	0	0	0	0	0	1.7195	0	0	0	0	0	0	0	0.0885	0	0	0	0
11	329	0	0	0	0	0	0	0	0	0	0	0	0	0	0	0	0	0	0	0	0	0	0	0	0	0	0	0	0	0	0	0	0	0	0	0	0.5699	0	0	0	0	0	0	0	0	0	0	0	0
11	330	0	0	0	0	0	0	0	0	0	0	0	0	0	0	0	0	0	0	0	0	0	0	0	0	0	0	0	0	0	0	0	0	0	0	0	0.1031	0	0	0	0	0	0	0	0	0	0	0	0
11	331	0	0	0	0	0	0	0	0	0	0	0	0	0	0	0	0	0	0	0	0	0	0	0	0	0	0	0	0	0	0	0	0	0	0	0	0	0	0	0	0	0	0.088	0	0	0	0	0	0
11	332	0	0	0	0	0	0	0	0	0	0	0	0	0	0	0	0	0	0	0	0	0	0	0	0	0	0	0	0	0	0	0	0	0	0	0	0	0	0	0	0	0	0	0	0	0	0.0926	0	0
11	333	0	0	0	0	0	0	0	0	0	0	0	0	0	0	0	0	0	0	0	0	0	0	0	0	0	0	0	0	0	0	0	0	0	0	0	0	0	0	0	0	0	0	0	0	0	0	0	0
11	334	0	0	0	0	0	0	0	0	0	0	0	0	0	0	0	0	0	0	0	0	0	0	0	0	0	0	0	0	0	0	0	0	0	0	0	0	0	0	0	0	0	0	0	0	0	0	0	0
12	335	0	0	0	0	0	0	0	0	0	0	0	0	0	0	0	0	0	0	0	0	0	0	0	0	0	0	0	0	0	0	0	0	0	0	0	0	0	0	0	0	0	0	0	0	0	0	0	0
12	336	0	0	0	0	0	0	0	0	0	0	0	0	0	0	0	0	0	0	0	0	0	0	0	0	0	0	0	0	0	0	0	0	0	0	0	0	0	0	0	0	0	0	0	0	0	0	0	0
12	337	0	0	0	0	0	0	0	0	0	0	0	0	0	0	0	0	0	0	0	0	0	0	0	0	0	0	0	0	0	0	0	0	0	0	0	0	0	0	0	0	0	0	0	0	0	0	0	0
12	338	0	0	0	0	0	0	0	0	0	0	0	0	0	0	0	0	0	0	0	0	0	0	0	0	0	0	0	0	0	0	0	0	0	0	0	0	0	0	0	0	0	0	0	0	0	0	0	0
12	339	0	0	0	0	0	0	0	0	0	0	0	0	0	0	0	0	0	0	0	0	0	0	0	0	0	0	0	0	0	0	0	0	0	0	0	0	0	0	0	0	0	0	0	0	0	0	0	0
12	340	0	0	0	0	0	0	0	0	0	0	0	0	0	0	0	0	0	0	0	0	0	0	0	0	0	0	0	0	0	0	0	0	0	0	0	0	0	0	0	0	0	0	0	0	0	0	0	0
12	341	0	0	0	0	0	0	0	0	0	0	0	0	0	0	0	0	0	0	0	0	0	0	0	0	0	0	0	0	0	0	0	0	0	0	0	0	0	0	0	0	0	0	0	0	0	0	0	0
12	342	0	0	0	0	0	0	0	0	0	0	0	0	0	0	0	0	0	0	0	0	0	0	0	0	0	0	0	0	0	0	0	0	0	0	0	0	0	0	0	0	0	0	0	0	0	0	0	0
12	343	0	0	0	0	0	0	0	0	0	0	0	0	0	0	0	0	0	0	0	0	0	0	0	0	0	0	0	0	0	0	0	0	0	0	0	0	0	0	0	0	0	0	0	0	0	0	0	0
12	344	0	0	0	0	0	0	0	0	0	0	0	0	0	0	0	0	0	25.1402	0	0	0	0	0	0	0	0	0	0	0	0	0	0	0	0	0	0	0	0	0	0	0	0	0	0	0	0	0	0
12	345	0	0	0	0	0	0	0	0	0	0	0	0	0	0	0	0	0	0	0	0	0	0	0	0	0	0	0	0	0	0	0	0	0	0	0	0	0	0	0	0	0	0	0	0	0	0	0	0
12	346	0	0	0	0	0	0	0	0	0	0	0	0	0	0	0	0	0	0	0	0	0	0	0	0	0	0	0	0	0	0	0	0	0	0	0	0	0	0	0	0	0	0	0	0	0	0	0	0
12	347	0	0	0	0	0	0	0	0	0	0	0	0	0	0	0	0	0	0	0	0	0	0	0	0	0	0	0	0	0	0	0	0	0	0	0	0	0	0	0	0	0	0	0	0	0	0	0	0
12	348	0	0	0	0	0	0	0	0	0	0	0	0	0	0	0	0	0	0	0	0	0	0	0	0	0	0	0	0	0	0	0	0	0	0	0	0	0	0	0	0	0	0	0	0	0	0	0	0
12	349	0	0	0	0	0	0	0	0	0	0	0	0	0	0	0	0	0	0	0	0	0	0	0	0	0	0	0	0	0	0	0	0	0	0	0	0	0	0	0	0	0	0	0	0	0	0	0	0
12	350	0	0	0	0	0	0	0	0	0	0	0	0	0	0	0	0	0	0	0	0	0	0	0	0	0	0	0	0	0	0	0	0	0	0	0	0	0	0	0	0	0	0	0	0	0	0	0	0
12	351	0	0	0	0	0	0	0	0	0	0	0	0	0	0	0	0	0	0	0	0	0	0	0	0	0	0	0	0	0	0	0	0	0	0	0	0	0	0	0	0	0	0	0	0	0	0	0	0
12	352	0	0	0	0	0	0	0	0	0	0	0	0	0	0	0	0	0	0	0	0	0	0	0	0	0	0	0	0	0	0	0	0	0	0	0	0	0	0	0	0	0	0	0	0	0	0	0	0
12	353	0	0	0	0	0	0	0	0	0	0	0	0	0	0	0	0	0	0	0	0	0	0	0	0	0	0	0	0	0	0	0	0	0	0	0	0	0	0	0	0	0	0	0	0	0	0	0	0
12	354	0	0	0	0	0	0	0	0	0	0	0	0	0	0	0	0	0	0	0	0	0	0	0	0	0	0	0	0	0	0	0	0	0	0	0	0	0	0	0	0	0	0	0	0	0	0	0	0
12	355	0	0	0	0	0	0	0	0	0	0	0	0	0	0	0	0	0	0	0	0	0	0	0	0	0	0	0	0	0	0	0	0	0	0	0	0	0	0	0	0	0	0	0	0	0	0	0	0
12	356	0	0	0	0	0	0	0	0	0	0	0	0	0	0	0	0	0	0	0	0	0	0	0	0	0	0	0	0	0	0	0	0	0	0	0	0	0	0	0	0	0	0	0	0	0	0	0	0
12	357	0	0	0	0	0	0	0	0	0	0	0	0	0	0	0	0	0	0	0	0	0	0	0	0	0	0	0	0	0	0	0	0	0	0	0	0	0	0	0	0	0	0	0	0	0	0	0	0
12	358	0	0	0	0	0	0	0	0	0	0	0	0	0	0	0	0	0	0	0	0	0	0	0	0	0	0	0	0	0	0	0	0	0	0	0	0	0	0	0	0	0	0	0	0	0	0	0	0
12	359	0	0	0	0	0	0	0	0	0	0	0	0	0	0	0	0	0	0	0	0	0	0	0	0	0	0	0	0	0	0	0	0	0	0	0	0	0	0	0	0	0	0	0	0	0	0	0	0
12	360	0	0	0	0	0	0	0	0	0	0	0	0	0	0	0	0	0	0	0	0	0	0	0	0	0	0	0	0	0	0	0	0	0	0	0	0	0	0	0	0	0	0	0	0	0	0	0	0
12	361	0	0	0	0	0	0	0	0	0	0	0	0	0	0	0	0	0	0	0	0	0	0	0	0	0	0	0	0	0	0	0	0	0	0	0	0	0	0	0	0	0	0	0	0	0	0	0	0
12	362	0	0	0	0	0	0	0	0	0	0	0	0	0	0	0	0	0	0	0	0	0	0	0	0	0	0	0	0	0	0	0	0	0	0	0	0	0	0	0	0	0	0	0	0	0	0	0	0
12	363	0	0	0	0	0	0	0	0	0	0	0	0	0	0	0	0	0	0	0	0	0	0	0	0	0	0	0	0	0	0	0	0	0	0	0	0	0	0	0	0	0	0	0	0	0	0	0	0
12	364	0	0	0	0	0	0	0	0	0	0	0	0	0	0	0	0	0	0	0	0	0	0	0	0	0	0	0	0	0	0	0	0	0	0	0	0	0	0	0	0	0	0	0	0	0	0	0	0
12	365	0	0	0	0	0	0	0	0	0	0	0	0	0	0	0	0	0	0	0	0	0	0	0	0	0	0	0	0	0	0	0	0	0	0	0	0	0	0	0	0	0	0	0	0	0	0	0	0
[truncated: 46 more columns]

## Sheet: TMIN
MOIS	jours	2006	2007	2008	2009	2010	2011	2012	2013	2014	2015	2016	2017	2018	2019	2020	2021	2022	2023	2024	2025	2026	2027	2028	2029	2030	2031	2032	2033	2034	2035	2036	2037	2038	2039	2040	2041	2042	2043	2044	2045	2046	2047	2048	2049	2050	2051	2052	2053
1	1	16.6872	21.8784	17.3456	17.4762	15.5644	17.1206	15.3678	13.4026	15.8881	16.7491	20.1554	14.9491	12.3331	18.1412	16.5891	18.1135	13.1554	17.7899	15.1652	15.73	19.8357	20.4679	15.2956	14.4068	12.5207	19.178	17.6722	16.4439	14.154	16.319	18.9793	17.8181	16.8979	18.7437	17.0426	17.4762	20.3033	15.2791	15.4054	17.2685	16.734	19.777	20.2061	17.2314	16.6993	13.8343	20.0265	20.0851
1	2	15.5985	20.6412	16.8754	19.3085	13.7552	17.3137	15.1782	14.0244	16.2917	15.7373	19.1684	15.2639	16.1468	18.2947	16.8693	18.6001	16.2469	18.3791	15.2445	16.5977	19.2392	19.9746	16.2594	15.2487	13.6482	19.28	18.0784	13.9854	16.024	16.5154	19.4326	17.8052	17.0229	19.7742	16.7469	17.3132	19.8597	16.9683	17.0927	17.1944	19.3494	20.2796	19.9817	16.8034	18.8644	14.8994	20.7421	18.5362
1	3	13.7804	21.2323	15.8587	18.8346	13.574	18.3048	16.1422	14.4606	15.7758	15.3482	17.1454	14.972	16.9988	17.1603	16.8899	19.0238	18.0927	16.9716	15.5038	16.5201	19.3819	19.5967	16.8416	13.2483	14.0697	19.3106	18.3815	14.2798	16.7103	16.7046	19.8769	18.0592	16.9583	19.2579	16.5425	16.8777	18.8464	18.408	17.9221	17.6949	20.7063	20.9213	20.0175	16.2679	19.1855	15.9155	20.778	19.1404
1	4	13.3447	25.3452	14.7999	17.4094	14.0616	18.6735	16.2219	14.6282	15.8271	15.6603	16.8614	14.1043	16.0692	16.5632	16.7546	19.0808	19.5175	16.297	16.0608	17.23	18.9765	18.9239	16.5208	13.7325	14.6041	20.7306	17.7423	16.6392	17.1959	15.9245	19.4818	17.8437	16.4656	19.2907	15.9502	16.8677	18.329	18.5064	17.0686	14.9635	24.3743	20.9659	20.3777	16.5766	18.7041	16.0345	19.9369	18.9651
1	5	13.6594	23.9109	14.6747	16.8825	14.9379	19.58	16.0056	14.4268	15.8489	16.4004	16.8684	14.6468	17.0707	15.5242	16.6667	19.7167	18.9781	15.8654	15.9849	18.3262	18.1931	19.0557	16.5918	15.494	14.2172	22.5352	17.7336	17.3621	17.0922	16.9281	19.2065	17.9828	15.3715	20.0667	16.3006	17.0031	18.8806	17.4976	16.9961	16.7687	23.803	20.8138	20.76	17.0082	18.4318	16.3914	20.0981	18.68
1	6	13.9015	22.4565	14.993	16.7982	15.0205	20.0066	14.6515	13.2272	16.0153	16.9584	17.0966	15.6192	16.7722	15.3027	16.0439	19.932	17.1404	16.2094	16.0186	18.6824	18.1256	18.5507	17.2746	16.7539	14.7513	19.9589	18.0447	18.1324	16.2046	18.2764	19.0382	18.1466	15.2175	20.8371	16.8576	16.8173	19.8084	16.6235	18.8731	19.1238	23.317	20.6794	20.8855	17.5287	18.8818	16.0735	19.1978	18.5631
1	7	14.4229	22.9906	16.1633	16.0229	15.5968	20.4687	14.393	13.799	15.3091	16.8544	17.0647	16.9443	16.0524	17.4073	15.2251	19.872	16.4506	16.7017	15.6746	18.3157	18.1189	17.5206	17.2634	17.446	16.5681	19.1679	18.3391	19.4635	15.9385	18.8236	18.7665	18.3685	16.2823	21.9601	17.7115	16.6505	20.1712	16.9079	18.9773	18.3855	24.5911	20.7959	20.9491	17.6398	20.2143	15.8362	19.3999	18.628
1	8	15.628	22.8603	17.877	16.0721	15.1575	19.6805	14.605	14.5452	15.8979	16.9691	16.8333	18.1066	16.9784	17.4178	14.5969	19.7426	16.7281	16.4734	16.1217	17.848	17.9509	17.5113	16.7977	16.9785	17.8286	18.845	17.9611	20.0607	15.6109	18.9961	18.7209	18.3553	17.0821	22.4116	19.8255	16.4473	20.7035	17.3832	18.0814	18.5745	22.5508	21.1995	20.6973	18.455	21.2868	16.3544	20.198	18.3497
1	9	15.9503	21.6372	18.9003	16.9372	16.5291	17.6002	14.7445	16.4719	16.7173	16.5434	16.8965	19.5974	17.945	18.8883	14.835	19.9709	16.5029	16.4278	16.8604	16.5115	18.1593	18.5906	17.0272	16.9	18.673	18.8277	17.7511	21.3006	15.3896	19.1392	18.4808	18.3422	16.918	20.4691	21.0578	16.5965	21.0372	16.3556	18.6116	19.9011	20.8586	21.8591	20.2633	19.3595	21.8233	17.4166	20.5699	18.9064
1	10	14.6743	20.9121	19.5446	16.5711	17.6574	15.7116	15.0894	16.5844	16.8403	15.0343	17.7059	20.8644	18.0303	19.5517	16.0861	19.7512	15.9343	16.5805	17.4283	16.0102	18.5806	18.7246	17.5933	17.7073	18.8713	18.1526	18.1458	20.045	15.9919	19.57	19.1813	18.4211	16.8274	19.4217	20.0477	16.3373	20.7721	15.0054	19.3797	20.9996	20.512	22.4685	20.4195	19.7215	21.7345	18.9339	20.0802	19.193
1	11	13.8651	20.6935	19.7645	15.937	16.7912	16.1282	15.2815	15.2919	16.2684	14.1732	17.9056	20.1433	17.271	19.3718	17.1802	19.5056	16.0271	16.272	17.6717	16.3365	18.4411	18.7761	17.474	17.6985	18.6558	17.6371	17.5579	19.6529	16.1407	20.8227	19.3671	18.8692	16.7368	19.3125	19.2149	15.8732	20.4459	14.3698	20.3613	20.6509	20.6393	23.5366	20.5815	18.9252	21.2392	18.7863	19.9638	17.9134
1	12	12.9181	21.2769	19.2819	15.686	17.3775	15.6291	15.2402	14.4099	16.3149	13.7333	17.2925	19.6545	16.2594	18.8487	17.9838	20.3653	17.3759	16.0946	17.6549	17.1902	17.9975	19.3615	16.9146	17.9907	18.9853	18.1121	17.567	20.092	16.2137	20.801	19.2797	19.6342	16.7569	19.7485	19.1476	16.2273	20.8733	15.2483	20.1071	19.8465	21.2154	22.0313	18.9078	18.4781	20.0533	17.8717	19.5965	17.4298
1	13	13.1752	22.0484	19.3351	15.5806	17.6278	16.8053	15.2195	13.9128	16.2568	14.4945	17.2446	18.2213	15.6931	17.9547	17.9159	20.9987	18.0165	15.3813	17.7224	18.0442	17.3527	19.9433	17.2521	18.0649	19.1882	20.0372	17.7248	22.7543	16.6511	20.0286	19.7571	20.2093	17.7796	20.3889	19.6984	17.7282	22.4339	15.7705	20.0086	20.0623	21.8054	19.7909	17.1169	18.6023	19.6798	19.0991	19.012	17.5618
1	14	13.8369	19.9271	20.1107	15.9762	17.7868	17.2322	16.6243	14.4775	15.6129	14.9654	17.5865	18.753	15.8072	16.9648	18.4345	18.8725	17.1503	16.0777	17.1703	18.1551	17.4087	20.6575	18.1998	17.798	18.8363	20.0137	18.1391	23.0123	17.5845	20.2178	18.9877	21.0167	18.9491	21.3102	20.0096	19.7314	23.5442	16.3923	19.919	20.3205	22.1294	18.6486	17.3796	18.593	19.038	19.4302	19.4403	18.5193
1	15	15.1315	20.8246	20.0959	16.1987	17.3244	18.3314	17.7706	15.1885	14.5283	16.2452	16.9105	18.6707	16.0355	17.0124	19.2999	18.8804	16.6322	14.4583	16.9511	18.0234	17.502	21.0983	17.6108	17.2296	18.1863	20.3776	18.0582	19.331	17.6196	20.2748	18.6519	20.895	19.4978	21.181	19.546	21.7028	20.7937	16.767	17.6676	21.263	21.6651	18.012	15.3499	18.2467	18.8558	19.0293	20.8048	19.9821
1	16	15.2653	22.9254	19.3484	15.407	17.3881	18.1048	17.9771	16.4862	14.5114	17.6736	15.8391	18.1828	16.0018	18.5084	19.2117	19.4654	17.5683	13.3107	17.25	18.9279	17.1084	21.238	16.7831	17.3994	18.4312	18.8019	18.0852	18.2542	17.39	19.8426	18.3158	20.0857	19.5059	21.4694	18.7551	20.8299	20.2463	16.9482	15.6831	20.3041	21.3741	18.8471	12.9933	18.1508	19.3089	18.5838	22.7923	19.0121
1	17	14.9873	21.9542	18.5426	15.4461	16.3033	17.9342	16.6509	17.5038	15.0481	19.0435	15.2092	17.9741	16.2344	19.5289	18.8408	19.7599	18.0026	13.3883	18.0095	18.5884	16.5089	22.222	17.1246	18.0379	18.3957	18.6005	18.226	19.4431	17.5758	17.4532	18.6776	19.236	19.562	21.8318	18.2632	20.4103	19.9196	18.0155	14.2311	19.6937	21.3424	19.6659	11.8427	18.1855	19.5312	18.8297	22.8164	18.2649
1	18	14.957	21.0424	19.0315	15.5159	16.9478	18.9835	16.28	17.3988	14.9143	19.854	15.2299	18.2528	16.7634	19.345	18.7853	19.8202	19.2293	15.0682	18.8091	19.6659	17.0435	20.5324	18.0514	19.0028	17.6547	18.9063	18.7503	20.2549	18.0245	16.04	18.9709	19.1223	18.6006	22.3893	18.6604	19.5139	18.7118	18.2121	14.3977	20.6278	19.7354	20.6705	12.537	17.5843	19.5009	18.556	23.1655	17.936
1	19	15.9231	19.2232	21.6855	15.4266	18.1985	19.9091	16.386	17.257	16.065	20.0512	15.8014	19.1587	17.8577	18.9438	18.1689	19.4253	16.834	16.3821	19.3584	23.8002	17.716	19.0291	18.5009	19.6417	16.2685	19.7514	19.1475	20.8739	18.4212	15.8988	19.1308	18.7323	17.8566	21.2313	19.6262	18.5578	18.515	17.7667	16.2957	20.3286	20.3695	21.0333	13.5566	18.2202	20.0354	18.6764	21.9487	19.1295
1	20	13.7239	18.8549	20.1703	15.0619	19.4281	18.7248	15.7501	16.9903	16.8263	19.8402	16.0299	19.4922	18.416	18.9041	17.9256	19.7857	15.9236	16.8075	18.9895	27.4261	17.6459	18.7589	18.5208	19.4956	15.8636	20.1559	20.0216	20.9587	18.1796	16.5695	19.389	18.0701	17.1413	20.0952	20.4031	19.6502	18.4606	17.7924	18.5468	20.3532	21.8412	20.2388	15.2943	19.1732	19.9548	18.9165	21.3979	18.9416
1	21	12.8121	19.0771	21.4939	14.5621	19.0795	19.3749	15.5482	16.7306	17.834	19.7285	15.9664	19.2469	17.9644	19.0123	17.6886	19.6431	15.8266	16.546	18.9667	25.7684	17.2858	18.6105	18.5109	18.2967	16.0454	20.455	20.1842	20.548	17.9306	17.6687	20.1237	18.5492	17.4066	20.5696	19.8683	19.3343	18.4343	17.2432	20.6162	20.8317	22.6715	18.7319	16.6298	19.91	19.4706	19.6243	21.7206	18.4853
1	22	12.1419	18.5295	21.9012	14.9516	18.9475	20.6932	15.6731	17.5176	17.5451	19.8953	15.9566	19.0009	17.3129	19.8806	17.6114	18.8645	15.5447	17.0192	19.2822	24.3546	16.2503	18.2118	19.0761	15.7577	16.1681	20.621	19.6867	20.4808	17.9204	18.2369	20.9311	18.6177	18.3817	20.1617	19.0214	19.4654	18.9377	16.8878	20.8407	21.877	22.3831	18.8905	16.9599	21.1511	19.5211	21.3582	21.7875	18.9299
1	23	11.4535	19.1355	21.7134	15.8142	18.8237	22.4053	15.2505	18.1792	16.1914	20.0215	14.4437	19.7771	17.3025	20.4515	17.3549	18.1759	15.9596	15.9042	18.3681	22.3532	17.4647	18.6204	19.1169	13.8168	15.9278	21.3632	19.3921	20.8597	18.3108	17.6473	20.9528	18.5834	17.8309	21.2015	18.7894	19.5379	19.0971	18.1357	20.0892	21.5123	22.6232	19.2349	17.7959	21.0669	19.0868	21.3106	21.5957	16.5626
1	24	12.558	20.5	20.8004	15.9272	19.4737	23.9146	13.8756	18.6863	14.8857	19.5269	13.667	19.6995	16.6236	20.279	17.22	18.0858	17.1006	11.6779	18.2423	21.7988	18.0177	18.6644	18.8976	14.3424	16.0561	19.1067	18.994	20.4034	19.3717	18.4979	20.4602	18.5321	18.6091	23.8962	18.4893	19.0718	19.0466	18.5407	19.3898	21.9666	23.216	19.8326	17.501	20.3368	18.7689	21.5262	22.0967	16.8577
1	25	12.7062	20.1071	21.4009	15.4835	19.6565	22.1618	13.477	17.9485	15.0757	20.1907	13.95	19.586	15.5637	18.6589	17.1105	17.8067	15.9933	10.9988	18.7616	21.4606	19.4125	17.7776	19.0116	15.9812	16.3665	17.4926	18.6902	19.9902	19.802	18.6262	20.7504	19.4108	19.9453	25.6416	17.9592	18.835	19.5299	17.7411	20.3858	22.162	21.4846	19.9279	18.7504	20.5583	19.4605	21.5401	21.9845	17.239
1	26	13.5747	20.2483	20.5692	15.6988	19.4915	20.322	13.6205	18.3876	13.7771	19.9366	14.0988	19.4788	15.9764	17.7561	17.4605	18.065	16.1343	12.1714	19.5746	20.5378	19.3412	16.8124	20.0998	16.5445	16.3923	17.7878	17.9713	19.912	19.7008	19.7913	20.3604	19.9111	19.1055	21.8745	16.7268	18.8122	20.2534	19.5941	21.679	22.3403	19.6382	19.1608	21.4455	21.3027	21.0164	21.6095	22.0025	17.0953
1	27	13.7522	20.017	20.8376	16.058	18.6093	19.6925	14.2569	17.4307	13.1156	19.6445	15.2609	19.6887	17.0396	18.49	17.8189	18.3576	18.9553	13.8961	20.5809	20.6604	19.1984	16.3408	22.3911	17.3196	16.5563	19.4227	17.4367	19.608	20.0059	19.4898	19.7064	20.3746	19.0298	20.3817	15.8475	18.669	20.7287	20.7359	22.5112	22.4258	15.1436	18.7777	22.2274	21.4297	21.2948	21.4058	30.1004	17.1851
1	28	15.1083	20.754	22.5913	16.044	18.6991	20.1256	14.8571	16.7421	14.5817	19.9642	16.051	20.2468	18.0373	18.92	18.3052	18.6472	20.0915	15.3415	20.7574	20.0679	19.9355	16.4955	23.1739	17.9815	16.6866	20.4421	17.0759	19.6642	20.2691	19.6583	20.8444	20.9094	19.5219	19.7144	15.1867	19.3234	20.9456	21.2707	25.0663	21.4376	13.2043	19.0744	24.9148	23.4512	21.6373	21.4985	26.9424	16.5348
1	29	16.9695	21.4552	22.2295	15.4657	19.7885	20.5382	16.1071	16.6642	16.8474	20.6312	16.5005	19.8547	18.8249	18.5766	18.7933	18.453	20.9091	16.737	20.195	19.7081	22.0029	17.4273	22.8808	19.2596	16.9947	20.8173	16.4697	20.1155	19.4329	19.894	20.5919	20.96	18.9605	19.0045	15.3407	19.8854	21.1399	20.9384	24.839	21.2233	13.371	19.4201	24.6837	22.5749	21.7516	21.3503	24.9905	16.6459
1	30	16.0695	22.0719	21.8481	15.1265	19.7165	19.978	16.2103	17.0435	17.9628	20.3439	17.6416	20.0097	19.8461	18.8962	18.706	18.8566	21.0883	16.3136	20.3222	19.734	22.6447	18.2825	20.9304	19.9981	16.946	20.4292	16.827	20.3519	19.7682	19.7656	20.4245	20.8805	18.0483	19.6021	15.3099	20.3104	20.5138	20.7142	24.7633	20.2551	15.461	20.1408	24.1891	21.4138	21.4535	21.4707	24.328	17.4793
1	31	15.3388	23.094	22.6946	14.698	18.142	19.6685	16.4433	17.1082	18.2517	19.8005	18.6478	20.0485	21.0435	19.4253	19.1037	19.1265	21.3959	15.7116	20.9539	18.6354	22.149	18.6816	20.2973	20.2266	16.2892	20.5195	18.0042	20.1984	23.6122	20.1807	20.7648	20.5807	16.8375	21.4287	15.7962	20.6254	19.9282	20.396	25.4666	20.1161	17.1574	20.7242	24.4986	21.5679	21.3265	21.2075	22.7681	17.9655
2	32	16.0411	21.6912	21.1563	15.4537	16.6773	19.9488	16.4533	17.6685	18.3595	20.3502	18.4132	19.9396	21.0487	18.9311	19.4356	19.2604	19.2152	16.9056	20.8303	19.8083	20.8457	19.3656	20.4022	20.0985	16.6635	21.0011	18.9653	19.668	20.6382	20.4421	21.7601	20.0354	17.4791	21.3073	17.8965	20.5501	18.9022	20.3101	24.3757	20.4598	18.823	20.4865	21.0754	20.8608	21.0888	20.7578	21.7781	18.5486
2	33	17.4388	22.1318	21.5685	16.5162	17.9628	20.4408	15.2649	17.7692	17.6937	21.2475	18.2142	19.9265	21.0841	18.9537	19.7406	19.8739	19.2906	17.4654	20.9175	21.7256	20.4171	19.6487	19.9899	20.059	16.2709	21.2888	20.6478	20.1935	20.8327	20.765	22.7312	19.5008	17.7976	21.5416	18.6592	20.7045	18.4225	20.4263	25.02	20.9223	19.371	20.9633	20.8096	20.4999	20.8506	22.5722	20.4732	17.9576
2	34	18.6502	21.5733	21.7909	17.0697	18.4614	20.7345	14.6427	17.9156	17.4398	21.4181	18.6876	20.2587	20.2241	18.8519	20.2154	19.7202	20.1599	17.3434	20.6937	22.7252	20.2104	19.7953	20.6671	18.9538	16.4885	21.0911	21.2757	21.0761	20.4996	19.9701	22.5369	20.332	18.1813	22.1247	19.7453	21.3293	18.4664	20.7874	25.4891	20.2143	20.3795	22.5957	20.3393	20.3527	20.6422	23.2629	19.3421	18.3322
2	35	19.0847	21.3924	20.3599	17.2842	17.8448	20.8468	15.076	18.01	17.1971	21.7189	19.6503	20.627	20.3948	18.5309	19.9002	18.8972	21.1548	17.5235	20.0016	21.4369	19.9602	20.3272	21.1451	19.7538	17.7406	20.3422	22.0159	21.132	17.8741	18.3346	22.0419	20.5372	18.481	21.83	20.6144	21.278	18.8304	20.7303	24.8355	20.0594	22.49	23.1206	21.6213	21.0486	21.2299	21.991	19.4707	18.7123
2	36	19.7206	20.3613	20.0329	17.8196	18.2433	19.016	15.957	17.7944	16.8262	20.9703	20.0243	20.1981	22.0843	18.071	18.8746	18.5115	21.1949	17.043	20.0468	20.7138	20.0886	21.2365	20.9561	20.898	18.5562	21.1973	22.0043	20.7804	14.3516	18.2199	22.1351	20.9215	18.6188	20.6659	20.4028	18.4974	18.9564	20.0028	26.52	19.853	21.2226	22.443	22.6611	21.1423	20.9951	21.3613	20.3126	19.1374
2	37	19.8067	19.6884	20.1068	18.4775	18.7928	18.374	16.5829	18.5338	17.7441	20.7549	20.2146	21.031	25.0692	18.1049	18.7783	19.1406	20.9466	16.7021	20.1486	21.1106	20.4396	21.7472	21.8712	21.4847	19.2342	22.301	22.1169	20.3872	14.717	15.5507	21.5713	21.2048	18.7425	19.5621	20.2765	15.628	19.0197	19.3239	25.4409	19.939	22.1739	20.9838	22.6903	22.8435	20.8403	21.3832	20.9428	18.4044
2	38	20.5622	23.7359	21.5929	18.9645	18.6316	18.3885	17.168	19.1591	18.4454	20.2054	20.3018	23.2385	23.4318	18.7105	18.4534	20.2501	20.6537	16.6313	19.5981	20.6203	21.6408	21.7637	21.5841	21.6976	22.6022	21.8886	22.1276	19.1189	15.2287	15.4735	21.4064	21.9008	19.88	18.8743	20.0191	16.6755	19.162	19.0287	24.4292	20.1971	23.2082	20.1455	22.1355	21.1156	20.1799	22.4195	20.5844	17.3006
2	39	20.4498	23.5471	21.8359	18.7296	19.749	18.4695	17.2552	18.5016	19.4193	19.938	20.663	22.849	23.6735	19.2755	18.9424	20.4809	20.5043	16.4685	18.965	19.3358	20.8196	21.243	21.2169	21.9465	23.2746	21.5112	21.6084	18.9793	17.0702	15.9409	21.5949	21.8654	20.8433	18.5783	21.1828	15.7824	18.9925	18.8157	25.1926	21.5143	23.1863	19.7824	20.5651	20.4062	20.025	22.4547	18.6785	17.1307
2	40	20.371	23.8167	23.8426	18.5498	20.1807	18.5757	16.1112	18.5257	19.374	18.9302	20.857	23.4005	23.0414	18.5503	18.396	20.2328	20.2761	16.9735	19.0389	18.7444	21.2496	21.5436	21.2692	21.6732	22.2022	21.4746	21.0461	18.9325	18.1636	17.1707	21.1609	22.1982	20.6917	18.4371	21.2854	15.7052	19.8178	18.9654	23.8852	22.4782	22.5017	18.8712	19.9218	19.7288	20.0939	23.7536	17.6297	17.2119
2	41	20.162	23.456	23.9507	18.5097	23.1325	18.8615	14.1167	18.5659	18.8959	18.3014	20.9388	23.8246	21.321	18.6087	18.2295	20.52	20.5122	18.0066	19.7813	18.322	21.7389	21.4442	21.1059	21.3227	21.3835	21.3025	19.9303	19.077	17.9754	18.7718	20.5758	22.5713	20.3213	19.0829	21.3146	16.4581	21.2195	19.8282	23.677	22.3135	22.1114	17.463	19.6396	19.5538	21.1022	24.2507	17.1917	17.4338
2	42	19.1359	23.7974	22.2031	18.7585	24.4235	19.9704	13.7332	18.913	20.5814	18.046	20.545	23.0279	21.5866	19.161	18.248	21.4039	20.1373	17.8981	20.473	18.4922	21.343	21.1189	21.5193	21.576	20.8588	20.5417	19.1468	18.8472	17.8488	21.4257	20.5129	22.8783	19.8696	20.7427	22.2445	16.9583	19.0648	19.8904	24.0474	21.5678	22.0151	17.9904	19.587	19.9046	22.1809	26.1988	17.8912	18.6074
2	43	21.6828	22.6716	20.8774	19.2188	22.2883	21.1067	14.2786	19.0332	21.4832	18.2578	20.6324	21.2408	21.7453	19.8214	18.3775	21.9462	20.4652	17.9795	21.0044	18.285	20.7935	21.6003	21.9233	22.2554	20.3722	19.7745	19.6873	18.8898	17.7982	21.8477	20.3634	23.3429	20.0681	20.1312	23.4937	18.0714	18.5379	20.9819	25.5373	19.0852	21.7179	18.4558	20.9121	20.2315	22.6684	24.103	18.3043	19.9432
2	44	24.0358	22.9613	20.4278	19.5473	21.3858	21.7369	14.4404	19.4042	21.674	20.2243	20.9081	21.2637	21.4589	20.7538	18.9198	21.881	21.1605	18.2066	21.968	18.818	20.5071	22.0275	21.8051	22.8246	20.0392	20.0195	20.2441	19.4466	18.0016	22.2523	20.3949	23.4767	20.1648	20.4893	21.9901	18.5177	19.1974	20.8209	25.3131	18.4247	21.4489	19.4873	21.2445	19.8002	23.0877	22.8071	18.9246	21.239
2	45	22.1963	22.0776	20.7447	19.8141	21.7279	22.3512	14.8871	19.6969	21.3965	20.0494	20.3308	21.9389	21.1372	21.0575	19.9903	21.6858	22.7606	16.2406	22.6083	20.3107	20.6189	21.2039	21.5355	22.0391	19.2004	19.4196	19.7259	19.8057	18.758	22.0211	20.6788	23.5956	18.3785	22.1144	20.888	18.8596	20.2654	20.7986	23.4192	18.6486	22.3694	20.7788	22.683	20.5458	22.9408	23.7098	19.8702	21.9814
2	46	22.0407	22.7421	21.1954	19.6708	21.0752	23.3156	15.8041	20.4669	20.7243	20.3793	20.0576	22.1206	20.7605	21.0398	20.7338	20.3627	23.055	15.7173	23.3379	21.8035	20.5321	21.8546	21.3632	21.7059	18.8685	16.623	19.5006	20.2272	19.9095	22.468	21.322	22.3526	17.2414	23.6199	20.243	19.43	19.647	21.1902	23.4334	19.6218	22.8363	21.7581	22.0392	21.4343	22.2786	23.4901	21.3978	22.8225
2	47	24.3504	21.865	20.8162	19.884	21.6172	24.8659	17.8684	20.7651	19.6839	20.1397	20.1233	22.077	20.4496	21.172	21.1834	20.4965	23.4944	15.1653	22.9329	21.4919	21.0161	22.391	20.7673	21.5679	18.1096	17.2641	19.7066	19.7434	21.4341	19.4654	21.9694	22.8533	17.9715	22.7803	19.6045	20.1536	19.3036	21.7769	22.6246	20.6807	22.7195	22.2716	22.7924	22.2367	22.7122	23.1972	20.9326	23.7717
2	48	23.3876	21.7728	21.4289	19.8624	22.4097	24.2267	19.8732	21.0437	20.0986	19.2585	20.6835	21.6263	20.607	20.5357	21.5359	21.3497	24.795	15.9789	23.7341	21.6461	21.424	22.1382	20.3572	20.8849	18.5112	18.2412	20.1597	18.9431	21.1124	20.563	22.2368	23.1555	18.2586	20.6402	18.6795	20.4814	19.7246	22.3295	22.5252	21.2591	22.6075	22.7414	22.6173	23.5784	21.4875	23.0396	20.0422	23.6005
2	49	23.8942	22.398	22.5916	20.1972	21.6051	23.4634	20.9285	21.5807	21.4073	18.9989	21.701	21.6164	21.2809	20.9867	24.3199	20.7404	26.1893	16.77	25.5905	21.4479	21.9581	22.436	19.9199	22.1062	18.9218	19.1667	20.5514	18.8259	19.9504	21.6421	22.2909	23.5276	18.7864	19.0739	18.3492	21.2341	20.4106	23.4087	22.7487	21.9669	21.8986	22.9778	23.2301	23.8075	21.3029	22.3624	20.1283	23.5815
2	50	23.0952	20.5872	21.9433	20.3212	21.2214	23.6957	22.3925	21.0647	22.9062	19.3589	20.115	21.3382	21.9295	20.6737	23.2046	20.1712	26.1384	19.4695	25.2981	20.7471	19.8888	22.0849	21.2561	22.8565	18.8366	20.3797	21.4037	19.0072	18.7195	23.1024	23.0758	21.6893	18.9203	19.377	18.7278	21.3366	20.505	23.1959	23.2958	22.6538	22.2926	22.9161	23.823	23.4759	21.4197	21.8785	20.1627	22.4379
2	51	22.7773	21.5986	20.8672	20.4929	21.1433	23.6409	21.1824	21.2084	21.8179	19.513	19.9056	22.1133	21.7744	20.328	24.9471	19.5035	25.3659	20.7071	23.5718	20.6337	19.091	21.1385	21.3734	22.346	18.8152	21.5517	21.6489	19.3926	18.7833	26.0308	25.2488	21.7011	18.3053	20.0844	19.5408	21.4836	21.6067	22.2831	23.7646	23.5043	23.8541	23.9008	23.8386	22.8667	22.2647	21.6978	20.5133	22.4104
2	52	22.8403	22.3012	20.0027	21.4613	22.4784	23.447	21.4505	21.3318	20.389	20.2824	20.3115	22.5205	21.8907	20.5513	25.0285	20.2934	23.2724	21.2866	23.3064	21.1777	19.6101	21.1843	20.4771	22.6334	19.0211	22.75	20.4096	19.7642	19.5909	29.5297	26.2054	22.9962	19.0468	21.4643	20.9327	21.5029	22.1455	22.2214	23.0987	24.2686	24.9319	24.2142	23.8697	23.4618	23.3484	21.3686	21.0219	22.1344
2	53	24.0823	21.7912	19.736	22.0869	25.6264	23.8217	20.9183	21.3426	18.7757	20.5916	22.2253	22.4391	22.96	21.0221	25.991	21.2981	22.5356	22.0479	23.1707	21.8519	19.0491	21.9002	20.6575	22.3685	19.868	23.6353	20.0689	19.5716	20.1429	24.5889	25.3142	22.6169	18.4518	23.3266	22.1828	21.2707	22.1558	22.3604	22.3842	23.5456	24.34	24.3578	22.2507	23.6113	24.3221	22.3415	21.8183	21.9225
2	54	24.7179	21.0371	19.9919	22.0288	24.2975	23.9327	20.4148	21.7999	18.5897	21.1693	22.3093	22.0043	23.7793	20.3453	23.1368	20.9602	22.0189	22.796	22.8844	21.2694	18.7387	22.2785	22.0622	22.1808	20.5803	22.8352	19.8472	19.8369	19.8576	23.036	25.1211	21.1535	18.9383	23.91	22.0522	20.8545	21.7247	22.7639	22.7341	22.8144	23.6879	23.6441	23.3201	23.6332	24.9762	24.3935	22.1669	22.6633
2	55	25.9234	20.6097	20.8366	21.8089	23.8968	23.8007	20.2534	23.2585	19.8271	21.9293	20.9598	23.0686	23.3692	19.1203	21.258	21.1195	22.7429	22.6519	24.0921	21.7841	18.8579	22.7393	25.4792	22.5867	21.6246	21.4139	20.0491	20.1766	19.9405	21.9539	23.0095	21.6539	20.4342	23.8797	22.175	20.8098	21.2121	22.5484	22.7049	24.2864	23.2191	23.0149	23.7208	23.9629	24.0289	23.3909	22.5487	21.3482
2	56	24.4795	21.7267	21.683	21.321	24.9078	24.0227	20.0904	22.8642	20.5581	22.8432	20.7141	22.6955	21.9607	19.2454	22.0625	21.3325	22.3414	22.6664	26.2401	21.9825	20.5146	22.4776	26.236	22.9357	21.3329	22.1595	20.3497	19.8265	21.2626	20.4578	23.4427	22.6659	20.7174	23.5786	22.314	21.7129	21.8831	22.9282	23.1315	23.2739	23.241	23.1753	23.0643	24.6594	23.3067	23.1644	22.6757	21.5165
2	57	25.2087	21.5397	22.5299	19.8516	26.869	26.6172	20.5711	21.2994	20.8876	22.7803	19.8402	23.0821	21.7057	19.979	23.0143	21.4809	22.4716	21.6561	24.9878	21.8229	22.8872	22.8032	23.8826	22.5555	20.9861	22.5399	21.1777	19.3017	22.2341	20.4657	24.5181	23.6765	20.3398	23.819	22.0315	21.8123	22.4221	24.7198	25.1076	22.7779	22.3275	23.3767	22.829	22.7998	22.7706	23.5675	23.4051	22.0402
2	58	28.602	23.8361	21.2735	19.4495	24.9804	26.4913	22.3722	20.519	19.616	24.0047	18.4936	24.381	21.8616	20.0808	26.0875	22.4228	24.9064	21.8713	29.1861	21.9101	24.0041	23.5273	23.1263	22.6178	20.7543	22.2661	21.3936	19.1049	23.0491	20.8768	25.9246	22.2986	18.5986	25.3468	22.5025	22.4451	22.2677	25.7866	26.3594	22.9284	22.9531	24.1401	23.6989	22.4077	23.2848	23.252	23.1534	22.7634
2	59	25.9938	26.6208	21.7549	18.9474	23.4798	25.532	23.1745	20.6018	20.0411	25.4375	18.3159	24.5641	22.6373	19.4017	25.7189	22.681	26.3419	22.6228	26.7222	22.4065	24.3283	24.2271	22.9519	22.4932	21.2822	21.8299	22.0506	19.0351	22.718	21.1975	24.9109	21.7365	18.3639	23.9707	23.0891	22.9032	21.2634	26.7436	30.2662	24.5217	23.1096	25.3934	24.1771	22.2996	24.0845	22.8543	22.7633	23.3708
3	60	25.6082	26.3573	22.6289	19.8382	23.6148	25.5804	23.0963	21.8098	20.4636	27.6011	19.2799	24.4151	22.6749	19.5314	24.5481	25.4479	25.0269	23.8438	26.211	23.3128	25.692	23.7378	25.9332	23.5379	21.9042	22.3305	22.0748	19.6454	21.9776	21.6915	24.1442	22.5452	17.6047	25.2779	22.9785	22.7607	21.2369	26.4866	27.4778	25.6766	24.0136	27.0819	24.4984	21.7894	24.1194	22.495	23.82	23.4045
3	61	25.9756	26.1883	22.5258	19.9346	25.8588	25.1039	24.1071	22.7906	21.3429	26.1976	19.9827	23.9425	22.3608	19.9447	25.2132	25.9439	23.1821	25.3819	25.9834	22.8369	26.27	22.8476	28.2739	23.5671	23.9801	22.0994	22.4228	20.47	21.9959	21.9331	24.9156	23.1768	18.8492	24.8226	22.8801	26.0346	22.1202	25.4878	27.3264	24.8896	24.5513	26.651	24.4909	21.2053	24.0982	22.0146	24.6041	23.5827
3	62	25.2855	26.8379	22.4691	21.1303	25.1325	23.9669	24.8288	23.8225	21.7595	23.8775	21.2404	23.0348	21.7612	20.138	26.2009	24.0716	21.9524	26.6171	25.1053	21.785	25.135	22.5178	26.0144	24.4141	26.6497	21.7761	22.4783	21.8767	22.0051	21.7205	25.6065	23.2057	19.8854	23.9085	23.0222	24.3426	24.5236	24.4935	26.909	25.5271	24.5362	26.7413	25.0254	21.6328	23.2476	21.8583	24.5286	23.6995
3	63	25.4112	25.3012	21.5074	23.1238	25.6113	22.7533	25.5342	20.8235	22.7284	22.8267	21.4607	24.4212	22.7096	20.6799	28.0101	23.5988	19.8483	24.4038	25.4074	22.4767	23.7121	22.2466	24.9343	25.5167	26.3059	21.8315	22.6635	22.5769	21.3176	22.8146	25.2332	22.718	20.9016	23.3259	23.6846	26.1836	24.3645	22.3485	27.4562	25.3432	23.9467	26.0403	24.936	22.3619	22.6475	21.7549	24.9658	23.5055
3	64	24.8913	24.605	21.5003	24.0487	25.0216	23.2217	24.0604	22.2034	24.2096	21.167	21.9473	23.3505	23.0625	21.3888	24.9671	24.7276	17.3859	22.4853	24.2066	23.8734	23.2489	21.8592	28.1753	24.6005	25.8228	21.8453	22.9367	23.9094	21.1614	23.2346	25.7752	22.3731	21.1754	22.3854	22.3126	25.1885	25.4285	22.2913	28.7784	24.5588	23.9217	28.4493	24.2891	22.6944	23.5163	21.9595	24.4002	23.259
3	65	25.3405	23.1431	22.803	25.4571	23.4203	22.7408	24.2603	22.4351	24.7903	20.8785	21.6074	24.0347	23.2469	22.371	24.2823	25.4782	19.4446	22.6232	23.4164	23.903	23.6864	22.3724	26.5758	25.2139	26.2447	21.6476	23.0633	22.8985	22.2969	22.4099	25.6489	22.5897	21.8611	21.9691	21.6192	25.5472	27.2962	22.6752	29.4346	24.2573	24.5739	26.8912	24.3851	23.3589	25.1595	23.0638	24.9063	22.8147
3	66	24.594	23.6195	22.6911	23.211	24.1183	22.378	23.2753	21.3536	24.2806	21.4179	21.4928	23.3411	22.5628	25.855	23.407	23.68	20.1618	23.9722	21.6338	22.8936	24.4848	22.623	26.0028	26.0845	26.4493	21.1333	23.2608	22.8921	21.7554	21.7928	25.615	23.1912	22.1737	23.53	21.3877	27.0168	25.4624	23.3576	29.0435	24.2149	24.8284	26.8734	24.0052	23.4534	25.6672	24.589	24.4455	23.0634
3	67	23.9024	24.9088	20.9394	23.5859	25.1182	24.8802	22.1532	19.8864	23.9319	24.1589	22.1867	22.3001	21.7692	24.6095	23.3034	21.9991	20.5001	24.8321	20.2333	22.3507	24.8025	22.9303	26.4314	26.026	26.2201	21.1896	23.2847	22.4652	21.5161	21.1123	26.3803	22.5206	22.6218	23.9856	21.7349	25.5811	25.0719	22.8036	27.6773	23.7966	24.808	27.293	24.2679	23.691	26.6871	22.8794	23.8883	24.0968
3	68	23.8302	25.566	20.3865	22.9192	25.9444	23.9188	21.5645	20.6897	22.9655	24.726	21.0679	21.9056	22.3406	23.9919	22.6318	21.8327	21.244	25.6152	20.0904	22.537	25.9912	23.2728	26.3417	26.0608	27.6466	21.4833	22.9049	22.7642	22.4718	20.8664	27.0282	22.6645	23.061	24.8359	22.1523	23.2635	26.4069	21.7494	27.888	22.776	25.2666	27.3481	24.3527	24.1618	25.3585	22.8449	23.6089	24.2957
3	69	24.8108	24.638	21.2221	23.7811	25.8673	23.6437	21.4714	24.4081	23.055	24.5588	20.052	22.5456	22.4418	23.6962	21.8486	22.468	22.2159	26.0768	20.2095	23.1453	24.4039	22.7978	26.9329	25.42	27.9734	22.452	22.5441	22.3389	22.9557	20.7259	27.2165	23.516	22.0051	24.1077	23.6003	23.5722	24.3864	21.8072	30.7313	22.5068	24.5437	27.2813	24.37	24.0887	25.6859	22.822	23.5854	23.8164
3	70	23.7128	24.0387	21.8433	24.4389	26.5431	22.95	21.375	23.361	22.8884	26.6541	20.1676	23.044	24.9783	22.9501	22.903	24.4998	23.1913	26.8946	21.1138	22.0303	23.4795	22.4389	27.4062	25.4693	27.4625	24.4343	22.4849	24.9514	22.8667	20.458	26.7967	22.5683	21.706	24.3317	23.6284	24.0895	25.4121	23.2201	28.6171	22.6592	23.3274	28.5212	23.9885	24.047	26.7594	22.0973	22.7296	24.5109
3	71	22.4613	23.9481	22.8498	25.0897	24.9702	22.9038	21.6925	22.261	22.3711	25.736	20.9061	22.8653	23.2657	22.2697	24.0225	25.6674	23.2189	24.8996	20.9837	21.7453	22.2104	22.5704	26.6374	25.02	25.1058	21.8384	22.7223	27.3273	22.198	20.0084	26.9253	21.9211	21.7638	25.1442	22.8692	23.976	27.074	25.4709	28.4254	21.8927	23.1688	27.964	24.13	24.4758	27.0936	22.1524	22.6827	24.838
3	72	21.8415	25.2777	22.5599	24.9188	23.7674	22.7035	22.3436	21.5217	22.4056	25.8759	22.2748	22.5197	24.5239	21.8247	25.1314	25.8747	23.2097	24.9446	21.5111	22.1934	23.9717	22.8146	26.4772	23.9603	23.6435	21.5819	22.9494	25.7352	22.6887	20.8313	25.7445	21.6337	22.4591	26.2655	22.2699	23.5004	27.3568	27.15	26.419	22.5889	24.9509	26.7504	23.2213	24.6268	27.5642	23.0376	22.9942	25.9977
3	73	21.5035	24.649	22.0349	25.2039	23.6823	23.2325	22.2202	21.8601	22.3987	26.0971	22.1196	23.2752	25.5187	21.6739	25.8253	25.539	23.1545	25.3313	22.0458	22.7906	24.4444	23.6692	26.5018	23.4649	22.1487	21.0001	23.3206	26.5511	23.2369	22.0988	24.6942	21.6771	22.5329	28.0295	22.0651	23.7267	27.9987	27.0397	26.66	23.4219	26.4852	24.3103	23.1426	24.7467	26.3419	23.3904	23.5006	24.6105
3	74	21.6997	24.4608	21.6573	25.6738	24.2705	23.4974	21.6787	21.9824	21.6645	25.2936	22.819	24.5179	24.53	21.6977	26.0041	26.373	23.5088	24.3836	22.5284	22.6981	25.2665	24.4545	25.5459	22.739	21.8176	20.6722	23.6006	27.2747	23.8077	22.6325	24.889	22.2057	21.9931	26.5398	23.7408	24.3754	26.2327	27.0625	26.4742	22.9713	25.5551	23.8298	23.5478	24.4606	25.7272	23.0057	22.671	24.1085
3	75	25.7072	24.7058	21.2955	25.7857	24.3009	23.7401	21.6145	22.0694	22.9423	25.8074	24.1893	25.4377	23.2846	21.658	23.294	26.2819	24.6939	22.7675	23.6314	23.016	25.8448	24.1479	23.0436	22.4915	21.9409	21.3739	23.3803	28.0767	23.6178	23.09	25.5557	23.8892	22.1095	27.2298	24.4301	24.5939	24.2661	26.46	28.059	22.0422	25.2819	25.9728	23.6675	24.2467	25.2513	24.7671	21.8238	23.6645
3	76	24.1066	24.7292	21.2588	25.0087	24.2908	23.8638	21.4393	22.6052	24.6394	24.4698	25.9616	25.5491	22.6404	21.6461	24.5904	25.8648	24.1697	22.3102	23.2281	24.1452	24.8518	24.4242	21.6723	22.9176	22.6551	22.1611	22.6803	26.1092	23.7635	23.3735	25.5133	24.6741	22.6111	26.6197	23.9663	25.3674	24.1806	26.1672	29.2509	22.1249	24.1725	25.0701	24.2785	24.5966	26.1641	25.3891	21.686	23.9216
3	77	21.3596	24.4822	22.0525	23.4358	23.5955	23.1101	20.4893	22.5825	26.1706	23.0137	25.6365	25.8056	22.5801	21.5479	24.7783	24.6432	24.1206	22.1147	22.7328	25.7327	25.0715	23.6606	21.4303	24.6957	24.064	22.7558	23.9476	25.7571	22.9876	24.2334	25.3227	25.5726	23.8603	27.5412	23.8024	25.5387	24.9851	25.7291	27.6272	22.8105	23.6793	24.6192	25.4197	23.8549	27.8689	26.3529	22.6006	25.2881
3	78	20.9032	23.758	22.5372	22.3298	23.2646	22.8806	20.7959	22.2885	23.8913	23.1896	26.1339	25.6544	23.4638	21.4743	24.9896	23.1361	24.4454	22.3203	22.29	24.536	24.7093	24.0388	21.7969	27.778	25.3378	22.406	25.2534	23.3684	23.3923	24.3973	24.796	26.6984	24.1259	27.9065	23.9471	24.0713	26.2491	22.75	28.5692	23.8966	25.9953	25.3278	25.8873	23.3746	26.8023	25.19	22.9598	26.6031
3	79	21.3333	23.0469	22.2541	21.9999	22.8652	23.1376	21.1853	21.9298	24.3927	24.0721	27.8058	24.6264	24.4756	21.0271	23.3694	22.6518	23.9524	22.1372	23.1269	22.7212	25.5605	25.9448	21.895	25.8667	24.3534	21.9225	27.3536	24.0976	24.2257	22.8473	25.0575	26.4733	25.4793	24.9289	23.5441	24.441	27.4388	22.2806	28.5931	24.3625	27.8499	26.0291	25.6579	22.7061	25.0403	25.0552	24.1512	25.7209
3	80	21.5195	25.0137	23.0688	21.3643	22.4918	22.6413	21.4821	22.237	24.0837	25.402	25.3659	25.8352	25.365	21.7294	26.3629	22.6145	22.1709	21.1572	24.3431	21.7136	25.8984	27.301	22.2549	26.2571	23.6092	21.79	25.6336	25.0543	25.8009	23.9278	25.0141	26.2164	23.8796	23.1478	25.7906	24.8093	26.8796	22.902	28.3281	24.4304	27.983	27.7274	25.3125	24.6855	24.6446	26.6239	25.0105	26.8623
3	81	21.7604	27.801	25.39	20.851	23.5129	23.1651	23.6052	25.6241	25.2324	25.7608	23.1789	24.4272	25.785	22.2272	27.7425	24.047	21.6818	22.0697	23.8536	21.6659	25.1219	27.2484	22.8221	26.5141	22.873	22.9748	25.9796	25.1745	24.1228	24.634	25.806	26.4202	23.0755	25.3003	27.1367	24.4628	24.6641	21.1447	28.9822	24.6117	27.5771	28.8886	26.7142	26.7052	26.5606	27.4237	26.1978	26.5569
3	82	23.0149	26.4273	26.1522	20.2987	25.4141	23.9552	25.4879	27.4083	24.7774	25.7484	25.0473	23.9821	26.6794	21.8168	26.8541	25.8945	22.4317	24.1575	23.3976	21.6093	24.6413	23.4357	22.9621	27.3799	22.5638	22.854	27.1002	23.4064	25.306	23.7831	26.9367	26.4999	22.2378	25.437	27.2696	23.7127	22.302	20.1313	33.9994	24.0219	27.5426	29.1047	27.7775	25.7094	27.1523	27.3805	26.0853	26.802
3	83	24.24	27.7418	26.6725	20.515	26.5624	26.0237	24.169	26.9898	24.3156	26.5217	23.5762	25.1445	27.4223	21.7056	27.1376	25.9636	23.1177	22.3912	24.9108	21.5233	23.9885	20.5845	24.1144	27.8419	22.5244	22.2801	26.3597	21.783	23.7549	23.6565	25.0864	26.8164	22.2164	27.2431	26.9596	24.7162	21.4969	20.6908	29.3427	23.9969	26.2426	28.1276	26.3088	26.1866	26.5696	27.3373	25.7806	28.8474
3	84	23.063	28.1038	27.3698	21.3965	26.436	27.1457	24.5139	27.2347	26.0054	27.116	25.8159	24.7108	28.0776	21.5602	25.6805	26.5504	23.6638	22.0809	24.8658	22.0922	24.6549	20.5028	25.2008	26.5881	22.5967	23.1126	26.6899	23.5233	23.7822	24.6541	24.9562	25.6404	22.9457	27.8758	26.7377	25.8213	21.4696	21.6047	29.7852	25.6953	26.3749	26.6781	26.5245	28.2278	25.443	28.1777	27.1288	26.6614
3	85	24.17	26.6967	27.5625	22.323	25.0754	26.3459	23.3895	25.893	25.2182	25.9187	25.9359	25.3144	27.2097	21.3078	25.0661	26.5354	23.8096	25.0791	23.0533	23.2005	26.1215	21.8858	24.8847	26.7776	22.943	22.8349	27.7123	26.0724	23.884	25.6235	26.015	24.5136	24.6039	27.5617	25.5302	26.9711	21.5789	22.0171	27.7525	26.1753	26.3639	26.5787	28.4733	28.078	24.3776	26.1528	28.8059	27.1609
3	86	23.9406	26.8832	26.4789	22.6165	24.2299	26.3162	23.7304	26.4575	25.953	26.4146	25.9873	25.5289	27.6413	21.793	25.0008	25.458	24.5663	25.4985	21.9679	30.3129	25.3707	23.0239	23.6521	26.4895	23.2967	22.6098	26.7338	25.5021	22.6164	27.77	27.1101	23.1334	24.4191	26.3936	24.2552	26.3311	21.9571	24.3099	29.166	25.6112	27.2344	26.5968	28.2779	27.4994	23.7614	26.7685	27.4021	26.0804
3	87	23.3642	28.2256	25.1753	22.8344	24.1386	26.6358	23.3502	23.7112	22.9115	25.3057	25.9787	24.8883	27.0566	22.9878	24.5783	23.8932	24.5602	26.3325	22.5025	25.934	24.7532	24.3736	22.6719	26.1461	23.4503	23.8204	25.2928	26.2324	21.2741	26.6062	26.9939	23.2491	23.6986	26.074	23.0113	25.9756	22.1844	26.9825	28.8335	23.8799	25.9841	26.0628	27.8026	27.4886	26.4301	27.926	26.4631	25.7364
3	88	24.8458	25.8216	25.6987	22.8575	25.9273	28.2261	24.3464	20.4379	23.6919	27.2643	25.6489	24.5723	27.945	22.3305	24.182	23.9228	25.4884	25.23	22.8022	23.824	25.6774	26.5265	21.9867	27.0698	23.0003	22.3808	24.6277	27.6137	20.7171	24.5035	27.1766	23.4211	23.8699	26.9024	24.7295	25.683	21.5243	26.8361	27.4345	25.5364	26.5877	25.4617	26.5154	28.7232	25.905	29.549	27.0334	26.4276
3	89	24.8225	25.3326	26.7276	26.0421	27.7094	27.294	22.3918	19.8141	26.0788	27.0326	25.0344	24.7951	25.8451	22.4594	25.1706	24.0961	26.1702	27.6919	23.0717	23.3223	26.3238	27.5414	21.9134	26.897	22.7726	22.8858	24.5869	26.1338	21.1051	23.5862	28.4979	25.2109	24.1988	27.0969	26.5796	24.9996	21.5516	24.9023	26.2091	28.097	27.3697	25.2053	26.3308	25.8517	26.7233	28.6957	28.4973	27.2563
3	90	26.9814	27.8306	26.2273	24.8674	27.4854	26.5807	21.5502	20.4122	25.7111	27.3312	24.6036	26.1079	26.4904	23.0066	24.4877	22.9595	25.6282	24.4574	22.9312	22.8747	26.1708	26.1831	22.1364	26.1954	22.6383	24.0304	24.0137	27.1305	21.6862	24.644	24.7428	25.8674	24.6842	25.9953	26.659	24.4519	21.6481	25.598	24.9211	28.921	26.6148	25.0999	27.1992	26.6419	28.6681	27.1406	28.5452	27.7951
4	91	27.148	27.4787	25.4967	24.7634	27.1614	28.442	20.3148	19.6584	24.7903	26.6585	24.3058	25.4416	28.0509	22.8972	25.0862	23.5073	24.6164	25.0199	23.7748	23.4183	25.7327	26.6278	23.4935	26.8336	23.3439	25.9679	23.8985	27.843	23.307	25.9347	26.0051	26.0814	26.0353	27.5899	26.8141	26.8633	21.7763	26.906	24.9398	28.6579	27.4328	27.9847	29.7742	28.5195	29.6541	27.9433	28.4389	28.2906
4	92	26.8332	27.2178	24.4862	23.5863	29.2499	27.9683	22.681	21.3559	26.1383	26.4953	24.32	27.2062	28.8859	22.2445	26.5944	25.4826	22.8436	26.2178	25.5897	23.1323	24.3293	27.4085	25.1572	27.6445	22.8959	28.7202	25.0725	27.5344	25.083	26.4764	28.5667	26.4197	26.5871	27.5994	25.1529	28.7149	23.882	25.5866	28.0329	27.6995	27.1346	26.2379	29.0166	28.9089	29.8861	28.8852	28.0536	28.2994
4	93	26.8557	26.3293	25.8023	24.6377	27.2642	25.3467	24.5716	23.2001	25.2925	26.9702	24.8617	26.933	29.0019	22.8169	27.9156	27.346	22.5976	26.9147	26.9284	23.037	24.0816	26.7541	27.2579	26.903	22.2665	26.8953	27.4006	26.3289	26.1335	27.8886	29.1929	25.6252	25.4119	27.0957	26.2011	26.4537	24.2895	22.0356	28.9207	26.6501	27.0926	28.7081	28.5269	28.3803	28.1299	28.6379	28.088	28.8507
4	94	25.5852	27.9199	23.7018	25.0617	27.3116	25.4787	26.1106	23.3525	26.2752	28.8134	25.4428	26.8276	26.4076	23.4396	27.6403	27.9004	23.0757	26.1911	26.6928	24.1631	25.0302	26.3625	27.2258	25.4687	23.6586	27.1292	28.843	25.7804	26.3877	27.6088	28.9532	25.2531	24.7868	26.2949	26.7439	28.0141	24.5902	21.1187	29.8721	26.3089	27.8882	29.8442	27.902	26.8465	29.358	29.1961	27.7695	29.2898
4	95	25.6239	28.5569	26.4044	24.5527	27.6392	27.5296	25.9107	22.5149	26.4726	26.7516	26.6111	26.0036	25.9579	23.5943	27.2715	28.3867	23.7554	24.1166	26.8045	24.8508	26.8799	25.5154	27.495	24.6939	25.5946	27.6884	28.5871	25.411	27.3141	27.4502	29.0516	25.9951	24.6082	27.289	27.5805	28.7049	24.4769	22.5857	29.1705	26.5972	28.0743	30.5201	26.9982	27.1136	27.4533	28.0398	25.9817	27.9102
4	96	26.2722	29.1595	25.0258	24.4396	23.819	27.1297	24.4662	20.5916	26.4424	27.7607	28.4183	27.7646	24.7354	23.5847	28.9874	28.1597	23.5557	23.546	26.5277	23.6587	29.2865	25.9885	28.3836	25.1359	27.7489	27.9347	28.4149	25.1464	27.9136	27.7978	28.8055	25.4585	24.3097	28.1968	26.4651	29.0024	24.6173	24.5138	26.1432	26.9455	28.0122	30.2901	26.7806	26.6274	26.074	27.2673	26.2971	26.3923
4	97	27.3134	28.1498	24.5906	24.8063	23.2931	27.7192	25.8633	20.0617	25.8701	27.6642	26.3583	26.8368	26.3302	23.4589	28.2738	28.8713	23.5653	23.575	23.8295	22.7901	26.1987	25.621	27.2419	26.3541	25.2805	28.0916	29.3537	24.2459	27.7288	24.6263	29.0923	25.4701	24.7076	28.8155	26.2489	28.3512	24.6805	26.576	27.7135	29.6763	27.9365	30.3758	27.3265	25.992	26.4238	27.5251	27.9916	26.8507
4	98	25.9386	26.1189	24.1205	25.9548	23.7213	27.6143	27.6559	21.3144	25.6539	28.2263	26.5406	27.3957	26.7322	26.1509	26.8643	29.2682	23.3719	24.4196	24.5003	23.5266	27.7893	26.6459	27.558	25.2558	27.048	28.0669	28.2025	23.685	28.2604	26.772	27.7124	26.8282	24.554	29.4523	27.2461	28.6052	24.2493	27.6606	30.1196	28.678	28.3146	26.9125	27.1765	26.9784	28.4756	28.8734	27.0402	27.5686
4	99	27.8978	27.2685	25.7819	27.2958	23.2666	27.4584	26.584	22.0926	26.2475	26.7793	24.8248	26.427	27.4852	24.5351	26.0973	28.7386	27.1627	25.3854	26.9101	26.7519	29.2427	25.7446	28.8984	25.8519	24.8757	27.4714	27.2017	23.4819	28.6611	27.2176	25.3637	27.043	24.3478	28.8256	27.3563	27.6229	24.6986	26.213	30.0653	28.0674	26.8713	27.0611	24.6356	25.0796	29.132	29.4597	26.7561	28.3261
4	100	27.7983	26.0428	25.8972	27.1376	24.2081	26.166	27.3037	22.9104	26.6246	27.2404	25.3264	25.8663	27.0977	24.4539	26.7388	29.3747	27.9761	25.8571	26.7716	28.4447	28.4052	25.8755	29.4209	25.9577	23.5529	29.1557	28.1902	23.4242	27.012	26.8704	26.6424	27.1248	24.9808	28.5859	26.6947	27.3318	25.5633	26.1891	28.5576	27.6925	25.6495	29.9295	23.5933	24.6592	27.9502	25.9201	26.1077	29.6344
4	101	26.4589	25.5658	26.5772	27.3753	26.2213	25.6207	27.2325	23.5735	27.2563	27.0503	26.8623	25.1383	28.0073	24.6658	28.406	29.5433	27.6306	25.6609	27.5243	27.2498	27.1615	25.1942	28.5122	26.2785	22.8367	27.675	25.84	22.9846	28.7505	25.4818	26.7158	26.8071	27.7453	26.0455	26.8493	28.1704	24.7347	25.4235	28.8497	26.6804	25.6935	26.1195	25.6108	23.9164	25.9407	28.6278	26.2024	27.056
4	102	27.5806	24.9944	26.6518	25.8362	27.5894	25.5416	23.5224	24.5052	26.5028	28.4657	25.8158	27.315	26.5425	25.1832	25.563	28.5027	28.3339	25.2394	25.5808	28.8019	26.9107	25.7685	27.6287	24.9522	21.7648	27.322	28.483	22.8219	27.274	25.5982	25.8022	26.3856	27.5852	24.6534	27.6888	27.5711	24.1487	25.3453	28.2069	25.7485	24.8519	26.929	27.6575	25.2393	24.8849	28.2992	26.9877	25.5638
4	103	27.5435	24.0074	27.0823	25.4349	26.4349	24.3599	24.3997	24.4529	27.2088	27.6309	25.161	29.5086	25.6254	27.028	28.4254	28.521	27.2389	24.5583	25.0033	27.9458	28.1409	25.9269	28.6463	23.5166	20.7085	27.0029	32.2484	23.4357	28.8614	27.2104	25.3268	26.0253	28.0575	24.44	27.7642	26.363	20.3663	25.0546	27.7345	27.2555	24.6237	28.968	28.6981	25.8474	24.742	27.3975	27.9158	26.5587
4	104	27.6403	24.7337	27.5645	25.6871	27.3872	23.6374	26.3121	26.7377	28.0098	25.7616	26.3952	29.593	24.8135	25.9212	29.3296	28.7069	26.624	23.3255	24.2559	27.855	29.0758	25.1042	26.6729	24.1227	17.5766	28.0086	28.9169	23.8246	29.5218	28.2482	26.779	26.6202	26.3743	28.4319	29.1527	26.0695	20.8974	24.6624	27.6855	27.3147	25.8144	28.373	30.011	26.6956	24.8959	27.22	28.351	28.4399
4	105	28.5437	25.4818	27.1455	25.5865	28.1263	23.2799	26.0076	27.3354	25.7684	26.266	26.3675	28.2979	26.8872	25.2169	29.183	29.4283	26.9697	20.8035	22.9596	27.5726	29.1122	24.8885	27.3298	25.2188	20.4709	28.0192	26.8722	24.527	28.7054	28.4223	25.6783	27.6464	25.2162	30.6099	27.0114	26.8212	24.4584	24.827	27.8324	27.3028	27.5149	27.8534	29.3225	26.9207	25.6715	27.5662	28.0949	28.7752
4	106	28.6096	24.7649	25.3603	25.9321	30.1641	24.9719	25.7369	27.8853	23.9167	25.4877	25.4281	26.9513	27.4057	26.1107	25.464	26.258	28.2258	16.8445	22.7633	27.3042	29.3201	26.6368	27.3928	26.1552	22.6774	29.3873	26.7631	24.9012	27.0661	27.7359	26.2722	28.1443	25.9247	29.7719	25.4934	25.5167	25.8744	26.0152	29.1192	25.8791	29.7183	27.9571	27.8184	27.6277	26.3578	27.7765	27.5456	26.8055
4	107	27.0442	24.7026	24.8432	26.9473	26.9358	25.712	26.645	25.8768	25.8294	26.5907	25.2063	25.3966	28.6603	25.1495	24.6048	24.4771	27.0744	20.2848	22.8704	27.1209	29.1992	29.1774	27.8713	26.5407	25.896	29.4545	26.9669	25.8281	26.8259	28.3203	27.1819	28.2997	26.5649	29.8884	26.6534	25.1284	25.7845	26.7509	26.5227	25.1399	29.7462	27.964	27.2081	26.033	26.5366	29.5569	27.6072	28.6081
4	108	23.7077	26.3941	24.0299	24.3466	27.6475	24.6191	26.0227	26.89	27.74	27.4702	25.6954	25.1111	27.1845	26.1375	26.8231	24.5931	27.8853	23.3023	23.604	26.5129	27.6523	28.935	27.057	26.8645	27.3534	29.023	28.5511	27.0751	27.9453	27.2319	27.239	28.0662	27.0641	30.0421	27.6323	24.4216	25.2346	28.4897	25.5968	24.9508	28.4023	27.1556	28.7683	26.2616	25.8996	27.8254	27.8813	29.3304
4	109	23.0668	25.7655	23.4632	24.1691	26.9931	25.6622	23.3197	27.6808	26.6043	27.823	26.6924	25.1194	27.4156	24.0036	26.9605	24.8259	27.7118	24.4022	25.967	27.4952	28.0793	28.5609	27.5973	27.5737	28.1779	28.322	29.67	26.8568	28.6315	28.2585	25.9045	27.5441	27.4904	29.9535	27.1747	24.3847	26.7228	27.2247	24.7066	27.7205	28.4683	26.6426	28.9325	25.8034	26.0535	28.4316	27.1031	28.6585
4	110	25.5335	24.5988	23.5607	25.629	27.2167	26.6721	23.1869	26.5704	25.3671	28.7026	26.3029	26.55	28.1898	24.995	26.8964	25.1028	25.3405	25.8388	26.0705	27.8068	26.9492	27.7691	28.6759	28.4928	26.9338	27.4242	27.7019	25.2435	28.4344	27.0535	26.3403	25.2715	26.2608	29.8418	26.8563	24.5631	25.6099	25.8341	25.429	27.9089	27.9985	26.1787	28.2684	25.8584	26.9537	29.5812	28.4902	28.8301
4	111	25.8222	24.5677	23.24	26	28.4776	25.8429	24.3731	29.0456	24.7724	28.3301	24.6557	24.9005	26.988	24.3151	27.4455	25.6749	25.0531	26.5722	26.4907	28.5384	28.8245	25.6969	27.3849	26.7951	25.5034	27.6817	28.769	22.9107	29.1339	26.3516	26.7579	22.807	26.9692	27.6135	26.5317	24.7166	24.4953	24.6353	29.2218	27.9709	26.7258	26.4073	29.429	26.7971	28.2838	29.287	28.4976	28.8027
4	112	24.8785	24.9861	23.6246	23.8581	28.6179	26.6857	26.4877	29.1946	24.5432	25.9623	24.7454	24.2977	25.8846	23.7361	27.3659	26.8597	25.5094	26.7848	23.6781	28.8335	29.8179	26.7	27.4636	25.6738	27.6209	27.1374	26.6639	23.5926	28.735	26.1652	26.6092	22.6595	25.4352	28.3306	26.9798	24.3662	24.5322	24.545	28.6479	28.897	25.9714	26.6728	28.3877	27.5969	29.3935	28.9917	27.8044	25.9687
4	113	25.4212	26.5863	23.6823	23.4078	28.5467	28.3945	25.5326	25.9699	25.3196	24.1886	26.3306	24.1399	25.7724	24.9619	27.4256	27.5436	25.2619	24.3499	25.3742	28.2138	29.6226	19.9955	27.6602	26.3205	28.03	28.0546	26.1117	25.9166	26.2449	26.5539	26.5428	24.5992	27.6276	29.8651	27.5307	24.8673	24.6715	24.7257	29.0294	30.4912	25.7265	27.291	27.5046	27.6645	28.8615	30.2324	27.5354	28.3349
4	114	25.3961	26.3849	23.2134	25.8836	27.9891	26.1798	26.4575	24.7095	26.8208	25.5775	26.5975	25.318	28.0726	26.8322	26.7191	26.0438	24.9378	24.1863	26.7585	27.7751	29.4882	15.8179	25.1696	24.9395	26.2205	28.6906	26.709	26.2869	28.5414	26.3062	27.3104	26.0934	27.6182	30.6904	29.7253	25.9548	25.0054	25.1775	29.0038	29.7322	25.4709	28.395	25.8894	26.5593	30.4047	30.347	27.8464	29.1095
4	115	25.2959	28.1809	23.1318	24.9629	27.6891	25.2365	25.1157	24.9809	26.9587	28.3471	27.0665	25.9902	28.1161	26.9239	25.2506	24.9254	24.9867	24.437	25.2731	27.7435	27.3692	15.8179	24.3821	23.1961	25.8162	29.2644	27.282	26.4045	31.1393	26.5207	26.8001	27.9	27.5173	28.7753	27.1676	28.179	26.6866	24.3293	30.4335	30.4624	25.7704	27.1975	28.329	24.8739	28.9799	28.5877	28.0811	28.8439
4	116	25.7102	28.3997	23.599	25.5147	27.3991	26.1521	26.068	25.5506	25.7752	28.3094	27.4228	25.8204	27.5146	26.1643	24.7006	25.9121	24.9702	23.4976	25.3629	27.6802	27.8363	15.8179	23.7114	23.4473	26.4387	28.6019	27.8502	27.7422	28.1162	26.9271	27.4234	28.4704	28.1617	29.1728	25.975	28.557	27.5617	25.696	32.3531	28.026	25.5549	27.3857	29.9567	25.5829	28.8023	28.668	28.3364	27.8605
4	117	26.9175	26.8669	24.2863	25.0437	25.0527	26.0378	25.5057	25.0796	24.6286	28.523	27.0274	24.3847	28.1379	26.6388	24.5119	27.0512	25.0282	23.3487	24.6484	28.2859	28.5025	15.8179	25.8042	23.619	26.0501	27.903	28.5317	27.7153	27.5186	27.1168	28.5185	28.4026	26.9587	27.9681	25.54	28.3409	29.1326	26.7931	34.0457	26.155	26.9702	28.0467	29.484	26.7031	27.9778	29.0679	29.9024	28.3518
4	118	25.7213	27.8204	24.3864	27.1772	25.1761	25.3739	23.8386	25.279	25.4698	28.0357	26.4802	23.4686	28.3219	27.6113	24.4655	28.7702	27.2171	23.3951	25.5183	31.8938	29.2209	22.0817	26.4897	24.7678	24.1637	28.9526	27.4557	27.1111	27.2178	25.985	27.75	27.2818	27.7218	28.2071	26.0575	28.4416	30.7306	26.6313	31.1111	25.5269	25.7375	28.6178	29.5326	26.5745	26.5669	29.7882	28.7282	27.8904
4	119	26.4404	28.8035	23.4909	25.9925	24.7275	24.7005	23.2533	25.3535	27.0389	26.4198	27.5479	25.4303	27.4554	26.3496	24.718	26.6314	28.4834	23.6974	26.7914	27.6016	28.9878	23.233	27.5265	25.1253	23.4588	29.5554	27.796	27.8296	27.6952	26.4875	27.5523	27.5758	29.7952	28.2174	27.6794	26.4424	29.2533	26.5096	30.791	25.7045	24.8189	28.8378	26.688	26.2852	27.4431	28.7583	27.2792	26.9186
4	120	25.8804	28.8249	23.7604	24.0601	23.6118	24.1495	24.8801	24.9988	26.5255	25.4518	28.7764	26.9559	26.9055	25.6165	25.3068	26.6166	26.2312	25.0365	27.9307	28.0291	29.744	23.6322	26.9261	25.4572	24.9985	28.9702	26.9939	24.7992	27.5894	27.2533	27.41	27.8092	28.2894	27.7312	28.7451	28.0055	29.5765	27.1319	30.6651	25.8689	25.457	27.8674	26.3908	24.9994	27.4636	29.8581	27.7625	28.5761
5	121	26.9273	27.5004	25.0125	23.0196	24.975	24.8238	26.7533	24.5361	24.7684	26.6217	28.4103	27.4151	27.0722	27.1341	26.1835	26.5259	26.1352	25.285	26.3639	26.7914	29.8381	26.2678	25.3439	26.5068	26.4459	28.0819	28.6155	24.4407	27.9193	28.5619	28.0899	29.3979	28.271	27.5143	29.2329	28.7828	29.4144	28.0709	30.3659	26.5465	25.207	27.2166	26.7839	25.5272	27.2809	28.414	28.0315	28.7601
5	122	25.9971	24.9558	25.1918	25.6361	26.0844	23.54	26.5191	23.9373	25.7401	26.2263	27.6962	25.7158	26.268	27.5911	27.227	24.869	27.7553	24.3508	26.9091	25.8539	28.5976	26.2354	26.7924	25.9884	26.216	26.6258	29.2211	26.1447	28.3604	28.7594	28.8442	30.5355	28.8758	28.6423	28.9073	28.5279	30.0532	28.4485	29.9811	26.6642	26.3651	26.4045	26.4977	28.1939	26.44	28.0836	27.9988	28.8304
5	123	25.5672	22.5472	25.5933	26.4138	26.647	27.1717	26.1886	24.3684	27.7313	25.696	26.5309	26.0075	26.7002	26.854	26.3925	25.8935	29.0756	23.7997	26.8632	24.3934	28.6334	27.6665	26.7839	26.7337	25.0467	26.0796	26.6892	26.7273	28.5528	28.4712	29.4309	29.0085	29.0287	27.6805	29.1915	29.5986	28.25	28.5506	29.5269	26.7087	26.8979	26.48	25.9429	28.5744	26.6122	27.2488	26.999	28.0243
5	124	24.7659	22.469	25.6911	26.7046	25.6862	28.4809	24.7196	24.876	27.6855	25.5109	27.8582	25.4287	26.7067	26.117	25.9233	26.0868	27.5339	23.8535	27.4218	21.6297	26.5678	27.1887	27.2856	27.0546	24.2988	27.9428	26.8601	27.028	28.2752	28.9682	29.6389	29.15	29.0791	26.1651	30.144	28.86	27.26	27.7635	28.6677	26.4178	27.9923	26.5554	25.6404	26.9168	27.1683	26.9567	27.491	26.9628
5	125	24.6024	22.5863	26.0604	26.3255	25.6147	28.1612	25.9672	25.3168	25.3029	25.6004	26.4485	25.0682	27.5625	24.6475	26.6278	26.4306	26.3	23.8212	26.9733	20.9964	26.1086	27.1242	27.8508	27.2579	25.9478	30.1198	26.9468	25.2292	29.6122	29.3319	29.059	30.7248	29.2952	28.736	27.7385	28.8284	28.354	27.8637	28.8864	26.0398	28.0974	26.6493	24.9986	26.2768	27.8225	27.1101	27.5118	26.835
5	126	25.2184	22.3479	26.3696	26.3623	24.7753	28.256	27.3314	24.6387	26.3843	25.147	27.3062	24.557	26.9641	24.5715	25.9332	26.7132	26.3544	24.6651	26.8265	21.4289	28.0365	27.4489	26.0651	27.9818	26.1901	29.8	26.229	24.871	28.5439	27.1657	29.6946	27.6164	28.1112	30.634	25.3677	28.1433	29.2018	28.0001	28.025	25.3424	27.9465	25.3878	25.4105	26.8662	27.7535	27.0889	27.9138	25.3289
5	127	25.3907	22.8817	26.2325	24.4305	25.6764	26.6133	27.7078	25.3722	24.6313	25.1747	28.6904	25.0414	26.383	24.5497	25.948	26.7327	26.9274	24.2889	27.7223	23.9073	27.6538	26.6829	25.702	28.4342	26.3427	28.6747	26.6765	25.6063	26.2225	27.0368	29.3159	29.1707	27.8512	29.1396	27.0163	27.9116	29.2226	28.3851	28.3479	25.6308	27.289	25.9726	24.7132	28.0119	29.1464	26.8029	27.7122	27.6987
5	128	24.4024	23.5458	24.5848	26.0171	25.745	24.9536	26.4285	24.9697	23.9609	25.0446	28.3867	24.6225	27.0008	24.3302	25.5616	27.01	27.4754	22.2524	27.9269	24.4398	27.5652	25.7289	26.6512	27.388	26.7585	28.0052	26.6639	26.5576	24.7733	25.8985	27.2304	29.9021	27.4379	27.0073	28.5733	26.7497	29.3649	28.7243	26.5677	26.321	27.0307	26.4933	25.7755	28.7063	29.5526	26.2989	28.2077	27.8623
5	129	24.2094	25.4574	25.2725	26.942	25.7107	23.7522	25.0553	24.3818	23.903	24.9283	27.1931	23.8858	26.7849	24.9551	25.6838	26.1231	25.953	21.4003	28.1693	23.553	26.9367	24.9441	27.5576	27.4611	27.2995	27.3393	27.7553	28.517	24.2087	25.6946	27.751	29.6591	27.0603	27.0486	27.0954	27.2674	26.2331	29.3484	26.4356	28.4251	26.6865	26.5021	25.1606	27.8638	26.8852	26.5899	27.1362	27.5394
5	130	23.5067	26.2818	26.0075	26.6049	26.7289	25.1193	25.5647	23.9726	26.1504	24.9414	27.3482	24.2267	26.1714	26.111	25.8787	25.5426	26.8907	21.3432	27.9888	24.2786	29.663	25.001	25.8615	27.0077	27.9349	27.9974	26.6321	25.6756	24.8466	24.7523	27.1188	28.7711	26.5036	27.2156	26.6197	28.2287	26.0062	29.8502	27.3366	28.2215	26.6345	27.1925	25.4437	27.1844	28.0577	27.469	24.8951	27.4663
5	131	23.8589	28.3304	25.9562	26.0315	25.579	26.0652	24.5929	24.0197	26.7371	25.6665	26.4838	24.2542	25.9183	26.7262	26.1593	23.6738	27.26	21.5554	28.2583	24.268	28.1083	25.3521	25.9681	25.9021	27.9662	29.2577	26.0216	25.4174	25.8666	24.9888	26.737	28.4939	27.2896	27.0427	25.9949	28.9231	26.3507	29.2537	28.5607	27.1603	26.9673	27.6642	25.331	26.4533	28.381	29.4754	23.5294	27.5637
5	132	22.3908	29.6949	23.9962	25.9835	25.9617	27.5892	23.7679	24.2489	27.6213	26.1695	25.9343	24.8524	26.26	26.9366	26.4878	25.2789	27.7388	23.6026	28.0994	25.3746	28.0286	24.6837	25.3027	25.4745	26.6575	27.3133	25.9377	25.8184	25.7109	24.9369	26.6536	27.7232	27.9293	26.4788	24.8513	29.2433	26.7242	29.1094	26.7384	27.0836	27.9857	27.4249	24.9139	25.5063	27.1281	29.6298	23.1865	27.2053
5	133	21.9046	29.2629	25.9727	26.472	26.7947	27.7784	23.7051	23.9255	27.6748	26.4426	25.6289	26.5545	21.2441	26.6806	25.8638	26.4401	27.8756	23.7233	27.3202	26.4592	26.8262	24.4641	23.8193	25.8564	26.2808	27.7426	26.8008	25.958	26.1706	26.4646	26.4005	27.4761	27.8762	26.0857	24.4602	29.0489	27.3997	30.0058	27.2005	27.6337	26.8915	28.5469	23.6547	25.6694	27.9334	28.4779	22.9659	27.1838
5	134	21.7521	26.7509	27.4308	26.6965	28.3002	28.6567	23.9142	23.8133	27.3583	26.8819	25.8124	25.2367	20.0978	25.4759	24.1579	27.4955	29.0137	23.5778	28.0004	26.6554	26.6194	24.0869	22.9241	26.6448	26.2484	28.9601	27.9271	26.7501	28.0951	26.0403	25.5709	27.3806	29.1195	26.971	24.3522	28.9985	28.1006	29.5582	27.2649	28.6548	26.4888	28.5882	23.4136	26.511	28.9328	30.4431	22.7788	27.9737
5	135	22.0186	28.1185	25.5433	26.9835	27.8729	27.7902	24.1065	24.2714	27.5705	26.5881	25.803	22.7888	20.8549	24.6828	25.9133	26.7718	29.3073	24.7094	27.553	24.8968	25.892	22.7558	24.6239	27.974	26.1304	29.5615	28.3922	27.0807	27.2718	26.581	25.0493	27.9012	28.8916	27.457	24.9974	28.3436	25.7032	28.2607	27.5626	29.5784	26.7776	26.5751	24.3117	26.9726	29.7328	28.3589	22.4452	29.7375
5	136	25.2452	27.6585	24.646	27.2809	27.3945	25.5208	23.3336	24.8629	27.1289	26.5368	26.0123	23.213	21.0583	24.7616	26.308	27.3493	27.8856	24.6298	26.7197	27.227	25.7736	21.819	25.4015	28.5708	26.1642	29.0471	28.3483	26.7755	28.7144	27.0661	26.3012	29.2122	26.8452	27.7886	26.9982	26.686	26.5762	27.1598	26.962	30.4173	26.765	26.1996	26.5155	25.9825	29.2301	29.0361	23.0762	31.2329
5	137	27.2567	27.3347	24.7407	26.3402	27.4489	25.6218	23.6721	23.7208	26.9142	25.896	26.0412	27.4018	22.5968	24.3405	25.6714	28.7797	27.4285	23.4436	25.8886	27.8481	25.6479	21.6562	26.6956	26.2419	28.1348	28.8125	27.837	25.5648	28.4972	27.3711	26.2104	28.7969	26.6633	29.0892	28.186	26.6488	26.2672	27.3415	26.4755	30.4945	26.3779	25.708	27.3146	26.8156	30.1259	29.4239	23.2977	27.1666
5	138	28.6742	27.543	25.2187	26.5797	27.6641	25.9781	24.7545	23.8694	26.9974	27.0698	25.6075	25.2297	25.3823	23.7564	25.3978	27.9475	25.9282	25.3394	25.5902	25.8985	25.9427	21.5692	28.0599	25.7378	27.6284	26.2743	28.2508	24.6378	28.3239	25.8259	26.372	28.6657	26.131	29.069	26.6987	26.493	26.0176	28.0355	25.2629	28.6291	26.9461	25.6597	26.9779	26.6939	27.522	29.2504	23.7687	27.9069
5	139	27.0801	28.0383	24.959	26.5427	27.5182	26.1313	23.9491	24.7822	26.9558	26.8121	25.1608	25.028	26.0808	25.3031	25.7892	27.8206	25.4674	25.1554	26.8999	25.5971	25.8514	21.361	26.3884	24.8588	27.2026	26.0506	28.3117	23.9686	26.2873	26.5084	27.0251	28.9389	25.0147	26.5471	26.3435	26.4717	25.5124	28.6891	25.068	27.5931	27.4028	25.297	27.7949	25.9133	27.8941	30.6732	24.5711	28.3402
5	140	25.5607	25.9474	25.0777	27.3764	27.6534	26.4897	23.588	24.5523	27.7195	26.5132	24.9022	25.2669	27.1031	25.1016	26.1961	28.4674	25.0882	25.8589	27.0191	26.7784	25.9326	21.3175	25.9833	24.9563	25.9999	26.2549	27.8923	24.1234	25.0314	26.8711	27.1013	29.1811	24.112	26.7051	25.4772	25.7987	23.9873	28.0621	26.5509	28.1388	27.0466	25.8341	27.7397	25.7948	27.6134	28.8555	26.409	29.8087
5	141	24.5891	26.7447	24.2168	27.3146	27.8876	27.8434	23.8357	24.3407	27.7666	26.3475	24.4467	25.4133	26.7523	25.2487	26.2041	28.2105	26.0213	25.5711	27.3348	26.8173	26.4967	21.274	25.9275	25.9935	24.5962	26.2095	26.9265	25.4365	23.887	26.9528	26.61	29.0388	23.7412	26.7688	25.962	26.0743	25.9722	27.7019	27.5829	29.174	26.3956	25.3083	28.403	25.9232	26.8093	27.3256	27.1442	28.2398
5	142	26.2149	26.7695	24.6902	25.9453	28.4338	28.8843	24.6091	23.7993	27.2725	25.9288	24.9964	26.0488	26.292	24.7359	26.0929	26.6737	26.4211	24.5351	27.5816	27.462	27.3758	21.2957	25.9123	26.8347	24.0448	27.4124	26.434	26.0869	21.8865	27.1539	26.1424	28.3955	23.9594	27.0544	25.6773	25.5592	25.5826	27.0778	28.6158	29.3982	25.7852	24.9704	27.48	26.4622	26.6716	30.3401	27.073	25.3972
5	143	25.9529	28.4488	25.066	26.0796	28.0603	28.724	24.3899	24.5198	27.2641	25.7936	24.6166	27.5089	27.4687	24.608	26.1412	27.8022	27.6197	23.5261	27.8389	25.9662	27.9062	21.6127	25.278	26.7019	24.3939	25.8005	26.6702	25.9174	21.6997	27.2008	26.1764	28.0798	24.9629	28.1326	26.0516	25.2018	24.9801	26.2218	29.3317	27.6235	26.5421	25.548	26.8536	26.4711	27.4359	33.3093	26.5602	27.515
5	144	25.1886	27.6354	25.4226	26.5965	27.7431	30.2721	24.2275	25.0179	26.3549	25.4619	24.174	25.7617	27.1939	23.7729	26.6003	28.5544	28.3931	24.1854	28.4426	25.6095	28.2874	23.3548	25.0924	27.072	26.1376	25.8818	27.1503	25.1683	23.8531	27.2526	25.7724	27.8011	25.6254	27.9558	25.835	25.398	25.8441	26.7752	27.9203	26.6568	27.2729	26.343	26.9042	26.9295	27.85	29.0775	26.5376	28.6196
5	145	24.5067	25.4415	25.7842	26.8558	25.7205	26.8383	24.6755	24.7337	26.4064	24.8307	23.2551	26.252	25.0949	23.875	25.8688	28.904	26.4497	24.4553	27.9682	25.1183	27.5119	23.7237	24.7195	27.6918	25.148	26.4036	28.1745	24.5824	24.4876	27.1305	25.953	26.8984	25.5358	29.4977	26.4076	25.2921	27.2452	26.853	26.5066	26.8219	26.9884	26.8346	27.5524	26.1238	28.0512	26.8472	25.0834	26.5645
5	146	25.3992	26.1717	24.7961	26.3193	24.9153	26.1249	25.1985	25.2793	26.2883	25.1331	23.5661	25.6591	23.8643	24.5643	24.6386	28.7089	25.4365	25.2608	28.0747	27.3785	26.6385	23.1938	24.9319	26.8961	24.527	27.0894	28.7011	23.9382	24.1843	27.7761	26.5374	25.3829	25.277	27.113	25.6427	25.6341	26.3364	25.9167	26.2217	29.1188	26.4666	26.6196	28.1112	25.0175	27.6846	29.707	24.6676	27.1795
5	147	25.8211	24.7561	24.2991	25.4423	26.6554	25.9883	25.7747	25.8218	26.2387	25.386	24.4792	25.2173	23.1309	24.6563	23.6521	28.5049	25.0146	25.2729	28.0251	25.3668	25.7557	23.0256	23.9208	27.5499	24.16	27.1764	29.5294	24.511	24.7912	28.4598	26.6924	26.1878	24.6986	25.8622	25.7637	26.7815	25.8168	25.8531	25.9331	29.291	25.7176	26.9408	27.953	23.9562	26.8282	29.1895	24.4305	28.8943
5	148	26.2216	26.1236	23.8918	24.7891	27.917	25.5719	24.6534	24.8099	25.6469	25.7254	24.7268	24.5018	25.0615	24.2404	23.4147	28.6735	25.6467	25.0079	27.9785	25.39	25.7199	22.5369	22.8574	27.6792	22.0772	26.1577	29.2811	24.9197	25.3274	28.4371	26.063	26.8325	23.7931	27.6378	25.0666	27.9381	25.5006	25.4655	25.1143	26.8725	25.6002	24.7834	27.3476	23.8459	26.9514	27.1523	24.0077	28.5024
5	149	26.5664	25.4495	23.6217	24.0594	27.802	24.7614	23.8806	25.05	25.2591	26.1185	24.803	24.4708	25.78	24.3095	23.3837	28.6028	25.533	24.7781	27.7747	25.1307	26.3579	22.0264	22.9748	27.6109	23.2852	25.9072	28.1481	24.7016	25.3768	27.4188	26.4218	27.1364	23.3997	28.2814	26.3222	27.8386	25.7551	25.606	24.3414	26.7458	24.9892	24.4008	26.9356	23.9231	27.6743	27.6032	25.4646	28.7484
5	150	25.964	25.0575	23.689	23.5138	28.0045	25.286	24.8498	25.0232	24.6975	26.2511	25.3445	25.3514	25.8737	25.4442	22.6794	26.276	25.421	24.926	28.128	24.8029	25.8869	23.2547	23.2243	26.8431	23.6932	25.5126	28.1216	24.8345	25.0619	28.4266	26.7433	23.4299	23.3694	30.3073	25.8804	25.9257	25.0839	26.5713	24.8762	27.297	24.9798	24.8857	26.2437	25.3764	27.726	30.1741	25.8045	28.2175
5	151	26.5749	24.4951	23.7836	22.6958	28.2117	24.9857	26.2945	24.4549	23.9844	26.0219	24.1526	25.6405	26.2361	26.105	22.0048	26.2281	24.5133	24.0293	28.8545	24.3818	26.3731	24.8223	23.6628	27.3637	25.0771	25.2616	28.526	24.099	24.6101	28.3021	26.5665	23.3392	24.9456	29.9539	25.3224	27.1481	25.0752	28.7477	25.7369	26.7161	25.6983	26.1886	25.6887	27.0519	28.2817	30.0776	25.7273	27.201
6	152	25.3128	24.1149	23.5391	23.4672	26.9533	24.3138	25.3637	23.6502	24.3997	25.0692	23.3994	25.8945	25.9941	25.7593	22.9349	25.109	25.1613	23.9426	28.6789	23.8744	26.096	24.1284	23.3967	27.2373	24.81	25.1011	27.9809	23.8396	24.7198	27.4691	26.0419	23.8449	24.6078	28.4955	23.5318	27.8383	24.5593	27.4276	25.7769	25.6531	25.5975	26.2838	25.6655	26.5655	27.114	26.4459	26.3398	27.6362
6	153	25.3831	24.0432	23.5293	24.7987	26.3586	24.3363	24.1601	22.5164	24.7006	25.1033	23.2779	24.8428	26.0703	25.6298	23.6933	25.1286	25.7299	23.5519	30.5824	24.1815	25.9257	23.0259	23.385	28.2282	25.8072	24.9134	29.4757	23.8184	24.9077	28.5702	25.9886	26.5798	25.4349	29.4884	22.5147	26.42	24.795	25.7411	26.3158	25.8259	25.5418	26.1955	25.9042	26.6977	26.9784	26.4648	25.242	28.4688
6	154	25.3909	24.1215	23.4333	25.4813	26.0555	24.2116	24.1116	23.6266	24.7045	24.6538	23.3067	23.8659	25.6711	25.3912	22.8941	25.3534	26.2733	24.0266	28.5565	24.5446	25.6708	22.2123	22.5346	27.6616	24.8904	24.5405	31.5987	23.7972	24.4558	27.9272	25.7528	25.8345	25.8286	28.031	22.3974	25.8997	25.0973	25.782	27.0155	25.7088	25.4464	25.6779	25.3176	27.1547	27.3528	26.4145	24.791	27.3075
6	155	25.3597	23.6734	23.4807	25.2098	26.1448	24.1075	23.6455	23.8462	24.063	24.3026	22.4792	23.8872	25.9037	25.9129	23.3931	24.6022	26.2054	23.1119	26.2466	24.983	25.3262	22.1446	22.8764	27.1029	24.0989	24.8215	27.8127	23.8608	24.6383	26.4692	25.6998	25.7294	26.0153	27.4068	22.7684	26.1634	25.2598	25.4742	27.0712	25.0769	25.4799	24.8855	24.849	25.1882	27.9285	25.7965	23.648	27.1739
6	156	24.8665	24.4606	23.2414	25.2369	28.7571	23.8998	23.751	23.8237	23.6172	24.3419	22.6892	23.9255	25.4597	25.8486	24.1032	25.1743	26.5236	24.2109	22.2088	25.0603	25.7339	22.4281	22.8199	27.4463	23.3617	24.7198	27.3221	25.1641	25.5627	25.1706	25.9975	25.6409	26.6213	27.9065	23.3658	26.1059	25.448	25.6212	26.7581	25.1696	25.1967	25.684	24.7821	23.9265	28.3984	26.2918	22.2796	27.0483
6	157	24.7615	24.7921	23.3643	25.2904	26.8143	23.9373	23.4943	23.6078	23.5539	24.3082	24.0954	23.8787	25.6158	25.1417	24.7261	25.3814	26.2599	25.096	21.6785	24.6483	25.0251	22.3575	22.8905	27.5938	22.8622	24.2912	27.4087	25.592	25.2272	26.2495	25.8753	25.3956	26.922	32.3351	23.7663	25.4677	25.5332	24.9544	26.9228	25.5135	25.2219	25.4687	25.232	23.6209	27.9872	26.2677	22.8741	26.3043
6	158	24.0546	24.2818	23.598	25.4727	26.7196	24.2427	22.873	23.4265	24.1237	24.2551	24.8456	23.9213	26.1355	24.0465	25.1939	24.9	26.1215	25.8578	21.4994	24.5504	24.4643	22.2349	23.4695	28.0717	22.6409	24.2605	26.9055	24.9444	24.879	27.3654	25.3694	26.9635	26.7857	29.724	24.6127	25.2679	25.3825	25.3328	27.2089	25.9802	25.0217	25.2068	25.3025	23.3346	31.1881	26.2277	22.7567	26.5744
6	159	23.2624	24.0359	23.3283	25.3951	26.1794	23.8944	22.1205	22.5509	24.1479	24.1035	24.1804	22.8207	26.0594	23.2684	24.8102	24.9408	25.9832	25.7887	22.8696	24.495	24.6508	22.1898	24.2252	27.5593	22.6785	24.6257	25.7181	24.632	24.1053	27.1947	25.2111	28.0517	25.9797	27.1698	24.2337	25.0106	24.5399	24.9972	26.9599	25.616	24.9416	25.3276	25.8063	24.8534	26.5026	26.1159	22.8976	27.1572
6	160	23.0211	24.3928	22.8099	25.9319	25.7362	24.0049	22.6316	22.0995	23.5735	24.3532	23.5441	22.5236	26.1774	23.9042	24.3018	25.5878	25.2524	25.6368	23.5341	24.4062	24.9928	22.301	23.605	28.1564	22.6194	24.566	24.3607	24.1152	24.5321	27.1129	25.1173	28.386	25.507	27.948	23.6493	25.1639	24.0198	25.4808	27.2699	25.6593	24.5007	25.4296	26.2357	25.237	26.0355	25.6964	23.1355	27.4174
6	161	23.6796	24.5943	22.7735	25.0561	25.67	24.2365	22.8922	22.0786	23.2851	24.6382	22.6086	22.7024	25.9405	24.3127	24.4677	25.6088	24.2529	25.9221	24.5155	24.3508	25.0574	23.3032	22.8481	27.7294	22.9738	23.9102	23.4201	24.0861	24.8732	25.8228	24.6502	28.2615	25.0306	26.9358	23.2437	25.9353	24.5157	24.6425	27.3114	25.548	23.8132	25.2874	25.7377	24.7999	26.49	25.5303	23.4989	27.5366
6	162	24.2859	24.9638	22.2554	25.2505	25.7029	23.5882	22.9852	21.4129	23.6925	24.4645	22.6777	22.5383	26.1075	23.883	24.5849	25.2135	23.7873	26.0935	24.6787	24.6692	24.2472	23.5508	22.3857	28.3677	23.1646	21.5913	23.9385	24.1812	25.0897	24.4866	24.864	28.1335	25.0906	27.4483	23.4073	26.4969	24.5448	23.8154	27.0341	25.4128	23.9705	25.6284	25.1232	25.424	27.0869	25.5727	23.6698	27.426
6	163	24.2322	24.9758	22.387	24.895	25.9155	23.2549	22.725	22.7371	24.37	24.6186	23.094	22.725	26.3	23.3809	24.8836	24.7924	23.0277	26.0159	23.9341	24.0365	24.4728	23.2453	23.0389	26.8747	23.35	20.8197	26.1693	24.3346	25.8193	23.6112	24.8881	28.1957	24.9243	27.5375	23.7761	26.7027	24.5302	23.8351	26.1273	25.2823	23.9412	25.4408	24.8935	25.2622	28.1341	25.5542	23.7236	27.3834
6	164	23.6827	24.6731	22.2093	23.8298	25.8825	23.0337	23.0611	22.8602	24.4933	24.6076	23.977	22.8125	26.3401	23.0656	25.335	24.7829	22.9431	26.0268	22.2948	23.9618	24.5998	22.5911	23.0781	26.7323	23.6417	21.2368	26.1235	24.2428	24.8158	23.5731	24.7797	28.4582	25.2273	26.998	23.948	26.0686	24.247	24.5011	25.9457	25.0954	23.5124	25.6717	24.9896	24.4799	27.8697	25.3629	23.6818	26.5872
6	165	23.7427	24.2983	22.0576	24.7241	26.1131	22.7614	22.7978	22.7311	23.97	24.6303	24.1156	23.4176	26.3267	23.0371	25.7152	25.1874	25.2432	25.8854	21.7765	24.0764	24.8043	22.414	22.947	27.1707	24.2164	21.1325	25.5319	24.4041	24.1504	24.7873	24.6349	28.5328	26.0331	27.0554	23.8253	25.9086	24.7645	24.9002	26.059	24.5517	22.9681	25.8454	24.733	23.8384	27.1411	26.0148	23.526	26.6638
6	166	23.3429	23.7289	22.5279	25.2234	26.8399	22.597	22.6546	22.5625	25.0618	24.4573	24.1866	23.5786	26.8105	22.2581	25.5808	25.4401	26.0485	25.6578	23.1273	25.4793	24.1944	22.3434	23.2291	27.2656	25.1878	22.3151	24.1636	23.6629	24.2693	24.7721	24.9845	28.8252	26.3541	26.0597	23.226	25.8403	23.5959	24.9483	25.8356	23.7117	23.4521	26.4019	24.8775	23.6073	27.5793	26.4522	23.6878	26.3866
6	167	22.8613	23.7656	22.7432	24.6655	26.2485	23.3427	22.905	22.8858	24.8621	24.6264	23.9909	23.3337	25.8027	21.3273	25.2266	25.5249	25.5948	25.9615	24.242	25.774	23.9454	22.7727	23.5779	26.8439	25.783	23.1172	23.8326	22.7162	24.5744	24.5496	25.0506	27.9687	26.8944	25.8695	23.3797	25.4873	22.5894	24.9303	25.0137	24.138	23.5531	24.7196	24.9095	23.3179	27.4618	26.2437	23.7595	27.0763
6	168	22.9156	23.807	23.1872	24.3925	26.2831	23.3571	22.937	22.8282	24.781	24.4213	24.0711	23.5155	25.207	20.8153	25.4108	24.5734	25.8303	26.2194	24.4404	25.5738	24.0733	23.3149	23.7053	28.6115	24.9192	22.7538	23.9774	21.9164	24.6822	24.4198	25.0173	27.9895	27.0267	26.2064	23.2971	25.3628	22.0373	25.5819	25.9249	24.7107	24.046	23.0242	24.9976	23.8677	26.7728	26.9413	24.3155	26.8555
6	169	23.2434	24.0613	22.4933	23.956	26.578	23.1434	22.4485	22.8038	24.6342	24.3251	23.6737	22.9897	25.1221	21.5624	25.3442	24.4882	25.1351	26.1634	25.0894	24.9081	23.8679	23.1041	23.8114	29.4333	23.9902	22.6597	24.3172	22.4422	24.2649	25.7586	24.858	28.6075	27.3191	26.3981	23.0108	24.9906	21.9439	25.7645	26.5403	25.1047	24.6973	23.8192	25.4743	25.114	25.8904	26.8756	24.1784	26.3941
6	170	23.8692	24.1349	21.7862	22.9114	26.3202	23.2007	22.3548	22.7492	24.728	24.0792	23.5048	23.5697	25.6858	22.386	25.9506	25.5388	25.5668	25.9313	25.3166	24.4335	24.0605	22.2801	24.4389	27.484	23.1323	22.6974	24.7928	23.5237	24.0797	24.8701	24.0342	28.0724	26.9497	26.6612	23.5502	25.1948	22.2853	25.9708	26.6647	25.4352	24.3351	23.8252	25.2269	24.4074	25.9387	26.6536	24.2078	25.9043
6	171	23.7197	23.9346	21.3047	21.9455	26.7887	23.0216	22.2323	22.8159	25.1375	23.9159	23.6029	23.632	25.4989	22.8041	24.7735	25.6018	24.2207	26.005	25.4304	24.3399	24.1372	21.5236	24.4812	27.8962	22.3999	23.5643	24.7985	24.6885	23.971	24.4817	23.5578	29.4262	26.8114	27.6122	23.8646	24.6806	22.3227	25.341	25.7867	26.0286	24.9816	24.8311	24.7419	25.2672	25.865	27.2225	24.3452	25.1366
6	172	23.0464	23.8528	21.8572	21.6405	25.8226	24.0833	21.8188	22.8794	25.4983	23.5686	22.6662	23.4054	25.1482	23.4666	24.7071	25.401	22.9992	26.1495	25.7446	24.8019	24.168	22.0987	23.7264	26.8131	22.4564	25.1799	24.8962	24.6759	24.1856	24.5205	24.339	28.0102	25.4021	29.1772	24.127	24.4478	22.8971	25.2922	25.9664	26.3956	25.2723	22.8507	23.7774	24.7151	26.4774	27.3943	24.4281	25.538
6	173	22.3368	24.3147	22.5394	22.8474	25.1545	24.2738	21.2279	22.961	25.3427	23.949	21.9148	23.705	24.3236	23.8148	23.5875	25.4206	22.553	26.2332	25.8762	25.4695	24.1592	22.8057	23.7831	28.2481	23.4966	25.985	24.5914	24.5575	23.9314	24.506	24.4097	27.2444	24.2203	29.3017	23.727	24.3189	24.2785	25.203	26.6426	27.1953	24.8267	20.9761	23.7057	25.3579	26.5986	27.415	24.092	25.4955
6	174	22.1089	24.3476	22.9973	23.2143	25.1289	23.6313	20.6898	23.2995	24.9999	24.1277	21.7204	23.9298	23.8446	24.0315	24.0166	24.9326	22.6264	26.1914	25.6228	25.8119	24.1416	22.7915	24.0413	28.268	23.2776	26.2807	24.4302	25.243	24.0477	24.673	25.1306	26.3102	24.3794	26.5245	23.3149	23.6036	25.0573	25.8578	26.1727	27.5206	24.3253	19.9286	23.6758	25.9733	26.4711	26.6757	24.1882	25.2301
6	175	22.8293	24.8329	22.7917	24.0752	25.146	22.8346	21.3431	23.2278	24.6772	24.3756	21.4787	24.0813	24.0216	24.3182	25.1808	24.4267	23.3663	25.9724	26.2867	25.7005	23.8749	23.8255	24.2738	27.5216	23.9582	26.6839	24.8847	23.8961	24.2076	25.5917	25.3759	25.1106	24.7264	25.9175	23.0375	23.0908	25.3563	25.8811	26.5466	26.7875	23.4018	21.4964	24.7017	25.5023	26.2757	26.0079	24.5246	25.0832
6	176	23.7012	25.2016	23.1736	24.3869	25.0393	22.5049	22.0223	22.9178	25.0056	24.156	21.3799	23.9128	24.2746	24.608	24.6976	24.3454	24.6426	25.8395	25.3074	25.5458	23.9966	24.0157	23.2614	27.9385	24.0541	26.7823	24.7261	23.1969	24.1724	25.6605	25.1439	24.1003	24.2537	24.7188	22.8684	22.8397	25.3004	25.8461	26.5592	26.4837	24.3763	23.2466	25.6222	24.4696	25.3848	25.1603	24.397	24.9354
6	177	24.9035	24.7412	23.9266	24.6733	24.9718	22.6431	21.4458	23.5784	25.8661	24.5154	21.1276	24.2011	24.4609	24.3857	23.8276	24.5389	25.2615	25.4499	25.5598	25.5318	23.9173	24.1548	22.5629	28.3079	22.4781	26.2565	24.7813	22.9607	24.212	26.1921	24.6578	23.786	24.4914	24.7111	22.5396	22.4347	25.3085	25.0773	26.6206	26.8609	24.6195	22.2292	25.2571	24.0154	24.633	25.5191	24.0613	25.3137
6	178	25.3362	24.3106	23.873	24.3813	25.0505	22.1632	21.8764	23.1104	25.3218	24.6811	21.8956	23.8531	24.2692	24.9244	23.9718	24.745	25.2004	24.7166	24.851	25.2707	23.9518	23.4318	22.9187	27.2938	23.5101	25.6787	24.3259	23.213	24.0925	26.3761	24.8026	23.4765	24.8761	24.4623	23.2082	23.695	24.3996	24.7569	26.15	26.997	24.1226	23.4689	25.3792	24.5788	24.2665	25.5913	24.3555	25.7208
6	179	24.9878	24.2941	23.8784	24.4501	24.9662	23.0458	21.838	22.9488	24.9444	24.7163	22.4331	23.8319	24.0116	25.1025	24.3073	24.631	25.22	24.3345	24.6598	24.8183	21.9648	22.3716	23.0911	27.6277	23.5915	24.0349	25.2778	23.8467	23.6841	25.7178	25.1039	23.6417	25.5623	23.9767	23.1708	24.0629	22.4898	24.6654	25.5789	25.8835	23.7356	23.8824	25.4575	24.5381	24.8222	25.8748	24.4903	25.5636
6	180	24.5385	23.9019	24.1358	25.0948	24.6928	23.3355	20.9087	23.2685	24.8165	25.0777	22.8666	23.7755	23.8404	24.8591	24.8918	23.9668	25.8211	23.8702	24.6541	24.2801	21.868	20.924	22.834	26.8593	22.9046	23.2915	25.8436	24.3433	23.7902	24.1737	25.2841	22.9833	25.9619	24.187	23.5041	23.8842	21.6079	24.5933	25.2169	25.6407	24.198	24.2176	25.5247	24.7062	24.2372	26.4082	23.9559	25.17
6	181	25.4487	24.0579	22.6201	25.4557	24.4069	22.4177	20.252	23.4468	24.3307	24.4861	23.4875	23.6231	24.1227	24.9675	25.3717	23.9569	26.0377	23.35	24.2474	24.4199	21.8196	22.1672	23.0129	28.0233	23.3733	22.0309	24.1196	23.889	24.003	23.4488	23.7026	21.4585	25.5426	23.6264	22.8099	23.1175	21.4959	24.8399	26.3799	25.3528	24.2567	24.0767	25.6036	25.7279	25.0583	26.2597	24.3057	25.1299
7	182	24.9289	22.7852	22.6673	25.5024	24.6194	21.0819	19.7627	23.3692	24.3438	24.4421	22.9389	23.55	24.1662	25.1567	26.2176	23.8452	27.5561	22.7464	24.0918	26.1382	21.7695	21.848	23.3839	28.9589	22.8924	21.4251	23.1413	22.5163	23.8694	23.5212	22.4759	21.0177	25.4256	25.0619	22.2684	21.8367	20.2203	24.9302	26.7556	25.2639	23.4355	25.5765	25.3141	25.5821	25.1323	26.231	25.4106	24.2995
7	183	23.9873	21.8956	22.0849	23.9139	24.2992	20.3669	19.2689	22.7773	23.4877	24.9783	21.941	25.962	23.7559	25.7615	26.2573	23.6889	26.4864	23.3112	23.1786	24.062	22.0056	22.2853	24.2483	28.8421	22.7881	22.0803	22.7239	22.0688	22.8029	24.991	22.5505	23.084	25.1149	26.3759	22.3435	21.5646	20.0762	23.8909	25.8011	25.2765	22.135	25.7757	25.0618	25.7926	24.7687	25.9494	26.7415	23.8798
7	184	23.3561	22.6228	20.8678	22.4462	24.5991	21.7195	19.3525	22.6964	22.8284	24.3348	22.9847	26.0483	23.6621	26.168	26.8922	22.9	26.2672	24.7926	24.8522	25.0773	21.5023	22.9925	23.2872	28.6293	22.8177	21.9999	23.2807	22.437	22.7733	24.4018	23.0377	24.227	22.9179	26.591	22.7647	21.7011	20.591	24.4585	26.0763	25.6487	21.3815	25.9648	24.6878	26.1637	24.7526	25.9802	26.8261	23.3451
7	185	23.3124	22.808	21.3259	22.7448	24.8261	22.2369	19.0706	23.4133	23.2139	23.151	22.1806	25.5415	24.606	24.3678	26.2474	23.9834	26.5856	25.0308	23.557	24.3148	20.9905	23.757	22.5891	29.3604	22.3669	22.8128	23.0291	22.5692	23.0642	23.632	23.4258	23.7792	22.3641	26.2969	22.0101	22.238	22.2785	24.5459	25.1747	25.4253	21.0378	26.109	25.5321	25.621	25.44	26.1859	26.3326	22.8673
7	186	23.7267	23.1951	21.4672	24.2903	24.9535	22.9001	20.979	23.5982	23.6852	23.1338	21.6378	25.1964	25.4415	22.6969	26.771	23.9719	26.2275	23.4015	23.0436	25.5863	22.3545	22.9313	21.1219	30.0088	21.3784	22.3751	23.2742	22.2102	23.5199	24.0406	21.9682	23.9618	21.9543	25.4757	21.5409	23.055	21.7447	24.109	25.6265	25.1182	21.1009	26.6342	25.7249	26.0981	24.8806	26.2084	26.8957	22.3733
7	187	22.7007	23.0323	21.507	24.2374	24.5707	23.1424	21.4751	23.0824	22.6431	23.6518	21.5468	26.0729	24.7081	22.3017	26.6736	23.592	26.1878	26.1977	22.8378	26.0113	22.109	22.3875	22.1435	30.2425	22.1608	21.4485	23.5696	21.6933	23.3891	24.6998	23.3807	23.9747	22.4054	25.0517	21.0953	21.5173	21.5882	23.8315	25.3958	25.3517	21.2138	27.7035	25.2388	25.7418	24.4168	25.7503	27.2616	22.8587
7	188	22.7473	23.0788	22.6082	25.3843	24.1755	23.6075	20.7891	22.9098	21.4911	24.4858	21.599	25.8264	24.8224	23.1123	27.0262	24.4359	26.4465	26.5657	22.9362	25.8589	22.6354	23.895	22.2352	31.8666	23.1343	19.9862	23.363	21.7542	25.3034	24.8391	23.4942	25.0931	22.93	24.3656	21.8839	20.6619	22.2076	23.8716	24.5862	25.5136	21.9647	26.812	23.9143	25.2263	25.0336	26.0216	26.7697	23.8731
7	189	22.3527	22.7549	22.0659	25.7235	24.3527	23.7844	20.826	21.7653	21.3518	24.6987	21.4512	23.8682	24.2883	23.2602	27.4353	24.209	26.7061	26.4255	22.4746	23.9258	22.2269	23.9976	22.7091	28.107	24.4259	20.3596	22.6222	21.4018	24.5261	25.0416	23.4312	26.4113	23.4064	24.91	23.0435	22.0287	21.9915	23.7942	24.0808	25.4547	21.5105	26.967	23.0387	23.992	25.8349	25.7333	26.0107	24.3857
7	190	23.0416	22.5977	21.691	25.6297	24.5176	23.1081	20.708	21.2813	22.1063	24.2498	21.2367	22.32	23.8117	23.1837	26.8252	24.3545	26.7385	26.0852	22.6086	23.522	24.4384	23.9378	22.719	27.2481	24.3227	21.3317	25.0118	19.7987	23.6221	24.2926	23.6386	26.6723	23.4357	25.0315	24.1186	23.2271	21.9171	24.177	24.1752	25.7672	22.9156	27.1538	22.5407	23.7747	26.2762	25.9032	26.4446	24.6779
7	191	22.9543	22.7739	21.4632	25.6775	24.2064	22.2487	20.7486	20.9514	22.871	23.9288	21.2961	23.4929	23.4763	22.536	25.794	24.4019	27.1376	24.2354	22.5305	23.536	23.6922	24.7415	22.371	27.0232	22.8701	22.4906	25.8349	19.278	22.3421	23.4	24.1603	27.0058	24.4443	24.9505	23.0145	23.1013	22.0379	23.8091	24.5354	25.8095	23.7687	26.9849	23.4231	23.0449	26.2988	26.1309	28.584	24.3512
7	192	21.8099	22.9433	21.0304	25.8884	23.9623	22.2839	21.4473	21.5428	22.8758	24.317	22.3015	23.501	23.3683	23.0161	26.1481	23.7782	26.1283	23.8913	22.4024	23.4098	22.4947	24.476	21.678	26.5153	23.7236	23.2678	24.6014	19.5016	21.9481	22.0724	24.7741	26.5343	24.252	25.3159	23.6056	23.6452	22.9541	24.2103	23.9698	26.685	23.8341	26.9314	23.4293	23.881	26.8423	25.5932	26.6709	24.4726
7	193	21.5116	23.5059	21.6681	26.2961	23.7319	22.0279	21.5748	21.9633	24.3784	24.7783	22.7541	22.24	23.2806	22.8171	26.6898	23.7671	25.289	23.3517	23.4597	25.4558	22.1378	24.7248	22.3103	26.6351	23.3996	22.9536	23.3327	19.6235	22.4617	21.9217	24.2845	25.2941	23.3484	25.5277	24.3493	22.6852	23.1361	23.0782	23.5589	25.6765	23.8103	25.6995	23.3476	24.9576	27.0861	25.3266	26.0872	24.6693
7	194	21.9611	22.9925	20.3455	26.4391	22.5401	22.1488	21.6967	22.2721	24.2188	24.7943	22.2311	23.335	22.6694	21.9978	26.5261	22.9887	23.2194	23.2347	24.5379	25.9744	21.898	23.0852	21.8813	27.0889	22.5494	23.9805	22.8757	21.6628	22.4659	22.0333	24.7335	24.3331	22.5132	25.4423	23.0666	23.4987	22.7955	23.9038	24.0975	25.8434	24.0864	25.5488	23.7093	25.7164	26.8779	24.6539	25.9186	24.5565
7	195	22.293	22.6479	19.7308	25.7514	22.0232	22.9049	21.7539	23.8396	23.6406	25.0443	22.2897	23.515	22.6474	21.6515	26.158	23.4846	23.578	23.2449	24.2222	25.8914	22.4329	22.0343	21.9941	27.8266	22.0228	23.4519	22.404	23.6747	22.523	22.3847	24.7605	23.5617	22.426	25.072	22.543	23.4129	22.395	25.0822	23.2499	26.0326	24.1697	25.2137	24.1641	26.2649	26.5919	25.3664	26.31	24.7469
7	196	22.7966	22.69	19.5866	23.899	21.8237	22.3349	21.5348	24.1569	23.6741	25.0031	22.7206	22.7848	22.6749	21.942	24.3016	23.4181	25.6373	22.843	21.9699	24.674	22.132	20.8591	22.3339	27.9668	22.4988	23.3943	24.0657	23.3067	22.1935	22.9481	24.2683	25.0112	22.6028	25.104	22.1975	23.5925	22.0054	24.8593	24.0253	24.4429	24.7365	24.3559	23.9365	26.2423	26.2875	25.691	26.4754	24.6434
7	197	21.4358	22.4289	20.7283	25.0777	21.5269	23.5518	21.5845	22.8051	23.2875	24.8898	22.17	22.6198	22.3566	22.6639	22.9569	24.0471	25.9867	23.8797	21.667	24.7629	22.327	21.5724	22.0516	27.8967	22.9369	22.8534	25.9182	22.2018	22.6486	23.665	24.3818	24.9809	23.4672	24.7268	21.9775	24.8492	21.9403	23.0492	25.1041	23.8163	24.1419	23.7628	23.7152	26.1972	25.6825	25.571	26.3831	24.2563
7	198	22.9008	22.1298	21.2142	25.9813	21.6184	23.0995	21.0561	22.602	22.633	23.3395	21.311	22.4482	22.8119	22.3933	25.9239	23.8229	25.999	24.4699	22.0425	25.7394	22.2936	22.155	21.5373	28.0369	23.0922	23.7737	24.8083	22.8645	22.8424	23.5167	24.9201	24.8188	24.2354	23.9819	22.8938	25.5986	21.9496	23.5662	23.4662	22.9648	23.7568	23.289	23.7271	26.6991	25.09	23.7806	26.1746	24.2391
7	199	22.7378	21.972	20.3137	25.8071	21.4592	22.0042	20.6878	22.5772	21.5554	23.5611	21.3964	22.8119	22.0927	22.3841	23.6271	22.497	26.036	23.508	21.9587	25.7777	23.1899	24.4635	22.6023	26.2698	22.3834	23.0572	23.7069	22.9591	22.1768	23.1746	24.6863	25.2131	25.1694	23.5032	23.9167	25.8254	21.8603	24.0308	23.0202	23.0326	23.9032	22.5907	22.9464	26.7838	24.2222	23.5714	25.9956	24.1588
7	200	23.3069	21.9829	20.0312	25.4653	21.177	21.8744	20.2659	23.091	21.495	22.9534	22.278	22.7574	22.0201	22.8534	25.8427	21.7291	26.0975	23.3434	21.5684	24.64	23.0221	24.2802	22.5957	25.9474	22.6089	22.4164	23.4048	22.9424	22.0631	22.9421	23.5437	24.7808	24.1353	23.0084	23.7569	26.3404	23.1245	22.9602	24.3381	24.0919	23.9476	22.4081	22.4376	26.9136	23.9476	20.9894	26.7979	23.9471
7	201	22.5511	22.6178	20.2818	25.5396	21.9076	21.99	20.1673	23.5797	22.74	22.8613	22.3073	22.8275	22.4299	24.7331	26.0236	21.5378	26.1084	22.6419	21.4357	24.1811	23.0782	23.2353	21.9648	26.4374	22.9869	22.2686	22.798	22.7782	21.7847	22.2481	22.5953	23.7195	23.7121	22.6303	23.5793	26.2437	24.7065	23.3935	23.9642	23.6843	23.7865	23.9087	22.6086	26.8601	23.9587	20.941	26.7273	24.0805
7	202	21.5679	23.5811	21.731	25.9069	22.768	23.6964	20.0312	24.3348	24.1817	23.847	23.3098	22.4207	23.1939	22.4691	26.2784	22.6804	26.1779	22.7519	22.8844	25.4844	22.6844	22.1205	21.7085	26.3238	23.4153	22.1493	22.6943	22.8276	22.3504	22.0147	22.8757	24.3007	23.7419	22.5356	22.8325	26.0741	23.8845	24.5294	24.0142	24.1586	23.2824	23.8754	23.3215	27.0184	24.8494	22.445	25.7079	24.0917
7	203	21.6836	23.572	21.5942	23.5704	22.0517	24.1879	20.2416	22.1594	23.7188	24.3616	22.1913	22.7079	23.6201	22.5416	26.3414	22.1306	26.3204	22.1962	22.7958	25.3069	21.7238	21.8152	21.8	26.7227	23.1062	22.3628	22.7437	22.8078	22.9035	21.9636	23.1071	24.3088	23.4193	22.5803	22.6669	25.0214	23.9102	24.3737	23.9975	25.2012	22.934	23.5777	23.6718	26.4139	25.4989	24.1808	26.1527	24.142
7	204	22.7587	23.2366	20.4784	22.5958	22.7912	23.0455	21.441	21.8034	22.7633	24.4739	21.5229	22.931	23.2296	23.7112	26.2994	22.0871	26.3835	22.5249	22.1039	25.3783	23.0036	23.3521	22.0286	26.7446	22.2435	22.1033	23.0712	22.7535	23.1202	22.4983	23.2691	23.824	23.0608	19.9547	23.1303	25.5099	24.3575	23.4627	23.6467	25.6598	23.5032	23.2369	23.6153	26.9492	25.5543	24.8332	25.8878	24.1196
7	205	23.4236	23.3288	20.0981	23.0738	23.5425	22.8377	22.3667	21.7933	24.1496	24.6599	21.503	24.0769	23.2755	23.2245	26.4665	23.2704	26.5459	22.9465	22.0313	25.6118	22.6155	22.5362	22.3586	26.0642	22.0573	22.2602	24.8333	22.3463	23.9463	22.8387	24.202	23.4717	23.6584	20.0154	23.3549	25.2021	24.5792	23.5482	22.548	25.934	23.38	23.2759	23.3085	26.3523	25.5432	24.6201	26.0653	24.0693
7	206	23.5126	22.8042	19.7945	23.1681	22.9437	23.0253	21.7481	21.6738	24.105	25.1223	21.6329	23.543	23.0574	23.3766	26.9592	25.8102	26.7223	23.585	22.7629	25.5558	23.4467	22.2519	22.5428	24.1241	22.4782	22.3999	24.7749	22.4122	23.4257	22.2583	24.7133	23.1851	24.7673	22.167	21.7229	24.8897	23.5257	23.3033	21.3439	25.6709	22.1748	23.6028	24.2668	25.5988	25.3811	24.1252	26.0435	23.4056
7	207	22.9269	22.3195	20.7688	24.0604	22.6721	22.2193	21.4831	21.844	23.1953	25.0554	21.2515	22.5193	23.9028	23.606	26.6573	25.8751	26.1184	23.2092	22.7409	25.2354	24.3121	22.0401	24.0147	23.1964	24.1709	22.5759	24.1825	22.4246	23.0431	22.3332	23.5077	22.8998	24.6459	23.2901	22.3486	24.7403	22.7462	23.6254	21.2686	23.8921	21.5347	23.5093	23.8697	25.289	25.4695	23.5652	25.6099	23.1777
7	208	22.7511	22.9074	21.0047	23.2046	22.5463	22.571	21.499	23.0658	23.3618	24.5282	21.7138	22.4914	23.529	25.3426	26.6249	25.2711	25.5701	22.7738	22.0592	24.1215	23.1132	21.9147	23.4833	22.3916	23.2548	23.3262	23.4362	22.1684	23.3392	22.6211	24.8087	23.7643	24.4301	24.1686	22.4518	23.727	22.7832	23.1129	22.0752	23.3671	21.8127	22.9956	23.2434	25.6432	25.4842	23.1867	25.7587	23.5626
7	209	22.346	23.0695	21.6426	22.7494	21.9995	22.3827	21.8642	22.2252	22.6144	24.5601	22.1169	22.8482	23.1735	25.117	25.6629	23.1581	25.9497	22.3658	22.7903	23.599	22.6618	23.2613	22.9814	21.355	22.8812	23.5147	21.739	22.4865	23.41	22.9722	24.8289	24.747	23.9682	24.9707	22.6394	22.8263	23.6716	23.7494	21.9296	23.8222	22.3481	23.9309	23.4724	25.5266	25.857	23.7984	25.818	23.8529
7	210	21.8443	21.0785	21.6523	23.032	22.0611	23.5146	21.7424	21.1399	21.6039	24.6802	21.5602	23.571	23.3849	25.3247	24.9797	23.7224	25.9076	22.1744	23.1684	23.6411	22.8226	23.2158	22.8868	20.0613	23.3577	23.2028	22.4535	22.9146	23.0992	23.3678	23.9425	24.0992	24.0699	23.4582	22.924	22.8878	24.021	23.8522	22.2897	24.1474	23.5155	23.315	22.6264	24.1919	26.12	24.2311	25.8724	24.0358
7	211	21.7745	21.4565	21.4711	24.194	21.4552	24.2436	21.6281	21.7596	21.6572	23.8544	20.2978	24.4189	23.153	25.4701	24.2486	24.623	25.3962	22.4391	22.3475	23.834	23.1553	23.4937	22.6992	19.9111	24.0774	22.8478	22.556	22.5296	22.7683	23.2969	23.9489	24.0112	22.5281	22.5878	21.9729	22.4414	24.8998	23.3162	22.4818	23.4108	23.534	23.6216	23.2303	22.9279	25.6376	24.1086	26.7132	24.0637
7	212	21.4427	23.7011	20.3296	24.2635	20.9096	23.1767	21.5893	21.4871	23.2511	23.2949	21.5651	23.7336	22.564	25.6884	23.0711	25.4272	25.5272	22.0369	22.6529	24.589	23.8237	22.4741	22.4452	21.6074	24.0062	22.909	23.3132	22.859	22.6893	23.5347	24.5625	22.936	21.9264	23.6782	21.9822	23.5392	24.1436	22.8695	22.8343	24.3024	23.7032	23.6342	23.2694	23.8638	25.6154	24.0364	26.3213	24.4167
8	213	22.2631	22.6144	20.2492	25.0674	20.569	22.3489	21.4987	21.5405	24.4254	23.7772	20.9031	25.2184	22.8352	26.6532	23.6452	23.9707	27.1828	20.6082	22.313	26.7867	23.4827	21.7841	23.8941	21.7687	23.6914	23.0674	25.2755	22.8294	23.9069	23.4104	24.6346	23.4833	23.4444	25.2937	21.2272	23.4882	22.6783	23.15	23.2977	27.2491	23.7258	24.4842	22.1236	27.573	25.9276	24.5652	27.7359	24.323
8	214	23.5806	21.7802	20.031	23.3461	21.1794	22.5394	22.4802	22.1468	22.5032	23.3048	21.8495	25.3236	22.0001	23.7545	26.9565	23.0169	27.2017	20.021	22.0403	26.8244	23.4035	21.4499	23.934	22.4077	22.9821	22.3146	25.8317	22.628	22.9121	23.0477	23.9672	22.5058	22.4762	23.2686	21.7682	22.6405	23.1323	23.0266	23.6708	27.0699	22.5999	23.6158	23.174	27.3794	20.6454	23.0335	29.5975	23.5158
8	215	23.5905	23.5846	20.16	23.0347	22.2151	22.2819	22.4024	24.0945	22.0967	22.1976	22.027	24.5312	23.8608	22.8714	27.1262	22.6652	26.8055	21.3304	22.0632	26.3057	23.0626	21.6249	23.2775	22.5958	22.4016	22.0014	22.8192	22.0982	23.0143	23.6737	23.5376	22.1098	22.1268	22.3432	21.9799	22.9309	24.6094	23.5738	23.9314	26.9885	22.2343	23.3346	24.1171	25.5893	22.9774	22.7199	27.6545	23.7202
8	216	23.5569	23.5964	20.4134	22.1423	22.657	23.2061	21.3842	22.5229	21.7538	21.8777	21.8168	24.8815	23.5313	22.2118	26.5042	24.0246	24.155	21.7919	22.8674	21.6283	23.3634	21.8879	23.0242	22.6805	22.0606	22.0067	22.6345	22.8906	26.0259	23.7525	23.3132	22.172	22.2738	23.3229	24.8601	22.6531	22.6573	23.6671	23.7928	27.1676	22.5681	24.2087	22.379	27.298	23.5434	24.8438	25.7021	24.3561
8	217	22.4954	23.5747	19.7764	21.7935	21.9027	22.9659	21.146	21.4211	21.3683	25.3408	22.0038	24.1281	23.6153	22.5946	26.3553	24.182	22.795	21.9338	22.3436	21.1554	22.7684	22.2484	22.8801	22.9498	21.5768	21.2275	22.7888	23.0482	23.9197	23.9807	21.9222	22.0754	21.9263	23.3521	23.6605	23.2129	22.0074	23.6049	23.4336	24.6096	22.7281	25.1576	21.6088	24.2962	24.2138	24.7807	24.9542	24.7608
8	218	21.4338	23.0567	19.1786	22.0308	21.9579	22.1651	21.3578	20.9352	21.7446	25.3784	23.2238	24.9489	22.8272	23.2888	23.923	26.2355	23.4105	21.8549	22.0116	20.9565	22.3395	22.6215	22.5382	22.9229	21.5209	20.1872	23.1299	22.9175	23.0578	23.1456	21.7066	22.35	22.6364	24.6849	22.7213	23.4055	22.0025	23.5428	23.8513	24.2461	22.3645	24.4943	22.0214	24.4129	22.7529	23.6031	25.2823	24.7137
8	219	21.5588	22.5035	19.3664	21.8682	22.0784	21.6758	21.9329	21.2811	22.7537	25.3516	23.5879	24.7564	22.8392	22.9563	26.8433	26.405	23.9922	21.6659	21.0656	22.2724	22.6936	21.8033	23.4582	23.1347	22.3649	21.3	23.3692	22.2898	22.3312	21.6391	22.6447	21.7876	22.6741	24.8897	21.9551	23.0793	22.0268	23.3666	24.3925	23.843	22.0598	25.1168	22.6621	27.2654	22.1614	22.5204	24.3338	24.2642
8	220	21.1746	23.0524	20.5166	21.7173	22.1149	20.9834	22.3042	21.4712	22.6314	25.2494	23.2297	23.2531	22.0288	22.3334	27.0508	26.4546	26.0302	21.4768	21.0574	23.9023	22.7264	21.1857	23.289	22.8091	24.2678	21.4549	23.4154	22.0283	21.9032	21.3973	23.4396	21.9757	21.8557	23.5324	21.9634	23.5842	21.6526	23.9267	24.9216	24.7387	22.1914	27.4362	23.143	27.1514	22.4079	22.5601	24.112	24.4222
8	221	22.184	22.5725	20.8168	22.0501	22.7023	21.8308	21.9078	22.1714	22.2671	23.3963	22.49	23.9383	21.2129	21.6909	27.1074	24.9826	26.8621	21.7149	21.4066	24.4975	23.2279	20.4333	22.9013	22.8959	25.2307	21.9438	22.3188	22.2774	22.1567	21.5452	23.3764	21.2758	22.5355	22.5414	21.8851	23.6359	22.2506	23.3423	24.0499	24.8122	23.1275	24.9867	23.2854	23.5989	23.6539	23.961	24.1629	24.3627
8	222	21.4575	22.8326	20.8294	22.8491	23.5031	22.7939	22.2587	23.4063	22.2238	22.383	24.3801	23.5404	22.99	23.0733	27.013	24.6922	25.7907	22.0575	21.6847	25.6457	23.6065	21.4702	23.0915	22.1642	22.9767	22.0767	22.4872	22.1193	22.5446	22.743	22.9949	21.9057	21.9139	22.2468	22.2352	23.1978	23.1411	21.8892	23.5505	25.0354	23.4903	24.6541	23.4974	23.5823	23.7131	24.1782	23.8847	24.4824
8	223	20.9086	23.5727	21.0519	23.1471	23.0812	25.2387	21.5237	22.8558	22.5965	22.5791	23.0511	24.0569	23.522	21.3202	26.5539	25.0836	26.6035	21.8084	21.7314	24.1011	23.077	21.1965	22.583	21.9336	25.9755	21.7187	22.475	22.2856	22.8344	23.1279	23.0837	22.0414	22.9737	21.7585	22.4703	24.0071	21.9428	21.5696	23.2792	24.8727	23.3223	24.8017	22.8253	23.0728	24.7282	22.8305	23.1065	23.9655
8	224	20.5086	23.6241	20.9513	23.2179	21.241	21.8121	21.9768	22.6764	21.6198	22.829	22.5361	23.7994	23.2428	20.6327	24.4264	25.6727	26.881	21.366	21.8734	23.1172	22.9551	21.2068	22.42	21.4955	22.7786	21.7418	23.0194	22.4567	23.0036	24.5316	23.9132	22.3278	23.3569	21.8654	22.4513	23.9942	20.3674	22.1833	23.2516	24.9379	23.8931	23.4655	22.3029	23.4797	23.5257	22.6663	23.5682	23.5415
8	225	21.3873	23.5708	20.9754	23.4164	20.4442	21.3155	21.5918	22.9347	20.5515	22.7152	22.1889	23.3562	23.0608	21.9478	23.5479	25.7535	27.164	21.4675	21.9571	23.136	23.4338	21.6378	22.0175	21.3706	22.4383	21.5615	24.6233	22.2939	22.6739	22.839	23.218	22.4881	23.5945	22.1046	23.1102	23.3958	19.4888	22.5903	23.2051	24.3212	23.6369	22.2086	22.13	24.3588	22.5124	23.2257	23.62	23.5694
8	226	21.4066	22.7989	21.0781	22.2063	20.1113	21.6525	21.6899	22.4219	20.5865	22.4966	22.2325	23.6797	22.6577	21.9664	23.4848	25.1285	27.1451	21.6784	22.3181	23.1235	22.209	22.3833	22.7461	21.327	23.0819	22.0552	24.6771	21.8829	22.224	22.0365	23.4785	24.0583	23.2484	22.2229	24.9773	23.066	21.7471	24.7016	23.5753	23.7678	23.469	21.8864	22.2129	24.0611	22.0789	23.6073	22.8667	24.3958
8	227	22.4994	22.5237	21.2997	21.8977	19.6646	21.6665	21.8728	21.8261	21.9806	22.4283	22.3765	23.3359	22.6952	21.3914	23.4755	22.6727	27.2608	21.4861	22.7869	23.6003	22.0875	22.2401	22.5894	21.4215	23.4521	22.9982	23.2947	21.5159	22.3477	22.0852	24.6597	22.9526	23.119	22.6322	25.0283	23.7131	22.5296	23.4541	23.5646	23.9018	23.1171	21.7731	21.9097	24.4638	22.2	24.4333	22.4514	23.7853
8	228	22.4113	23.137	21.0958	22.0231	19.7147	21.0258	21.7841	21.411	21.8635	22.4604	22.6829	25.0499	22.0173	21.4117	24.0354	20.5837	27.3281	21.4371	22.7476	23.7695	21.811	21.761	21.9744	21.7956	23.4276	26.1502	21.959	20.8773	23.029	22.0803	23.4201	23.016	23.3083	22.6825	24.7462	22.4243	23.0749	21.8362	23.7004	23.6454	22.8822	22.3355	21.8057	22.9236	22.8719	23.8764	23.4584	24.2426
8	229	22.4832	22.8124	20.8043	21.3909	21.0345	22.6489	21.3102	21.9999	21.5154	22.2745	23.1589	23.4198	22.2571	21.7204	25.9292	20.8217	27.558	21.4489	22.6428	22.409	22.3229	21.5865	21.7495	22.4444	23.5133	26.6975	22.2815	21.0781	23.009	21.9976	23.2231	22.6866	22.8192	22.5236	23.1588	23.6204	23.2332	22.3567	23.508	23.868	23.5611	22.8409	23.3776	23.9166	22.8926	22.0342	24.1985	22.6218
8	230	22.7888	22.6273	20.8545	22.8845	22.0385	23.7504	20.9192	21.9278	22.1514	22.2968	22.0656	23.0859	21.7699	21.9199	26.7678	22.3978	28.7757	21.3507	22.2673	21.9292	22.2649	21.7649	22.6023	23.1395	23.3577	25.8765	22.2691	21.4433	22.4934	22.2931	23.3812	24.6514	22.377	22.5651	22.6908	23.5273	22.77	22.7538	23.3161	22.2386	23.9462	22.4731	23.1223	24.0865	23.5115	22.1957	24.7702	22.8492
8	231	22.8446	22.5332	20.506	22.7839	22.0115	22.6958	20.7584	21.9379	21.8588	21.4612	21.7081	23.282	21.6157	23.3629	25.6996	22.4483	27.404	21.0819	22.1242	22.4596	22.9605	21.2689	22.7067	23.564	23.501	24.0536	22.7735	21.7533	22.3772	23.0318	22.8587	23.0001	23.1826	23.1724	22.7808	23.8581	22.7592	22.6154	23.5222	22.0278	23.4407	23.2102	24.1222	24.1273	23.5788	22.047	23.4301	24.0776
8	232	21.5735	21.4104	19.5771	21.8827	21.6432	21.9128	20.7083	22.9203	21.4512	21.0869	21.9429	23.3831	21.906	22.8432	24.003	22.2317	27.481	20.8891	22.104	24.0742	23.2704	21.4752	22.8243	25.642	23.2067	23.7481	23.0722	21.9133	22.4997	23.4007	21.8727	22.1777	23.4639	22.5819	23.5222	23.2636	23.1876	23.5028	22.8098	22.8047	23.3714	23.8262	23.8012	23.0672	23.0448	22.2772	23.6327	24.6249
8	233	21.3911	20.8449	18.8216	22.7889	21.4813	23.5282	20.6039	25.2655	21.6152	21.3736	22.9275	25.4057	21.9431	21.9106	23.1423	22.6199	27.0885	21.1309	22.4146	25.3535	26.5984	22.7583	22.5702	24.2341	22.6608	22.9928	23.2421	21.9489	22.1791	22.2776	21.4282	21.9469	23.5583	22.1381	23.9402	22.8132	22.7754	23.6868	22.4966	23.8346	22.576	24.474	23.5009	23.4938	22.6237	23.9758	24.5504	23.1138
8	234	21.5514	23.0269	19.9026	23.0862	21.5872	23.1364	21.507	23.5656	22.4736	22.834	24.3198	25.8356	21.3965	22.0059	22.6278	22.502	27.0696	21.0737	22.381	23.2117	23.8044	22.2443	26.301	21.6121	21.9539	22.4689	24.3466	21.7802	21.9285	21.5939	20.8431	21.8933	24.4603	22.022	23.3277	22.0463	22.5592	24.6765	22.9184	24.3087	23.1378	23.8095	23.3284	24.5948	23.4372	24.4027	23.1689	25.0413
8	235	21.8296	23.3049	20.5254	22.7638	22.9774	21.6712	21.9178	22.7738	22.7088	24.2538	24.5458	22.807	19.0302	22.1983	22.3753	23.0232	26.9753	21.3761	21.9887	23.4384	23.3749	21.6634	25.1859	21.3103	21.996	23.1571	23.0338	21.7918	21.9235	23.2585	22.189	22.3046	23.7262	22.2275	22.3008	22.607	23.1367	24.0711	23.2731	24.3463	23.9906	23.5862	23.6792	24.6837	24.0055	24.221	22.3157	24.8733
8	236	21.4852	22.9381	21.6478	21.6105	23.9224	20.9593	21.7355	22.8391	22.6227	25.034	23.0611	23.0035	19.6206	22.8754	23.0545	24.3494	26.9942	21.8359	21.5511	23.1909	22.9659	21.8341	23.7764	22.0336	22.687	25.6958	23.1713	22.8751	21.5565	23.3715	22.3085	22.6028	23.1014	21.7336	21.8975	22.3239	23.0424	23.2383	22.7694	24.168	24.0351	23.0391	24.4231	24.0662	24.1934	24.6244	22.2214	24.8607
8	237	22.4508	23.551	21.2008	20.5952	24.0658	20.5777	20.9111	23.1314	22.5493	23.8039	22.4348	25.2937	19.7669	22.9429	24.2636	23.9815	27.0319	21.8688	21.5781	23.4941	22.8852	22.2732	22.8548	22.7527	22.4811	24.5964	23.3005	21.8676	21.5463	23.2535	24.483	22.8455	23.8152	22.2059	23.1677	22.6699	23.318	23.2281	22.2943	24.7597	23.7594	23.5904	23.2361	22.9605	23.8597	24.6689	22.2429	24.4487
8	238	22.997	23.5629	21.017	21.7795	23.8173	20.2046	21.3261	23.1063	21.8401	22.9717	21.6618	23.5928	20.1557	22.0804	24.6473	24.9152	26.1547	21.7094	21.3609	23.7845	26.4497	21.4854	22.7198	22.1418	22.5062	23.8684	24.2005	21.2896	21.4361	23.2433	25.1091	22.5986	24.6681	22.2173	24.136	23.0054	24.6178	23.0213	22.79	24.7177	22.9391	24.9053	22.2686	23.0054	24.4434	23.5399	22.4224	23.4472
8	239	22.7203	23.3895	20.9996	22.8773	24.8618	20.9673	21.8448	22.124	21.6058	22.8702	21.9884	23.7096	21.0239	21.7424	23.1297	22.9294	26.8999	21.8781	21.4953	23.5779	23.3405	21.3924	23.6631	23.0386	23.2563	25.3652	23.3062	21.2482	21.1677	23.0616	24.0967	23.5076	23.4153	22.8024	23.8438	22.8652	23.3375	23.6152	22.4007	24.2335	22.724	24.2837	22.1657	22.9288	27.1188	24.58	22.7995	23.94
8	240	22.0153	23.2161	21.0432	22.25	23.6619	21.8215	22.5427	23.1163	22.4769	21.1125	23.0061	23.6228	21.1472	21.8827	24.8462	21.9829	26.9187	21.6533	21.6408	25.0162	23.1443	22.6542	23.4766	23.4093	22.236	26.8566	22.5254	21.7303	21.7341	22.8521	22.494	21.9098	22.3394	22.7159	22.9684	23.3861	22.695	23.2986	22.1109	23.3469	23.0223	26.0465	22.2043	23.2154	24.0916	24.1476	23.4442	22.5217
8	241	22.6403	22.5196	21.772	21.8028	22.3895	23.3334	22.814	22.863	22.1331	21.6572	22.3414	22.791	22.4427	21.3863	23.2635	21.622	26.9376	21.1717	21.8967	24.3879	23.5781	21.8473	23.446	22.8395	21.5362	23.352	22.5126	22.1717	22.4261	23.0925	22.0511	21.373	22.3124	23.6474	23.1544	22.6997	22.5118	22.5177	22.1364	22.0406	22.9339	27.1351	22.2815	22.7364	23.6835	25.8148	23.7089	22.5987
8	242	22.5116	22.2538	21.4311	21.5965	22.546	23.3662	23.3762	23.0405	20.8921	24.2761	22.3265	22.6031	23.0984	20.4772	24.0138	22.9833	26.7489	21.3253	22.1107	23.6677	22.7634	22.2315	23.2138	22.9336	23.3978	21.8422	22.0928	23.8428	22.6151	23.2889	22.0657	21.413	22.6196	24.8715	22.4378	22.4643	22.3201	23.5686	22.4886	21.169	22.7158	27.2165	22.7859	22.9549	23.7343	23.554	23.5151	23.0408
8	243	22.8259	22.463	20.867	21.363	23.0962	22.906	22.5131	20.9914	20.4288	24.7855	20.4906	24.6024	22.5273	20.5347	23.3427	23.3157	26.0807	21.5697	22.8553	22.803	22.1941	22.3353	22.5574	22.8497	23.1011	21.3779	21.4142	23.5498	22.1343	23.6802	22.8784	22.2391	22.7484	24.0327	22.7321	22.7375	23.4979	25.0137	22.9495	22.321	22.2472	27.0373	21.9562	23.0504	23.6412	22.7611	23.4265	23.2454
9	244	22.624	21.8464	20.296	22.1744	22.7659	21.6393	23.1167	22.2244	21.6708	23.2066	19.7865	23.139	22.797	21.9193	22.9588	23.9362	23.6797	22.0288	23.0493	23.2599	22.9095	22.2432	22.3416	23.3702	23.1399	22.0796	22.0305	24.1375	22.0595	24.4237	23.6145	22.5787	23.7033	22.5653	23.4966	23.6589	23.4593	24.4545	23.4301	23.0027	22.5271	24.1465	22.9235	23.0823	24.4445	23.2198	24.1125	23.6618
9	245	23.6592	23.053	21.3713	22.6587	22.5997	21.4228	22.4756	22.0232	21.3885	22.9861	19.9996	22.2013	22.0061	22.1351	22.4844	24.0186	23.777	21.8884	22.8067	23.5848	23.2096	22.5446	22.5683	22.9746	22.5247	22.4914	22.1866	23.7965	22.2689	22.6799	23.8048	23.0959	23.9224	22.1149	23.4344	23.4733	23.0808	23.6828	23.6111	23.1909	22.7013	22.9665	22.121	23.3256	24.778	23.4542	24.4209	23.6954
9	246	23.1611	23.4448	21.7588	23.0342	22.8562	21.3038	21.4912	21.5541	22.161	24.6964	20.2111	21.4459	21.7458	22.1635	22.7051	22.642	23.754	22.1966	22.0943	24.1338	23.489	22.0071	22.1266	23.4617	22.9928	23.234	22.2535	22.166	21.9915	22.0978	23.5711	22.7702	24.1115	22.8315	23.2553	25.0165	21.6074	23.8847	23.6057	22.8856	22.8191	22.538	23.1402	22.7094	24.7681	23.6486	24.3618	23.2341
9	247	21.8355	23.4166	21.6629	23.4469	23.1325	21.6511	21.7544	21.5038	21.8377	24.1329	21.1857	21.9844	21.9953	22.2658	23.0745	21.7543	24.1585	22.1729	22.1074	23.9045	23.5319	22.5022	22.318	24.5566	22.7628	23.6734	22.8956	21.8069	22.7764	21.6479	23.5525	22.3448	23.6521	23.6042	22.4181	24.8691	21.5795	24.2076	24.2584	23.5468	23.595	21.612	23.1113	23.0389	24.3374	24.6483	23.3111	23.2703
9	248	23.1095	22.0882	21.5227	22.783	23.411	21.8572	22.6037	22.3188	22.2649	23.2758	21.9317	22.0976	22.1106	22.6884	23.8727	21.703	24.381	21.9247	22.1682	23.6723	23.7027	23.5514	22.5961	23.6113	22.5763	23.3045	23.9363	21.4283	23.5124	22.4247	23.1891	22.2116	23.6077	22.5832	22.6654	24.6893	22.1035	24.5346	24.7181	23.8566	23.4622	22.8761	23.4462	23.7439	24.415	25.1218	23.1692	23.2473
9	249	23.8664	21.4985	22.3812	22.4547	22.8468	22.4966	21.7237	22.4477	22.7873	23.2302	21.4472	22.0256	22.9432	23.0897	26.4538	21.5254	25.1949	21.9464	22.3991	24.0287	23.1585	22.9421	22.3328	23.4406	22.6238	22.7278	22.8677	22.6119	24.3276	23.349	21.6613	22.8911	23.8772	22.3881	22.3346	23.5292	22.3948	23.9149	24.9783	24.104	23.8425	22.6732	24.7082	25.1899	24.3198	25.4001	23.1547	23.2736
9	250	23.2612	21.4663	22.8137	21.6013	23.1089	22.2803	22.6254	22.8798	22.8704	22.5555	22.0117	22.2108	22.8963	22.5498	24.3254	22.7274	22.9987	22.0116	22.5727	23.44	23.3526	22.3033	22.3003	22.8863	22.9049	23.0675	23.7274	23.9776	23.2944	23.9819	21.054	22.5742	24.1435	22.5068	22.3814	22.0351	22.1661	24.6124	25.265	23.7738	23.41	22.5891	23.369	24.1806	24.2233	24.899	23.8707	23.705
9	251	21.8136	21.7462	22.3073	21.3315	22.8279	21.9178	22.8845	21.6786	22.7358	22.7573	22.5876	23.0543	23.2188	21.8948	23.7168	23.1555	22.2393	22.5876	22.2976	23.7316	24.0366	22.2792	22.8266	22.781	23.006	23.3922	22.608	23.9953	22.9235	24.2716	21.8964	22.5113	23.7596	22.8203	23.5245	22.72	21.8076	24.6636	24.7481	23.3859	23.8849	24.03	22.6515	22.7254	24.3854	23.0968	22.7616	23.9247
9	252	22.0256	22.723	21.6904	21.6432	22.4407	22.9033	22.2299	20.5933	22.8185	22.8657	22.9585	23.4506	23.3181	21.9627	22.6024	23.0847	22.5975	22.8454	22.3662	23.7693	23.4098	22.4373	23.2003	23.1352	22.6933	22.8403	22.2885	22.3976	23.0236	23.6452	21.8829	22.206	24.0206	23.3978	22.8761	21.9839	21.1508	23.9375	24.0689	22.5437	24.1891	24.7924	22.6118	23.1258	24.6982	22.7978	22.8333	24.4545
9	253	22.7409	22.3621	21.2982	21.7986	22.5394	22.2521	22.4126	21.6668	22.9309	22.723	22.18	23.8537	23.2257	21.9573	22.287	22.0746	22.4362	22.5237	22.4032	23.6178	23.3246	22.7536	23.379	23.1492	23.1678	23.191	22.4878	21.1963	23.0983	23.038	22.5203	21.7893	24.0012	24.7735	22.3382	22.438	21.6748	23.1037	23.9955	22.6973	23.654	23.699	22.4535	25.0309	24.0387	22.8018	23.9343	24.0303
9	254	23.8301	21.7036	21.8833	22.3111	23.2538	21.8312	22.2133	22.4826	22.7401	21.3093	20.707	23.4877	22.2298	22.0616	23.2394	21.5521	22.9236	21.7971	22.4909	23.6945	22.8357	22.9884	23.0807	24.0744	22.9607	23.2441	21.9369	21.5717	22.2174	22.6315	23.4919	22.1832	23.4263	23.2665	22.1263	22.4447	22.4014	22.2833	23.7588	23.3899	23.2966	22.7174	22.6812	23.5521	23.6432	23.6272	24.9695	24.1262
9	255	23.4347	23.7575	22.6117	22.5515	22.8421	21.8182	22.1438	22.7031	22.9401	21.9847	21.4723	20.8569	22.055	22.7496	23.3887	22.0681	23.9151	21.7886	22.8885	23.7616	23.2642	23.0016	23.3394	23.7669	23.1771	23.1538	21.5314	21.7908	23.0279	22.428	24.4865	22.1376	23.311	22.4547	21.9099	22.5977	24.5666	22.3515	23.4823	22.9882	23.9652	22.0931	22.7697	22.2175	22.7576	24.2672	23.406	23.5786
9	256	22.4654	24.8281	22.6698	22.5595	21.5463	21.6092	22.6809	22.4323	23.8406	21.4171	21.7896	20.9126	22.5302	23.2907	23.8939	22.7825	24.1832	21.863	22.8357	22.9939	22.046	22.412	23.7126	23.2189	23.1445	22.7071	21.7747	21.9837	23.4537	22.3415	24.0109	23.4547	23.2163	21.9634	21.2788	22.7757	23.2046	22.227	23.418	23.536	24.1976	22.3206	23.9566	22.3583	22.9593	23.8919	22.6933	23.2143
9	257	22.5927	22.7587	22.3576	22.0502	20.1378	21.9886	23.1403	22.4008	23.6571	21.5777	22.2842	21.2134	22.2817	24.1974	23.8154	23.3147	24.0591	22.7385	22.0779	22.3868	23.3196	21.8829	23.7916	22.8084	21.9015	23.2289	22.1132	22.4842	22.7002	22.3648	23.3449	23.8471	23.5338	22.3981	21.4201	24.0351	22.9514	21.8259	23.2725	23.5146	24.2847	22.5075	24.8381	21.9058	23.0751	23.7938	22.8144	22.2825
9	258	23.0756	20.6645	22.0001	23.2184	20.347	22.2996	23.2866	21.276	23.6928	21.3542	22.0579	21.6359	22.2446	23.9781	24.049	22.6617	23.2873	22.6996	22.3135	22.8502	23.4186	21.6671	23.8762	23.0763	21.3207	23.632	22.7209	22.9793	22.3593	22.1547	23.4466	22.7423	23.6111	22.6992	21.2276	24.4139	22.3192	22.1775	23.3352	23.689	24.0473	22.4486	23.287	21.8006	23.3014	23.674	23.2918	22.2025
9	259	23.6063	21.1591	22.2765	23.99	20.649	22.3343	23.3513	21.2217	23.3352	21.2538	21.1947	21.5076	23.0088	23.626	23.9257	22.1205	22.7441	22.5628	22.3497	22.5171	23.3297	21.6402	23.4318	23.6251	21.0346	23.5553	22.4662	22.5565	22.3151	23.7144	23.7898	22.4214	23.127	22.1718	22.8384	24.0689	22.2423	22.6267	23.3159	23.9523	23.7289	22.3394	22.0609	22.3143	23.694	24.8686	22.6685	21.989
9	260	22.8064	21.7187	22.3227	23.0132	21.6196	22.809	22.5354	21.9387	23.393	20.4791	21.2483	20.772	22.7873	22.1493	23.1967	22.2552	22.362	22.5826	22.8599	22.4197	23.2239	21.1099	22.9328	23.5767	22.238	23.5046	22.2826	22.0227	22.5525	23.5431	23.9625	22.3848	23.2108	22.4147	24.3547	23.2275	22.8534	23.3368	22.9521	23.9868	24.121	22.1933	22.5607	22.0287	23.7389	24.9607	22.6004	21.7182
9	261	22.2591	21.3753	21.5699	21.3771	21.6157	22.5796	21.8247	22.9631	23.0761	23.8288	21.3485	20.3371	22.3241	21.941	23.1638	22.1303	22.0386	22.99	23.1885	23.0948	23.357	21.2548	22.8129	23.5163	22.0729	23.3347	22.3269	22.1917	22.6795	23.2943	23.4222	22.3038	23.2776	22.5563	23.676	22.675	22.3748	22.0044	22.9378	24.0128	23.4944	21.9805	22.2416	22.5323	23.6218	24.138	22.7415	21.8301
9	262	22.3005	21.3951	21.0424	21.8117	21.5305	22.1267	22.4205	23.384	23.6622	23.8878	21.4535	21.151	22.2764	21.0058	22.908	21.6069	22.6469	23.2531	23.0138	22.9627	23.4578	22.4228	22.4698	23.2793	23.1073	23.5397	24.2454	23.3614	23.1259	23.3897	23.8998	22.2321	23.1813	22.7312	23.1969	23.0075	23.6384	22.2475	23.2271	24.987	22.9283	22.5173	22.077	22.9188	23.2339	24.0517	23.0896	21.6235
9	263	20.9418	21.3988	20.2677	21.7022	21.6275	21.6865	22.9723	24.3426	23.4988	23.6367	21.1588	21.0429	22.5367	20.9687	22.0321	21.7286	23.3113	22.4975	22.7218	22.8018	24.3134	22.4156	22.5882	22.8586	23.7866	23.5436	24.6775	23.0411	22.3711	23.7295	24.9204	22.1433	22.9831	22.8459	23.5758	23.4303	23.3612	22.3482	23.5307	24.4622	22.478	22.4878	21.7179	22.6458	22.933	24.276	23.2126	21.8882
9	264	21.9967	22.1029	19.7369	22.0656	19.9288	20.3889	22.9171	24.5427	23.6673	23.2974	20.8575	22.9666	22.9119	20.7377	21.9518	21.9898	24.2809	22.4238	22.6718	22.1824	23.7422	23.0192	23.0939	22.3298	23.445	23.3878	23.5709	23.0104	21.3477	22.8836	24.835	21.5644	22.7089	23.1347	23.1503	24.0061	22.6944	22.8147	24.155	24.1295	22.4044	22.5947	22.2702	23.2435	23.2054	24.4682	22.6061	22.3887
9	265	22.5876	22.9612	19.8674	22.4362	20.8156	20.9952	22.4048	23.3244	22.5836	23.1246	20.7542	23.7923	22.3826	21.9138	21.8757	22.4115	23.7465	22.4156	22.694	21.9681	22.9374	23.0455	23.2692	22.1199	23.1631	23.4656	22.4012	22.3652	21.4911	22.8036	24.335	21.1142	22.646	22.1889	22.9288	22.9648	22.3548	23.0685	24.056	24.3286	22.555	22.7938	22.7455	24.1636	23.7089	23.948	22.3946	22.882
9	266	23.0586	23.9359	19.7605	22.1911	21.5856	21.0822	21.7457	22.6197	22.4686	22.7616	21.2705	23.4983	22.0583	21.9011	21.979	23.2633	23.2736	23.212	22.7552	22.225	22.1814	23.0895	23.0851	22.0863	23.0367	23.5241	22.877	22.3062	22.5168	23.2999	23.1192	20.5946	23.9771	21.1691	22.7535	22.4798	22.0556	23.8546	23.2628	25.0397	23.5789	22.4633	22.1572	23.0679	23.8496	24.8838	22.6174	23.1715
9	267	23.5063	25.618	19.9712	22.0463	21.3599	21.4598	22.1966	22.2919	21.6314	22.7142	21.4786	23.4347	22.2156	21.3442	22.0354	24.8197	24.0085	22.7107	22.4582	22.5106	21.2988	22.6656	23.1306	22.0528	22.8449	23.4929	22.8494	22.3829	23.4142	23.9964	21.771	20.9515	24.3646	22.2987	22.4513	22.4081	21.8694	24.5868	22.5124	24.9344	23.9343	22.572	22.4731	22.9045	24.3677	23.4582	22.8666	23.0214
9	268	23.0925	23.3011	21.1678	22.241	20.0137	21.5101	22.5715	21.7281	21.3999	22.8326	23.1718	23.5519	22.6271	21.4898	21.882	24.6608	24.2976	22.8841	21.3336	23.0796	21.7585	22.9002	22.6864	22.1602	22.4337	23.0631	22.274	22.6159	23.7472	23.9916	23.6487	20.849	23.9577	22.4978	23.6657	22.9587	22.2218	24.638	22.5222	24.2935	24.2146	22.6345	22.7214	22.4142	24.2321	25.0484	22.4437	23.6458
9	269	22.7379	22.2717	22.3969	21.7105	19.6897	21.6472	21.3149	21.7939	21.3371	23.9145	23.6316	23.5354	23.6425	21.8693	22.0648	24.4586	24.267	22.6321	20.7891	24.2113	22.2072	22.3357	22.854	22.4553	22.5485	21.9681	22.3239	23.6873	22.8631	23.6692	24.2396	20.6587	23.4779	22.1206	24.0544	23.272	22.588	24.0157	22.5026	23.2773	23.9998	22.7335	22.3709	22.2054	24.4091	25.1729	22.1089	23.9823
9	270	22.7052	21.4245	21.9038	21.466	19.9571	21.2649	21.1452	21.8051	21.2871	22.4166	23.6775	24.2252	23.277	22.3909	22.2203	23.9984	23.2941	22.3744	21.5343	24.4141	22.4301	21.2135	23.112	22.7673	22.6318	21.5112	22.4265	23.7718	22.2856	23.5571	23.6282	21.6344	23.3775	20.7868	23.6623	23.3166	21.9736	23.2442	23.5253	23.5414	24.0603	23.3304	22.7496	22.3835	23.899	24.4563	22.6402	23.3322
9	271	22.6896	21.0105	21.0542	21.2816	20.5618	19.9854	21.0306	21.7632	21.7369	20.0974	23.346	23.9468	22.2605	21.8248	23.5036	23.8621	22.5564	21.7714	22.091	23.5248	22.9972	21.1617	22.9142	22.8909	22.5802	21.1444	21.6133	23.7373	21.8736	23.6931	23.594	21.6209	23.2498	21.0959	22.4753	23.6965	22.0454	23.7747	24.0214	23.7189	24.4032	25.3132	22.5834	22.8476	23.2532	23.4381	24.2061	23.3263
9	272	23.3863	20.1168	20.368	22.5314	20.2394	19.9429	21.4975	22.054	22.1689	19.9079	23.2812	21.9075	21.5877	21.8185	23.9883	24.0692	22.9705	21.7372	22.8115	22.395	23.9658	22.2944	22.3888	23.0148	22.3504	21.2768	21.7263	23.6596	21.7102	23.3408	23.4141	21.1874	23.5105	21.0028	22.6363	21.8425	23.1425	24.1969	23.9782	24.4268	23.9696	24.3549	21.7455	23.1185	23.5843	23.9436	24.6329	23.5359
9	273	23.6804	20.6063	20.1783	23.5258	19.7133	20.0279	21.3427	21.2594	21.772	19.827	22.9217	20.9873	21.4288	22.3785	22.9354	23.6096	23.6575	21.6166	23.5931	21.7115	23.3095	22.1711	22.202	23.4494	22.5366	21.9447	22.5058	23.2995	22.8038	22.2526	22.977	21.5342	23.9722	20.9003	22.9137	20.7227	22.7646	24.3744	24.0084	24.9143	23.3545	22.5493	21.4817	23.5065	23.679	23.7239	23.4663	23.1609
10	274	23.7523	21.8738	21.1175	23.2929	20.9879	21.5983	22.266	21.5216	23.04	20.6517	22.7498	22.1829	22.5499	23.0982	23.144	23.1268	24.199	22.0733	23.7317	22.8727	23.7125	22.9861	23.2279	23.7423	23.7363	23.0396	22.7119	23.8839	23.6674	22.5928	23.5187	23.6013	24.2167	22.3542	23.3268	22.8917	22.9991	23.9085	24.6375	24.7469	23.4702	23.4022	22.7436	23.5325	24.3403	23.9979	23.4799	23.314
10	275	23.1993	21.3107	20.7983	22.4941	20.8733	21.5253	22.482	20.9622	24.1922	21.4703	21.4996	22.5065	22.6413	23.626	23.1154	22.8603	23.9048	22.5306	24.3632	22.9923	23.3682	22.8583	23.3978	23.133	23.5723	23.7066	23.1625	23.9253	22.5601	22.6722	23.3991	22.6099	23.9754	21.7496	23.4146	23.7904	22.4014	22.8183	24.565	24.8829	23.3277	22.8212	22.5058	23.7199	24.7243	23.9435	23.6752	23.0917
10	276	23.0321	20.9751	21.4409	21.801	21.0669	20.6795	23.7101	19.933	24.1115	21.6093	21.7162	23.0173	23.3372	23.4043	22.7133	23.078	24.0726	22.5547	24.0473	23.3477	22.9244	22.6508	23.7601	22.83	23.342	23.7838	23.8017	23.3563	22.486	22.3258	23.2803	22.3967	23.8435	22.6593	23.8494	24.0873	22.1626	22.7046	24.3869	24.4137	23.3245	22.402	23.048	23.8242	24.3605	23.8438	23.9617	23.0522
10	277	22.8974	20.9907	20.975	22.6584	21.2354	21.4372	23.1051	20.9108	23.8517	22.3602	22.1762	23.7654	22.9161	23.1097	22.5884	22.7401	23.3581	22.7178	22.9745	22.8789	23.1108	23.0478	23.7482	22.9984	23.2137	22.9326	23.7541	23.3064	22.6049	22.5301	24.4461	21.7152	23.7786	23.3371	23.4861	23.1075	23.0641	22.5586	24.0155	23.8982	23.5805	23.2728	22.9453	24.3101	24.3302	23.8292	26.5173	22.6612
10	278	22.7771	20.9868	21.0136	22.8946	22.009	21.2997	21.529	20.7461	23.5423	23.5929	22.47	24.2874	23.3686	23.4354	23.1784	22.5643	22.3647	23.0031	22.4896	22.7669	23.9563	21.9729	23.1367	23.1072	23.4373	22.2382	22.9121	24.2555	22.9079	22.8109	24.5973	21.225	23.7845	23.2139	22.5187	22.5016	24.6524	22.627	24.6013	23.386	24.1391	23.3698	23.1007	24.1892	24.8489	22.9952	24.2093	23.2053
10	279	22.519	21.5431	20.8076	22.7358	22.1517	21.4813	21.4446	20.7727	23.3708	23.7885	21.0265	23.1898	23.1383	22.7223	23.0423	23.028	22.2485	22.5788	22.1744	23.0316	24.5821	21.8096	22.9285	23.5248	23.4768	23.0666	21.9491	24.3614	23.1145	22.4061	23.9949	21.1974	24.1736	23.0804	22.763	22.9064	24.611	22.392	24.4272	23.6338	23.7994	23.7149	22.5445	24.2496	24.8149	22.2811	23.0809	23.3867
10	280	22.5592	22.3749	21.5598	23.0328	21.3729	21.9123	21.3279	20.9014	23.1693	22.2334	20.2416	22.9222	22.7892	22.2889	23.1841	23.104	22.2808	22.6955	21.7634	23.0887	24.2956	21.6086	23.2992	23.4323	23.0629	23.1883	21.9212	24.3999	22.8677	22.1244	23.8671	21.0817	23.616	22.4297	23.7963	22.833	23.4582	22.7889	24.5077	23.6285	23.305	23.4216	23.1801	24.4943	24.5212	21.8078	22.0526	24.2989
10	281	22.7394	21.5	21.05	23.4968	21.1569	21.4152	21.3785	21.1287	22.4459	20.817	20.8826	22.3132	21.8216	22.6462	23.7149	22.8108	22.2242	22.4658	22.3588	22.6866	23.6436	21.6924	23.608	23.6769	22.6813	23.4965	22.3739	26.8695	22.5416	22.7962	23.8553	21.9835	23.6527	22.5415	22.2106	22.972	22.0016	22.9557	24.2698	23.4898	23.4281	23.4184	22.9357	24.3202	24.7356	22.656	22.7878	23.5901
10	282	22.762	21.8597	20.5504	23.6739	21.8172	21.2487	21.4299	21.7902	22.0044	21.2687	21.7605	22.817	23.0066	22.3415	23.7991	22.3293	22.8418	22.1239	23.2127	22.6125	23.0555	22.2922	23.9046	23.6828	22.4054	23.4669	22.1491	23.8195	22.265	23.3216	23.5327	21.5455	23.1354	22.7306	21.8829	22.7759	22.4203	23.4535	24.3	23.6498	24.1638	22.5687	23.1761	23.9889	23.7447	23.8529	22.8785	24.2606
10	283	23.1044	21.5775	20.4378	23.0111	21.8495	21.5378	21.3447	22.4338	21.6479	21.9998	21.8279	22.5595	22.3172	21.4042	23.3058	22.166	23.4198	21.8961	22.8046	21.9877	23.462	23.3492	24.3485	23.7304	22.059	23.0998	22.4799	23.4077	22.4552	24.2023	23.8199	21.2984	22.9138	23.8908	22.3211	22.7371	22.4534	23.1298	24.1226	23.695	24.1993	22.3664	23.3342	23.6801	23.4054	24.8376	23.3471	23.7593
10	284	23.6917	21.2006	20.6179	23.2537	20.8451	21.5488	21.8387	22.8654	21.8818	21.6783	21.1456	22.5451	22.1997	21.8801	23.0387	22.521	24.3784	22.2161	21.6102	22.8232	24.7636	24.3742	23.9667	23.946	21.9166	22.8772	23.7007	23.4866	23.0149	24.5012	23.4675	20.8007	23.2083	24.5835	22.4108	23.1746	22.3731	22.3872	23.3633	23.6125	23.7596	22.5542	23.4151	23.4572	23.3925	24.4003	23.1842	24.6456
10	285	24.139	21.0296	20.5926	23.0906	20.4308	22.1925	22.3535	21.9492	21.3054	21.6369	21.356	22.7847	21.6794	22.2363	22.5114	22.2404	24.6301	22.7984	21.348	22.6509	24.2154	22.9696	23.6947	24.6995	21.8701	23.3135	23.5064	23.1662	23.1735	23.8317	23.2906	20.4588	23.6821	22.9358	22.6463	22.9503	22.1338	22.7565	23.5858	23.1519	23.5698	23.3309	22.7311	23.441	23.7745	23.2285	24.2597	24.5277
10	286	23.3129	20.9479	20.9579	22.4298	21.1512	23.9652	22.4097	21.7036	22.3868	21.6424	20.945	23.0352	22.5015	22.7446	22.2929	22.749	24.0979	22.9495	21.6015	23.1497	22.449	22.4429	23.2031	24.4255	21.9885	23.1699	22.2733	23.0777	22.6202	23.141	23.7409	21.8185	24.0143	22.0582	22.0204	23.2751	21.8685	22.5529	24.6738	23.3083	23.1882	23.318	22.4429	23.5165	24.1721	23.1721	24.0649	23.8103
10	287	23.7904	21.1543	20.892	21.8872	21.9308	22.9988	22.5021	22.3069	22.4579	21.3391	20.9922	23.0102	21.4154	22.3496	22.2282	22.3826	23.698	23.207	21.9644	23.1326	21.8887	22.5724	22.945	23.5367	22.311	22.3991	21.7868	22.7639	22.1224	23.3526	23.3681	21.559	23.956	21.3622	22.6528	24.1161	23.1522	22.4345	24.8603	23.1318	23.3407	23.8192	22.1163	23.6652	24.3734	23.5751	22.9119	23.3525
10	288	25.6725	20.9829	20.3613	21.1888	22.3735	21.4666	22.6795	21.7795	22.0182	21.4556	21.2154	21.8854	20.9207	22.3707	21.7843	22.5258	23.5209	22.946	22.2727	23.2744	22.6711	22.4117	22.0746	23.3349	22.9902	22.418	21.9651	23.0924	21.3172	23.0099	23.0316	21.4605	23.5513	21.8047	21.9619	23.0045	23.5094	22.8036	23.8619	22.8307	23.6391	24.0237	22.5832	23.9073	23.5271	24.2194	22.95	23.2456
10	289	22.9677	20.4679	20.4519	21.1231	22.2936	21.3504	22.7147	21.5326	22.3335	21.6038	20.8358	22.1913	20.9367	22.0649	21.6747	22.4777	23.0494	22.7936	22.6173	22.9099	22.7734	21.8654	23.0961	23.4817	24.4904	22.5107	21.3058	23.4175	21.8514	22.9828	22.2527	20.718	23.5048	21.9763	21.5185	22.5358	24.0338	23.169	23.0348	23.1398	24.2396	22.5348	22.4865	23.8043	23.0743	24.0567	23.0546	23.6106
10	290	22.26	20.5191	20.3131	21.311	22.5102	21.0837	22.5783	21.1954	22.4137	21.5818	20.9965	22.2768	21.2411	21.9819	22.6732	22.7089	22.7	22.9852	23.0209	23.264	22.7828	21.4815	23.8632	23.2351	23.4027	22.7221	21.3993	23.766	21.3746	23.5886	22.1806	20.1949	23.1186	22.1746	20.9477	22.6657	23.9171	23.6086	22.9622	23.3374	23.7646	22.9754	22.5155	23.7	22.8546	24.2799	23.7546	23.2712
10	291	21.4592	21.612	20.1169	21.4116	22.0292	21.5106	22.3269	21.0781	22.0537	21.3222	21.0222	22.7803	20.7953	21.6981	22.301	22.7758	22.9567	22.7579	21.9936	23.2241	21.8049	21.9584	24.0742	23.019	22.5231	22.5846	21.5994	23.6317	21.237	23.7262	22.2647	19.2751	23.4815	22.4731	20.9705	22.1866	23.4043	23.6968	22.559	23.7695	22.7186	23.015	23.2446	23.0282	22.7061	23.871	23.7248	22.8969
10	292	21.3998	22.9517	20.5673	21.4519	21.8225	21.94	22.217	21.095	22.2579	21.8549	20.9665	23.0637	19.9002	21.0899	21.3255	22.6821	23.2431	22.6643	21.74	22.6687	20.9938	22.5169	23.383	23.1404	21.749	21.8608	21.884	23.6198	20.9725	23.5839	22.3494	19.1098	23.8967	22.5073	21.6739	22.9211	22.6852	23.4095	22.4478	23.6702	22.2953	22.5928	24.2899	22.8116	23.4119	23.2406	22.783	22.1058
10	293	21.0023	23.4009	21.2621	22.5438	21.5763	22.0374	22.4539	21.2287	22.2869	22.4901	21.0308	22.8356	19.9652	21.0755	21.7896	22.9674	23.4743	22.4183	21.3017	23.4121	21.2256	21.9259	22.5998	22.8017	21.2886	21.2771	21.7679	23.2422	21.3417	23.4722	21.7427	20.1123	23.542	22.3353	22.1505	23.9026	22.2708	23.3578	22.4671	23.705	21.9909	22.631	24.9716	22.4284	23.1963	23.2204	22.888	22.1289
10	294	20.4063	22.1796	21.4482	23.1974	21.401	20.6928	22.5142	21.0008	22.4619	25.8363	20.3372	22.448	20.7574	21.2828	20.9048	22.8665	23.3965	21.8695	21.3169	23.0925	21.5169	21.5078	23.0703	22.5478	21.106	21.7113	21.4733	23.0108	21.7773	23.4301	21.2617	20.2808	23.9365	22.2407	20.9819	24.6248	21.6467	23.0858	23.0941	23.7497	21.882	23.1439	24.1061	22.4526	22.213	22.3309	23.6901	22.8364
10	295	20.01	21.6861	19.9215	22.7006	21.4226	20.3493	22.6725	21.5143	21.5653	23.8962	19.6384	22.0577	20.5723	21.7307	20.7384	22.4718	23.0851	22.0461	21.6841	22.691	22.3236	21.1417	23.0067	22.4614	21.2084	22.0042	21.5903	23.1551	21.4986	22.9937	22.4959	20.7593	23.4954	22.2948	19.4522	23.5001	22.0677	23.0912	22.4162	23.1205	21.9446	23.5111	23.3989	22.2049	22.9688	22.1646	23.3892	22.0828
10	296	20.6918	21.9634	19.0117	22.7217	22.5553	20.4589	22.4419	21.8118	21.4593	22.3202	20.3975	22.3051	19.9869	21.6607	21.6654	22.0986	22.6598	22.9037	22.0052	22.6777	21.8142	20.5666	22.4737	22.4675	21.323	21.5628	22.2859	23.1957	21.2542	22.2587	21.6602	21.3352	22.6982	21.5927	19.6718	22.855	22.7306	23.3888	21.7336	23.3828	22.3807	23.164	22.5735	21.3908	23.4734	21.8655	22.3095	21.9435
10	297	21.7074	22.3052	18.7236	22.2007	22.3469	20.601	22.474	20.9493	21.7226	21.1344	21.1755	22.9709	20.4096	21.2145	21.3368	22.1155	22.297	22.4302	21.3131	22.7044	21.0152	21.5536	22.265	22.6355	21.1773	21.7584	22.8394	22.5897	21.4075	22.1149	21.4873	21.2341	21.9404	21.6945	20.4079	22.7695	23.1242	23.4396	21.3706	23.293	22.4574	23.9254	22.1807	20.7882	23.3666	21.96	22.1566	22.2359
10	298	21.0374	22.0035	18.9273	21.6719	21.6314	19.3356	21.8064	19.8294	21.6846	21.1119	20.8639	22.9346	20.5955	21.754	21.6187	22.0402	23.1612	21.5235	21.2069	22.2849	20.9083	22.9738	22.1138	22.1937	20.2927	23.1809	22.0981	21.8933	21.4898	21.7014	21.9691	20.8793	21.7565	22.6156	20.4334	22.7176	23.3836	24.1448	21.7501	23.2849	21.8983	23.3439	21.906	20.3534	23.2245	21.9215	21.5318	22.5662
10	299	20.453	21.0738	19.138	20.3854	21.9216	18.5609	21.7099	19.3207	21.4066	21.6656	21.7732	22.2565	20.2045	22.3091	22.1492	22.2687	23.6536	21.0005	22.2525	22.0111	20.5934	23.085	21.9538	22.1313	19.5417	22.6406	22.3614	21.0882	21.3001	20.8907	22.096	20.8679	21.3979	22.3683	20.5096	22.4845	22.6787	24.6386	21.1164	22.084	21.4311	22.3736	21.7913	19.274	21.9755	22.0063	21.4714	22.5465
10	300	20.0502	20.6176	19.2484	19.3653	21.9446	16.959	21.0051	20.4659	21.4849	21.3672	21.4336	21.0466	20.1708	21.9761	22.0227	22.5836	23.0673	20.6847	22.9888	21.3592	19.9872	22.3928	21.9398	22.4243	19.923	21.8421	22.1669	20.0514	21.3663	21.5387	22.5757	20.606	20.9021	22.3306	20.3316	21.4069	21.7358	23.8258	21.6055	22.1969	20.8335	21.7584	22.0218	19.5849	22.4381	22.1485	21.4109	22.7184
10	301	19.7847	20.5483	19.2123	19.3027	21.2941	17.8811	20.5433	19.91	21.2885	21.3841	20.3734	20.5172	20.1877	22.1576	21.5668	22.5691	22.0519	20.462	22.107	20.9846	19.6058	21.5261	22.0511	22.9491	20.6468	21.8421	21.6453	17.7888	21.6735	21.8116	22.6333	20.3825	20.6794	21.8254	20.1536	20.2299	21.8901	23.037	22.076	21.849	21.2124	20.6315	22.1404	20.7202	22.2527	22.0449	21.6237	21.8744
10	302	19.9679	20.4141	19.0874	19.4398	20.5081	19.3504	20.0372	19.8409	21.7956	20.494	18.8429	20.2551	19.9435	21.8907	21.4802	22.7267	21.8428	21.1333	21.7027	21.4715	19.1731	20.8869	21.6546	22.9162	20.9511	22.3425	20.9297	20.1642	21.391	21.6807	21.8973	20.9249	20.3571	21.7978	20.4842	20.5351	21.7703	22.2888	22.2372	21.8573	21.4915	21.6418	21.9369	21.2577	21.9832	22.274	21.3484	21.9608
10	303	20.0301	20.1004	19.2846	19.7966	20.1436	19.41	20.1036	20.487	20.9793	21.4629	19.3802	20.8522	19.5712	21.8482	21.7587	23.1955	21.2107	21.0165	21.2449	21.5148	18.9806	20.373	21.9445	22.6457	20.8229	23.2707	20.198	21.2829	21.8468	21.6129	21.4784	20.842	19.7545	21.5725	21.2525	22.1055	21.0161	21.9188	22.3451	21.9292	20.7655	22.1727	20.4138	21.2351	21.8161	21.5511	20.7429	20.6669
10	304	19.6678	20.3907	19.5752	19.3951	20.6095	19.2304	19.6068	20.4095	20.9193	21.1821	19.1886	21.2221	17.7491	21.5928	21.2183	24.1611	21.1766	21.1044	21.795	20.6311	18.6368	20.4245	21.8282	22.9532	20.2149	23.2067	19.3336	22.1847	21.2428	21.2709	21.4426	20.0709	19.9411	21.4337	21.9044	21.1882	21.1643	21.926	22.5251	22.3522	20.6749	21.8408	18.2813	20.8109	21.1527	21.3257	20.5461	20.7855
11	305	20.0505	21.0854	20.0074	20.6905	22.2283	20.5695	20.6115	20.651	21.4555	21.4923	19.6668	22.2443	18.3728	21.4936	21.7324	23.3852	21.9983	21.4051	22.3957	21.557	19.5502	21.7757	22.0938	23.5005	21.1117	22.6645	20.7774	22.9037	23.3504	22.8388	22.0207	22.742	22.1952	22.2516	22.9356	21.2653	22.1159	22.9455	23.0245	23.1215	21.4615	22.1783	20.1092	21.6051	22.5888	21.952	21.0315	22.0076
11	306	20.0128	20.1865	19.0714	20.9216	22.7833	20.6806	20.9871	20.3681	21.5658	18.9886	19.9973	22.7538	18.8553	21.6457	21.7725	22.8647	22.2332	21.6391	22.4757	22.2779	19.4531	21.4237	22.1636	23.4362	21.0853	21.9604	20.6807	23.2003	23.5648	22.2889	21.3365	23.9954	23.247	22.2983	22.219	21.1622	22.4756	22.9688	23.155	22.9776	20.4915	22.7546	20.553	21.3762	22.9307	21.8957	20.8015	21.6331
11	307	20.0002	20.2478	18.3921	20.2185	22.8277	19.1221	22.0265	20.5028	21.5168	20.8532	20.0969	23.0834	20.3991	21.8498	20.9674	22.3114	22.345	22.0878	22.7855	22.9567	19.2356	19.859	22.533	23.4147	20.7334	22.1917	21.2379	22.8741	23.1086	22.3916	21.0644	23.9161	22.8872	22.0762	21.3682	22.2269	23.5435	23.1081	23.1885	22.8718	20.152	22.1539	21.1487	21.4359	23.222	21.9145	20.6428	21.452
11	308	20.0191	20.082	18.1035	20.0875	23.1067	17.9317	22.2105	20.6411	22.628	20.8259	19.9262	22.3338	20.4992	21.9871	20.8242	22.2555	21.7058	21.7925	22.5358	23.2429	19.1846	19.5421	23.3075	22.9629	20.5998	22.1129	21.0963	22.255	22.1776	22.4569	20.2547	23.8764	22.2349	20.41	20.8882	22.2111	23.5801	23.1926	22.9073	22.3581	19.8245	21.9332	22.1661	21.9239	23.7117	21.733	20.5299	20.844
11	309	19.975	20.239	17.958	19.5582	25.5988	17.3905	22.5187	20.4149	22.5734	20.73	20.153	21.7591	20.1418	22.1325	20.7072	22.2891	20.9923	21.619	22.3757	22.8805	19.4774	19.8442	23.479	23.0426	20.5836	21.4158	21.5287	22.3253	20.8433	22.3823	19.8686	23.8277	21.6199	21.1225	20.6931	22.3263	23.3965	22.7339	22.7897	22.9542	19.3117	21.9051	23.7507	21.5127	23.7898	21.3421	20.5068	20.6767
11	310	20.4878	20.5551	18.277	19.0423	23.2134	17.4794	22.4913	20.4362	22.6554	19.8876	20.3962	21.2402	19.5852	21.9238	21.2725	22.3002	20.5499	21.3874	21.6991	22.4957	19.2758	19.5178	23.5219	23.3289	21.0193	21.3761	19.8843	22.5607	19.7952	22.2703	20.2896	23.7219	21.7786	21.2891	21.0468	21.186	23.5313	22.0841	22.5286	23.8536	19.4766	22.0199	23.9206	22.0565	23.9876	20.9578	20.3992	20.8375
11	311	20.5887	20.5663	18.5106	18.7551	23.0054	17.7958	22.2994	20.4806	21.7827	19.0641	20.8806	21.1044	19.5604	21.7525	21.6857	22.1101	20.642	21.5887	21.3697	22.1437	18.8253	19.4693	23.3933	22.9185	21.6783	21.519	19.6311	22.3809	20.0608	22.3169	20.6064	23.7748	22.0683	22.6452	20.9587	20.5384	23.5557	22.0524	22.0808	23.2555	19.9183	22.2068	27.3248	22.3732	23.6335	21.8113	20.5376	20.7789
11	312	20.6641	20.0254	18.8319	18.8223	22.9166	17.8922	21.7432	20.4917	21.0597	19.3725	21.9346	22.1772	19.2733	21.4228	22.0654	22.2108	20.8988	21.9766	21.5728	21.6591	18.8672	20.5593	23.0756	22.269	22.0843	20.8104	20.3353	22.3042	19.7339	22.6129	20.4704	27.4471	21.5427	22.6532	19.9958	22.0445	23.4215	22.1317	21.8301	22.5166	20.1996	22.2673	23.5234	22.3278	23.289	21.6965	20.5683	20.4983
11	313	20.0568	20.807	18.5726	19.4369	22.961	17.1889	21.4187	20.4055	21.2016	18.9522	21.9219	21.9027	19.6282	22.0095	22.0766	21.3609	20.9362	21.6657	21.5095	21.0772	18.9299	19.3562	22.3947	22.0271	21.8471	20.5674	20.9643	22.2198	19.6726	22.5242	20.278	23.669	21.0028	22.6774	19.5222	22.5403	23.4337	22.2031	21.5808	21.7926	20.1275	22.8249	23.5944	22.5407	22.8132	20.8841	20.8231	20.5484
11	314	20.1165	21.312	18.1331	20.7201	22.8721	17.3032	21.3697	19.5293	20.7712	19.1149	21.5903	21.6045	20.2178	21.7258	22.043	21.2636	21.4778	21.3432	21.3963	20.9549	18.5671	18.9718	22.45	22.8446	21.9186	20.9313	21.3125	22.2409	20.0104	22.3356	19.4498	24.0747	21.2415	22.9275	21.1542	22.3729	22.7904	22.7581	20.9511	22.0382	19.547	23.3225	23.423	22.237	22.0504	20.8159	20.6788	21.0523
11	315	19.8731	20.2972	17.8791	21.4678	22.7389	18.0369	21.0234	18.1183	20.3494	19.5977	20.6609	21.3786	19.453	21.5253	22.4357	21.2902	21.8287	21.0048	21.2548	20.5383	17.8964	19.4612	23.0096	22.5469	21.6084	21.5111	20.0892	22.8889	20.2413	21.6939	19.7595	24.035	21.1463	23.2606	23.0965	21.2812	22.0286	21.978	20.8439	22.0626	18.856	23.356	22.7077	22.6608	21.8863	21.0773	20.3016	21.5361
11	316	19.862	19.9184	17.9054	22.1572	22.2639	18.4767	21.0089	18.0591	19.8639	19.0931	20.0176	20.4791	19.2376	21.871	22.6773	21.6724	21.7458	20.6075	21.0297	20.1703	18.4568	21.3602	23.2861	22.3393	20.6894	22.2901	18.6511	22.2339	20.4865	20.8412	19.3648	23.9557	20.0459	23.2062	23.05	21.0556	21.8888	20.8705	20.6283	22.16	18.9342	22.1478	22.1357	22.6008	21.9426	21.2608	20.576	21.1772
11	317	20.0442	20.0065	17.7645	20.9509	22.1086	18.0517	20.5806	19.1584	19.4724	18.6206	19.7162	19.5191	18.9138	20.9798	22.099	21.9449	21.7391	20.0296	20.8926	19.486	19.7829	20.7554	23.2646	21.7995	20.4673	22.7706	18.1995	21.8352	20.2552	20.6614	18.711	23.5923	18.8959	22.0921	22.8307	20.3708	20.4855	20.8617	20.0483	22.4445	19.9265	20.8774	21.666	22.2824	22.0078	20.1928	21.5259	21.0211
11	318	20.0694	19.348	17.7435	19.9059	22.546	17.6599	20.2839	20.2933	19.6175	19.1439	20.2372	20.2653	18.8845	20.619	22.1996	22.0542	21.4619	19.2852	21.0608	18.9313	20.1307	20.3903	22.132	21.7182	19.6604	22.4639	17.9216	21.4714	19.5097	21.1384	18.9997	22.9572	18.8699	22.4009	22.4476	20.0125	20.6215	21.1939	19.5001	22.2975	21.0875	18.8225	22.6489	22.4685	22.1052	19.182	21.1895	20.8049
11	319	19.6728	18.6571	18.5342	18.3416	22.3172	17.4646	19.9363	19.0251	19.8165	18.7167	20.7102	20.3591	18.984	20.2368	22.222	21.7858	20.4591	20.2273	19.7694	18.6776	20.4233	18.6988	19.623	22.0081	19.1689	22.3112	16.5439	21.4476	19.8074	20.9058	19.4668	23.3013	19.5358	22.8468	22.6694	19.8091	20.096	20.9675	20.0605	21.8676	21.5503	18.9453	23.4564	21.9895	21.22	19.107	19.963	20.7399
11	320	18.7995	17.8018	18.7935	17.7749	21.8204	17.0297	19.6471	18.0443	20.5584	19.6767	20.1811	19.8912	18.735	19.8097	22.1884	20.9424	19.8776	20.7657	19.7369	17.9297	20.4946	17.3421	18.9508	22.0748	19.1375	22.2972	20.3133	21.3284	20.8653	20.3012	18.7834	23.5679	19.8587	22.8065	22.7097	19.9791	20.5837	20.0209	20.7366	20.8372	21.4274	19.9049	22.3883	20.4223	20.4761	19.5704	18.4902	21.2683
11	321	18.7226	17.4202	17.9712	17.5676	21.3575	17.7226	19.1657	17.2016	20.9799	19.4511	19.5364	19.1116	18.7206	19.5687	21.7991	19.8369	20.3128	20.9113	19.7043	17.7468	19.6392	16.9378	19.0329	21.8829	19.2264	22.2831	19.8319	20.8543	21.3205	20.3476	17.9396	23.6289	19.9182	22.1079	22.1635	21.0908	21.1146	19.631	20.7005	20.3423	21.3336	21.5747	21.9956	20.6644	20.5914	20.4146	18.7059	21.6928
11	322	19.1463	17.5507	17.2143	17.8659	21.1032	18.0295	18.8127	16.9679	20.5473	19.4014	19.4795	18.8494	18.6474	19.4612	21.7124	19.8233	20.3033	20.1282	19.5521	18.3348	18.9404	18.5303	21.3999	21.4793	19.6068	22.1706	19.5907	20.7114	20.6403	20.4931	16.9541	23.3557	20.1461	20.4024	20.5988	21.6093	21.2177	19.7298	20.9109	20.254	21.2098	22.2522	21.7269	19.9691	20.8506	21.532	19.1445	21.7355
11	323	18.9456	19.9247	16.4573	18.6302	22.175	17.3609	18.2285	16.8436	19.9668	17.6184	18.3093	18.4362	18.095	20.0719	20.9175	21.0235	19.6825	19.4778	18.8787	18.9372	18.3588	19.0538	21.3523	20.7004	21.6583	21.2126	19.1479	20.9753	20.4783	19.6854	18.4564	22.992	19.9624	21.6834	19.5902	21.0204	20.2664	18.9305	20.3915	20.3559	20.65	22.0991	21.4871	19.2195	20.5837	21.453	19.4143	20.883
11	324	17.9883	19.8124	15.0781	18.7071	22.6007	18.3255	18.1701	16.5906	19.1802	16.6128	17.7854	18.7637	17.4549	19.5274	19.9874	21.4316	19.3921	19.0074	18.3855	19.9455	18.2362	19.1061	21.0303	20.6079	21.5032	20.6564	19.2107	20.7994	20.4563	20.2199	18.8007	23.0384	19.0393	21.9483	19.2629	20.7672	19.8884	19.1979	20.4991	20.6572	20.4453	21.3592	21.6538	18.9007	20.3915	20.7293	19.0507	20.8244
11	325	18.6278	19.0879	14.347	18.1109	21.9992	19.3516	18.7647	16.6691	18.5438	17.1379	18.1962	19.0132	17.3964	18.9079	19.6608	21.3521	19.4116	18.9664	17.8989	20.9674	18.1154	19.2212	21.6483	20.103	21.0523	20.5108	19.0852	19.7462	20.1445	20.5308	17.158	23.1313	18.9911	21.5268	19.7199	22.1	19.495	20.071	20.1457	21.5442	20.6356	21.3165	21.6295	19.0319	20.43	20.4607	18.8002	21.7453
11	326	18.7354	19.0462	15.167	17.754	21.5413	19.6273	18.2447	16.2674	18.563	17.8527	18.659	17.9628	17.7132	18.0785	19.6499	20.6766	19.0191	18.9255	17.4841	20.9736	17.708	21.4952	21.8591	19.2624	20.3243	19.9852	19.0433	19.195	19.445	20.9851	16.4211	23.1197	19.2138	20.5913	19.8983	22.4919	19.071	20.1545	20.2608	22.0321	19.9508	21.4189	21.3848	19.9935	20.1588	20.2064	18.99	21.6033
11	327	17.9666	19.2421	15.5396	17.1636	21.6026	19.2019	17.1224	17.4053	19.1729	17.0451	19.4156	17.2396	17.6786	16.8979	19.4034	20.1988	18.778	18.3475	17.8837	20.795	17.8459	22.2128	22.1495	18.8776	19.3026	19.6481	19.0747	19.127	19.2002	21.859	17.781	23.0036	19.3478	20.546	19.6038	22.5806	19.1662	20.5006	20.0848	22.0139	19.8111	21.271	21.4444	19.5939	19.9569	19.8647	18.758	20.5206
11	328	17.2264	19.665	16.1884	17.3165	21.3084	18.6398	16.9147	18.8793	20.1062	15.5791	20.048	16.4091	17.9463	16.5715	19.0499	19.6065	18.5523	17.762	18.8211	20.0578	17.5242	21.392	21.5486	19.383	19.3696	19.5583	18.0678	19.1218	20.5917	21.567	18.3003	22.9114	19.9708	21.6728	19.699	22.863	18.9564	22.0603	21.6112	21.308	20.3084	21.47	20.8908	19.1257	19.4582	18.8337	17.5085	20.3141
11	329	16.5551	19.188	15.9312	17.2524	21.382	18.7359	16.758	18.0813	18.9431	15.2711	18.7839	17.312	18.3221	17.2939	19.3208	18.6848	18.5999	18.584	18.9723	19.0602	16.4577	20.1168	21.1874	20.3023	19.3964	19.4366	16.6052	19.3428	21.0633	22.0365	18.9391	22.871	20.1211	21.6305	20.4402	22.4289	18.683	22.0078	21.8207	20.7149	20.9846	21.3933	20.7871	18.8783	19.0132	19.3556	17.4415	20.982
11	330	16.7064	17.9829	15.722	17.227	21.0959	19.3307	15.6509	16.5906	17.8167	15.4607	17.8396	17.7305	18.0124	16.537	19.8505	16.6061	19.1424	19.1527	18.7063	18.7995	16.0605	18.5916	20.9203	20.2137	19.0956	19.1584	16.4187	19.1532	19.6149	22.2428	19.2296	23.2334	18.9045	18.9651	20.3592	22.8549	18.377	22.5887	21.5564	20.3695	20.751	21.2995	20.7943	18.8448	18.8895	18.923	20.1792	20.9898
11	331	16.5153	18.3173	16.0733	17.2778	21.0669	19.0068	16.0378	15.6153	17.0915	15.4212	18.0961	17.2577	17.528	18.5048	19.4199	16.6807	20.0859	19.0705	18.3982	18.3601	15.2836	17.6467	20.6322	19.1427	18.4936	19.1793	17.7692	18.9613	18.4323	21.6411	18.818	23.0732	17.6223	20.3244	20.7777	23.0152	18.0963	21.6622	21.0583	20.1396	20.288	20.8975	20.4684	18.8672	18.6017	18.2637	20.6067	20.5261
11	332	16.1155	19.3597	17.1763	18.5245	21.4065	18.0221	16.1094	16.1489	16.4172	16.8791	18.4429	15.8454	17.4256	18.8282	19.0396	17.3664	19.4364	18.7924	18.4742	18.4108	16.2822	17.2349	20.5027	18.3833	18.273	19.4232	18.8463	18.1869	16.4967	19.7099	17.7016	22.6855	16.1367	19.1186	22.4196	22.9194	16.6297	21.178	20.5453	20.03	20.2404	21.0248	20.097	19.341	18.3729	17.253	19.2383	20.2621
11	333	15.3864	20.099	17.7331	18.8031	21.0742	18.9613	16.3664	17.6808	16.4795	16.8969	18.8701	14.8647	17.5576	18.7708	18.7278	17.0213	19.0015	18.5365	17.8381	18.8067	18.2117	17.4629	20.5513	18.224	18.371	19.0277	18.9195	17.4016	17.0157	18.599	17.0221	22.5564	15.8987	18.9478	22.5	21.9185	16.0177	19.4158	20.6211	19.6877	19.9326	20.9712	20.322	19.7977	18.9118	17.9191	17.8722	19.4548
11	334	15.8912	21.2288	17.8063	19.0859	20.9581	19.578	17.1069	17.4498	16.8081	16.9833	19.1294	14.4319	17.4695	17.9793	17.9958	16.4678	18.6316	18.489	15.7869	18.9489	19.6849	16.7277	20.186	19.0695	18.322	18.3955	18.7226	17.8712	18.5548	18.5357	16.2625	22.3636	15.671	19.3988	21.297	20.5686	15.3242	20.336	20.1031	20.1214	18.789	20.8573	20.0787	18.5488	18.9788	18.8113	17.6425	19.2119
12	335	16.6101	23.6531	17.2895	20.0823	19.6956	18.6991	15.6917	17.5395	16.7708	16.641	17.6362	14.942	16.7388	17.1239	17.1031	15.5623	16.3507	16.6473	15.38	17.4599	19.5213	17.1854	17.2723	17.0796	17.9756	17.4165	17.5726	16.8019	17.9816	17.9097	17.5145	20.8441	17.3144	19.202	18.9008	20.8369	16.357	19.4529	18.7959	18.8025	19.0998	22.7634	19.0698	17.3889	17.8082	18.9605	17.7345	18.6509
12	336	18.0403	24.8188	18.5256	20.3679	20.1438	19.6747	15.6138	20.2463	17.6985	18.8893	17.8212	15.3457	17.1135	19.4477	18.7459	16.2373	16.2625	17.7722	16.2688	19.0605	23.4005	17.9576	16.6664	16.7169	19.0899	18.6479	17.9337	17.6736	20.5653	18.8347	19.6801	21.2952	18.6888	20.1287	18.9999	22.6021	17.0775	20.6948	20.3954	18.9144	21.6247	23.8675	20.661	17.8491	18.842	22.0175	19.4203	19.6046
12	337	18.3681	23.4839	18.9752	19.1861	20.5542	19.6886	15.6311	20.334	17.7063	19.5912	17.7687	16.2562	17.4688	19.6433	19.5312	16.2247	16.357	18.0621	16.7973	18.7127	24.1173	18.2261	16.6967	16.3741	20.154	19.4544	17.4816	17.8323	21.8783	18.222	20.931	22.1508	19.4403	20.6564	18.6475	22.7508	17.2165	21.6364	21.3386	18.6901	21.8033	22.8434	19.4653	18.6044	19.0132	23.3559	19.3191	19.4882
12	338	19.3115	23.8222	20.2053	19.1297	22.5307	19.8841	15.5445	19.626	17.5757	20.0432	17.6596	15.8533	18.0393	19.5703	19.5103	16.2499	16.1069	17.716	16.8119	18.6401	23.7316	19.4811	16.6563	16.2718	21.5939	19.5614	18.4312	17.8746	22.1403	18.0363	21.6244	22.7343	20.1397	20.8296	18.407	22.57	17.3536	21.5764	21.1811	19.4316	21.524	20.9223	19.4878	18.733	18.921	23.5536	19.5216	19.4445
12	339	18.2954	22.2621	20.1028	18.9618	22.4244	20.5748	15.4205	19.3414	17.5848	20.0925	17.7531	15.4256	18.618	19.8181	19.3851	15.7389	15.2038	17.5668	17.0636	18.9065	24.0226	21.9667	16.4878	16.158	21.8909	19.0802	19.0028	18.0534	21.6394	18.6144	21.4183	23.1223	21.0324	20.9455	18.6805	22.8954	17.4319	22.4738	21.4233	20.1102	22.5548	22.6148	19.7163	18.1929	18.7501	24.0956	21.4965	19.7127
12	340	18.002	20.9467	20.0163	19.123	21.3986	20.954	15.5705	18.9886	17.7297	20.2156	18.5528	14.7265	19.1854	19.9587	19.4373	15.4142	16.9793	17.9524	18.3158	19.7073	24.0639	20.4892	16.286	16.2291	21.6091	20.2618	19.2506	18.1287	21.2895	19.008	21.0622	23.2545	21.2235	21.0712	19.6876	22.8169	17.2557	20.4498	22.1635	19.5763	23.1601	22.9634	19.5663	19.0548	18.8486	24.2756	22.8734	19.9046
12	341	19.0535	21.2487	19.9894	19.7415	20.6809	21.1679	14.8633	18.2817	18.1812	20.113	19.474	14.9968	20.3687	21.0974	19.7863	14.8872	17.5401	18.4857	19.2609	20.5708	22.661	18.3128	16.1722	16.6765	20.8653	21.2611	20.4653	18.0654	21.0616	19.1619	21.5884	22.5379	21.1967	21.125	20.8079	21.8774	16.6571	22.3457	22.0467	18.7827	23.1836	23.0896	19.6563	21.5332	18.9803	23.6518	22.8034	20.1857
12	342	19.9248	22.9043	19.5356	17.9556	19.6678	21.3661	14.2505	18.1908	18.6363	19.827	19.6051	15.4938	21.1413	21.259	20.1994	15.2646	19.3955	18.804	19.8657	20.9613	22.2009	18.4469	16.2575	17.239	19.6417	21.4575	21.5181	17.8217	21.5333	19.0548	22.0456	21.8534	21.3522	20.9745	20.6276	21.7205	16.7788	22.0216	21.2261	17.8982	22.3747	23.6027	20.1757	21.9737	19.2048	22.9434	22.0321	20.2287
12	343	19.5829	24.3172	18.5075	17.476	18.9685	17.969	13.9159	18.2687	17.7921	20.4927	19.7795	16.1869	21.0682	20.6343	20.4914	16.2058	19.0087	18.6512	19.1758	20.6184	22.2464	19.1383	16.1296	17.4276	19.3074	20.7862	22.0299	17.4899	20.9049	19.2087	22.1116	21.9735	21.116	21.2594	20.8876	21.9976	15.9472	21.4447	21.1586	17.8409	22.7234	23.252	20.9898	22.9034	19.3528	22.8634	22.5148	21.0472
12	344	18.8287	24.5201	17.9287	17.3305	18.9412	16.2195	13.9592	18.1069	17.467	20.9646	20.2566	16.1995	20.5073	17.1761	19.0701	16.482	17.9435	17.6738	17.89	19.7387	22.0805	19.6554	15.5239	17.4387	19.7691	21.6914	21.0773	17.4982	20.4054	19.6205	21.1787	22.5059	20.0626	21.7085	20.9962	21.0891	15.5821	20.2719	21.4874	18.8156	22.1781	23.3766	21.5515	22.7334	19.2198	22.2947	22.9334	22.0632
12	345	18.6201	22.5085	17.6752	17.644	19.3579	17.6029	14.0752	18.3466	17.8884	19.6538	20.3002	16.0192	19.3294	16.9301	18.5073	15.3343	17.4866	17.3907	17.8811	19.6251	22.5187	18.7251	15.4367	17.0585	20.0633	22.3088	22.2161	17.7053	20.5131	20.7525	20.8586	24.3505	20.1948	20.96	20.7045	20.3853	16.875	18.9779	21.3836	18.5529	21.9446	23.4182	21.5881	21.3273	18.9408	23.75	22.3147	22.0019
12	346	18.3196	21.6464	17.7999	17.5666	20.8593	16.6626	13.7626	18.674	18.0142	19.808	20.7955	15.4713	18.7708	17.6457	18.5848	15.0881	17.5757	17.0565	18.1694	20.0059	22.4837	18.2695	14.7218	16.7675	20.033	21.9794	21.992	17.6553	19.7502	22.2291	20.5987	27.3488	20.5142	19.6057	20.4111	20.7333	17.2948	18.5153	20.3819	17.7673	22.7434	22.5948	22.4347	20.5034	18.5615	27.5649	22.0029	20.9752
12	347	18.6292	21.2787	18.9152	17.7453	21.0172	17.8615	13.138	18.9066	17.5938	19.8365	20.9224	15.1429	19.3747	17.9167	18.7044	13.853	17.4421	16.7082	17.3037	19.6342	22.2616	18.768	13.2765	16.636	19.8449	19.942	20.9444	17.1325	19.5748	22.4258	21.0107	26.3355	19.9203	19.5237	20.4755	19.7397	17.1656	18.1506	19.3978	18.424	21.9883	22.0905	23.5045	19.9737	18.2253	24.5405	21.7557	20.5891
12	348	19.0452	21.0199	20.1746	17.9153	19.976	18.3806	12.1632	19.1096	17.4125	19.0491	20.8382	14.7655	20.2904	17.8366	18.8772	13.3892	16.9231	16.7535	16.8703	19.022	21.9415	18.9654	13.413	16.2433	19.4212	19.0221	19.5882	16.9419	18.5706	23.5318	21.5372	25.3223	20.0136	19.4152	20.2058	19.1083	15.1164	18.1934	19.1598	18.6987	21.405	21.2598	23.439	19.9982	18.4077	23.4805	21.851	21.0712
12	349	19.4604	20.5776	19.9357	18.2752	19.0021	19.4989	13.211	18.794	17.2205	18.955	20.8185	12.8263	19.6159	18.5184	18.9795	13.0297	16.3192	16.7827	16.6676	19.0797	21.8488	18.937	15.476	15.7681	19.8965	20.4413	17.9936	17.3611	18.0355	24.1038	20.8224	23.9276	20.9093	19.3648	20.6083	19.1886	16.4809	18.5236	19.7864	17.9473	21.0235	20.6414	21.7716	19.8755	17.9555	23.2935	21.7874	20.9291
12	350	20.112	20.1334	19.4077	17.7609	17.8347	21.0287	13.6976	18.5618	17.1962	19.9222	19.6191	12.461	18.6878	19.552	18.9503	13.5906	16.0485	16.909	16.895	18.5405	21.8139	18.9797	14.8973	15.323	20.5012	20.2139	17.5064	17.2172	18.3998	24.045	20.2829	23.8713	21.1698	21.0252	21.0802	19.9048	15.0283	18.022	21.1923	17.558	19.6463	20.5439	20.6217	19.4091	17.8164	22.9134	21.8669	19.721
12	351	19.5293	19.7196	18.9326	17.3715	17.1353	22.389	12.2281	19.6121	17.5213	20.0297	19.1028	14.6717	18.4517	20.0919	19.4895	13.682	16.9652	17.5044	17.2283	18.4347	21.9288	19.3927	13.9615	15.5957	20.142	19.7312	17.5561	17.3167	20.6506	22.8004	20.8731	23.631	21.5504	21.7686	21.2325	20.8803	16.2513	17.6957	20.9448	17.5788	19.2799	20.3549	21.8827	18.9342	17.9146	22.8934	21.5698	19.6878
12	352	17.5612	19.5983	18.768	17.392	16.5544	22.6891	12.9919	20.5953	17.269	19.0289	18.4441	15.4599	17.7441	19.406	19.147	14.69	16.1653	18.6961	16.8849	18.3668	21.1714	19.9723	13.1401	16.1438	20.178	18.6994	17.4734	17.5478	20.1181	20.5271	22.1704	22.9541	21.9015	21.6845	20.3724	20.5795	14.9402	17.7922	21.643	18.5187	18.9935	20.192	22.7534	18.7587	18.3586	22.1197	21.5149	21.4334
12	353	17.7053	19.1198	18.2232	18.2362	16.8934	22.4953	12.6474	20.7039	17.4579	19.3828	18.2947	16.1361	18.3753	19.0893	17.9078	15.3571	16.2184	18.4602	17.3385	18.1078	20.7359	19.9116	15.0489	17.1008	20.1899	18.665	17.6636	17.7582	20.0178	19.4277	19.8426	22.2095	21.2683	21.4051	19.5833	20.6179	16.1234	18.0791	19.5963	18.7758	19.2498	20.6708	22.9234	18.7158	18.3749	21.7239	21.1248	23.3606
12	354	18.3439	19.0783	18.2427	18.2037	17.7219	21.2687	13.6104	20.4018	17.7375	20.2361	18.3012	16.3066	19.8816	19.1951	17.7831	15.8838	16.5864	17.73	16.9933	18.2847	20.7664	19.5347	15.6436	18.1395	20.6933	18.541	18.3842	17.9636	20.6648	19.7099	20.7717	21.2773	20.8948	20.902	19.6354	20.3595	16.9894	18.4705	19.1748	18.6815	19.3416	21.5057	22.6548	18.8683	18.7893	20.7887	20.9673	24.1353
12	355	18.7284	19.468	18.4531	18.2557	21.1261	20.8803	14.633	20.1848	18.2102	20.8698	18.6488	15.3914	19.6525	19.0413	17.8633	15.3229	17.2179	17.5133	16.9582	18.8123	21.14	19.3643	15.5718	17.9995	21.7264	18.7165	18.7337	17.9517	20.3575	19.5461	22.2683	21.0541	21.1429	20.1177	20.0736	19.6429	17.6051	18.5896	19.4766	20.2084	18.9671	22.1343	21.5789	19.1298	19.0001	21.3048	21.3948	24.0314
12	356	18.848	19.89	19.7225	17.9019	21.0705	21.0067	15.0259	18.8113	18.0698	20.5132	18.8806	14.8263	19.4164	19.2381	18.6069	15.0151	17.549	17.6036	17.0822	20.6502	21.4423	19.807	16.1865	17.0267	21.4726	18.3685	19.0705	18.0175	20.1301	19.2556	22.4418	20.1067	20.1617	19.9825	20.5699	19.3774	17.2753	18.664	19.7063	20.8672	18.8552	22.0759	20.8574	19.6663	19.1448	22.4747	21.4782	22.2961
12	357	19.9712	20.0052	19.732	18.1972	19.5425	21.0983	15.3517	18.3726	18.2167	20.07	18.7767	14.0081	19.5208	19.9234	19.1662	13.8124	17.451	17.5935	16.1932	21.5688	21.4878	19.177	16.0373	16.6158	21.8314	18.1178	19.3359	17.8918	20.6364	19.182	21.7806	19.4655	19.3522	19.5386	20.9382	19.1418	16.923	18.7383	19.7964	20.828	18.128	21.4599	20.956	19.8264	18.8881	22.8334	20.5979	20.8799
12	358	19.7837	20.287	19.9088	18.6614	18.9483	21.9332	14.3155	18.3987	18.2622	19.6817	18.5986	13.4703	20.3165	20.5232	20.053	14.4489	17.0004	17.8009	16.0631	22.2832	21.0459	18.8091	15.2006	16.9069	21.0302	18.1503	18.302	17.647	20.5511	19.3396	21.4844	19.5312	19.0481	19.327	21.0179	18.9338	17.3732	18.3436	20.5574	20.323	19.5329	21.3723	21.6921	20.0228	18.7073	22.2147	20.5709	21.6019
12	359	19.0701	21.0059	19.1656	19.2886	18.7368	22.2026	12.2931	17.9422	18.4259	20.7268	18.4622	13.7312	21.039	20.4596	19.6707	15.5851	16.2814	18.227	16.0777	21.3588	21.4271	18.2153	14.4164	17.5147	21.7789	18.0235	18.5878	17.4485	20.3934	19.8892	20.7621	19.5908	19.1552	19.5033	21.2504	19.1017	17.4691	17.8705	22.4547	21.0348	22.1489	20.2902	22.8134	19.7764	18.1388	22.2547	21.708	22.6514
12	360	18.4299	20.8655	19.5773	19.3745	19.0625	22.3536	13.8727	17.6284	19.4491	21.2363	18.3661	13.9167	21.0828	19.4686	19.1085	16.1215	16.2436	18.9357	16.2121	20.9952	21.7439	17.9457	15.9074	17.5974	22.0948	17.9098	18.6393	17.6388	19.826	20.6852	20.2278	19.2422	19.2641	19.561	20.6372	19.7248	17.9934	17.8216	19.9	20.8773	23.3143	20.7199	22.6348	18.8749	18.6387	21.4325	22.7134	23.2261
12	361	18.3318	20.4423	19.2681	19.846	19.8556	22.0712	15.4663	17.1596	19.7605	21.5702	18.8979	14.3112	20.7137	18.6795	18.7625	15.6546	16.5249	18.5516	16.439	20.7772	21.8656	17.9696	16.431	17.5643	21.9541	17.5809	18.3528	17.8852	19.6743	19.1953	20.5507	19.0147	19.4781	19.8581	19.1485	21.5108	18.1363	18.2802	20.1429	19.8509	23.7009	21.3161	21.8986	18.5872	18.5059	21.091	22.2347	22.678
12	362	19.7338	20.0266	19.076	20.933	19.2066	21.1957	14.9342	16.8358	18.8546	20.7726	17.9825	14.0792	20.6026	18.3498	18.9941	15.3685	16.5661	17.8188	16.3381	20.6978	22.3787	18.1828	16.5754	16.2149	21.5636	17.6305	18.0833	17.5313	19.1286	19.7025	23.8232	18.8677	19.8115	20.2609	18.0505	22.7838	17.5296	18.5814	20.0938	19.7363	23.8075	21.6522	20.8181	18.8947	18.5787	21.1698	21.9145	23.1527
12	363	20.7263	19.4987	18.3897	20.1951	18.3206	21.0844	14.8279	16.7925	18.7854	20.3849	17.612	14.1836	20.9332	18.3922	19.3065	15.4028	16.6067	17.4332	16.8411	19.9941	23.9812	18.5253	16.2007	15.5478	20.8258	18.0414	18.1937	17.1114	17.5891	20.1727	22.5539	18.9559	21.1339	19.5535	17.6202	23.3205	16.8269	18.1077	20.1593	18.673	23.2305	21.3498	20.0718	18.9276	18.8815	21.6762	20.7592	23.2138
12	364	21.1739	18.8096	17.7843	18.5347	17.875	18.4712	14.1726	17.1475	18.2492	20.9014	17.4851	14.1314	21.0098	18.3413	19.5416	15.4484	16.3745	17.0355	16.9723	20.0766	24.4958	18.0953	16.1023	15.5	20.5371	18.2478	18.5096	16.7573	17.5395	19.9359	21.6965	19.0682	21.7926	19.1686	18.3647	22.8334	16.7308	17.5749	19.6063	18.074	22.6948	21.2823	19.8064	18.6644	18.2931	21.5606	19.7664	22.145
12	365	21.4905	18.5005	17.7141	18.7594	18.0513	17.4942	14.5103	17.6518	18.846	21.7762	17.2484	12.6436	19.834	18.4262	19.2152	14.7083	17.0214	16.9442	17.0074	20.4755	23.1523	17.6947	16.3002	15.6197	20.3695	18.6135	18.7806	16.8719	17.737	19.7695	20.0292	19.0883	20.2498	19.2489	19.1217	22.6517	17.2361	17.6806	19.0264	17.7918	21.93	21.2711	19.6763	18.5272	17.6411	21.1135	19.7563	21.2948
[truncated: 46 more columns]

## Sheet: TMAX
MOIS	jours	2006	2007	2008	2009	2010	2011	2012	2013	2014	2015	2016	2017	2018	2019	2020	2021	2022	2023	2024	2025	2026	2027	2028	2029	2030	2031	2032	2033	2034	2035	2036	2037	2038	2039	2040	2041	2042	2043	2044	2045	2046	2047	2048	2049	2050	2051	2052	2053
1	1	30.1408	35.603	33.1983	35.7427	28.6985	34.9587	30.2422	28.7662	32.4881	30.1553	35.1289	31.2257	31.677	33.8279	31.6614	35.6171	33.0059	34.7014	32.2699	32.7238	33.8063	33.9701	32.799	31.0459	27.2105	36.8479	33.9051	30.519	29.6478	31.8114	36.1002	33.1293	34.1983	35.7457	31.2996	31.8354	35.3131	34.1669	31.0339	33.1274	32.2111	36.4333	37.4132	31.2138	32.2736	31.3257	37.433	33.4541
1	2	29.119	36.4198	31.514	35.0717	27.4804	35.4213	30.3788	29.792	32.6207	29.0313	34.6316	31.0318	33.2002	33.1891	32.0784	35.6471	34.9421	33.9042	31.6302	32.5298	35.0876	33.5347	33.4333	29.2153	28.445	36.926	34.5066	30.3398	31.0692	32.0715	36.1505	33.8081	34.0676	36.4327	30.7649	32.0092	35.1812	34.4693	32.7296	29.9634	33.9962	36.6931	37.3835	31.057	34.9058	32.1798	37.1883	34.5034
1	3	28.8657	37.1131	30.2641	33.8171	27.7628	36.0633	30.2969	29.8081	32.4359	30.6538	33.9403	30.1518	33.7082	31.6926	32.2304	35.2849	35.4012	31.0993	32.1515	33.5633	34.9365	32.8653	33.8557	27.8707	28.7018	37.9617	34.9132	31.7373	31.5787	32.3049	36.107	32.5908	32.3289	36.8861	30.0628	32.1367	34.8171	34.1511	32.8559	30.5173	34.9182	36.609	37.8358	31.4602	35.2924	32.1642	36.5752	34.8595
1	4	29.3903	35.7204	29.8243	33.2504	28.834	36.2747	30.5234	28.9018	32.9835	31.8343	34.0676	29.394	32.7987	30.9818	32.4502	35.4143	34.7952	30.9319	33.0458	34.5115	34.373	32.7768	33.7939	30.4658	29.7639	38.5172	35.1051	33.165	31.2329	34.5302	36.0266	33.5703	30.6127	36.9229	30.7269	32.1848	35.1431	32.4767	32.2424	31.5208	35.5973	36.1847	38.204	32.3362	35.5845	31.1494	36.041	34.9923
1	5	30.4937	38.6252	30.6277	33.536	30.4127	36.935	29.661	27.0216	33.6079	32.6059	33.9198	30.5369	32.6369	30.2734	31.5646	35.2332	34.688	32.2896	33.4383	34.3018	34.2363	32.6758	34.1777	32.1937	30.9875	37.6624	35.1313	33.5492	31.0342	35.837	36.3397	34.2141	29.6759	37.7387	31.6912	31.9677	36.0413	31.5951	32.1485	32.9771	36.4924	35.4697	38.7087	33.7666	36.703	30.3763	35.7151	35.0073
1	6	30.8539	38.2714	33.2113	33.1153	30.7314	36.7758	29.3104	28.0854	33.5669	32.0486	33.8685	32.7488	33.2331	31.1118	30.8819	35.0984	33.2545	33.1671	33.5967	33.461	34.4875	31.7946	34.2265	33.8186	32.3291	36.2795	35.4289	35.4814	30.1589	36.4749	36.2809	34.2298	31.3377	37.9305	32.7809	31.7633	36.1614	31.9055	32.6726	32.3588	36.6288	35.6587	38.8703	34.0473	37.4825	30.6936	35.8824	34.9172
1	7	30.9813	37.6259	34.6845	32.6726	30.6749	34.4521	29.6233	28.5271	33.4847	31.7399	33.9301	34.2518	33.3188	32.7738	30.2025	35.0293	32.3093	32.6988	33.617	33.4156	34.7965	31.4688	33.868	34.478	34.1162	36.0849	35.3862	36.5354	30.2978	36.9523	36.2646	34.2928	33.3333	38.2886	34.8823	31.1893	36.4834	31.947	32.2893	33.64	35.7263	36.6684	38.512	34.2987	38.1717	31.8002	36.7673	33.3156
1	8	30.7411	36.5853	35.673	33.3299	31.3518	33.0776	29.9884	30.1766	33.5771	31.6721	34.145	34.8898	33.8088	34.1518	30.1315	35.259	31.0068	32.3925	33.6879	32.6503	35.1138	33.2331	33.831	35.0438	34.6736	36.2413	35.0175	37.6376	30.2523	37.2887	36.5647	34.7505	33.1864	37.441	35.2429	31.7153	37.2697	31.0067	33.9197	33.8176	35.7376	37.6205	38.0424	34.769	38.9412	33.4407	36.9415	34.1704
1	9	29.229	36.155	36.2212	32.9648	31.2042	29.679	30.5756	31.0962	33.1852	30.3957	34.4145	36.0754	33.847	34.9159	31.2118	35.3883	30.9568	32.1909	33.9169	31.7551	35.5024	34.4016	34.1528	35.3572	34.7136	35.8398	34.8548	36.8381	29.8908	37.7983	36.6911	35.0671	33.4972	36.2755	33.6068	32.0922	38.0008	28.605	34.8933	34.4815	35.7038	37.9361	38.2607	35.3732	38.6575	33.8686	36.614	35.3135
1	10	28.3031	35.9858	36.3866	31.2398	31.8625	30.4296	31.4789	30.2531	33.4113	28.1701	34.6528	36.9886	33.4837	35.0075	33.6271	35.2145	31.6458	31.6145	33.4724	32.5967	35.2413	34.2851	33.3753	34.8782	34.6836	34.9715	34.334	36.9065	30.3818	37.9832	36.1342	35.6434	34.1826	36.1125	35.3716	31.5711	38.071	28.4782	36.0146	35.2762	36.5892	37.7689	37.7481	34.9306	37.544	32.3049	35.9705	35.1123
1	11	27.741	35.945	36.5361	31.2755	32.2582	30.7125	31.6947	29.5857	33.0211	28.2705	34.3581	36.2414	32.2501	35.0895	34.7349	34.9203	33.6068	30.2937	33.4045	33.9999	34.8081	34.6035	33.1991	35.0613	34.7848	35.1751	33.2672	37.3402	30.7291	37.5601	36.458	36.2538	34.804	36.656	35.9529	31.4137	37.9481	28.7318	35.8729	35.03	37.0084	36.8914	36.3505	34.5875	36.0058	34.4199	35.9176	34.5764
1	12	27.6392	34.7236	36.88	31.5648	32.5028	31.4365	31.018	29.1281	32.5617	29.6421	34.4004	34.9334	31.7395	34.8854	34.7483	33.6575	34.9072	29.4585	33.6372	34.8487	34.2656	35.5759	33.9545	35.6779	35.2268	35.0701	33.1764	37.8354	31.1068	36.4073	36.5341	36.5998	35.9014	37.0196	36.0634	32.5147	37.1952	29.5031	35.6101	34.8063	37.4429	33.1517	34.8436	34.2259	35.4442	34.6178	35.7489	34.2676
1	13	28.4885	34.013	36.0227	31.7625	33.3028	33.0588	32.3794	30.3078	31.5987	30.275	34.6633	34.8019	32.132	34.4318	34.9944	32.6771	34.6802	30.6619	33.6778	34.9813	34.3047	36.1483	35.1838	35.7371	35.6365	33.9422	33.8433	37.9827	33.1402	36.156	36.3027	36.8934	36.4242	36.6069	35.8065	35.2663	36.9597	31.0615	35.2197	35.1013	37.4924	31.6992	34.9444	33.543	35.3328	35.2116	35.8165	34.4451
1	14	30.0308	35.6764	33.4642	32.3034	32.8934	34.3369	33.8377	31.9755	30.3187	31.5479	34.3651	35.0031	33.1119	34.7684	35.2978	34.8985	33.7183	29.7088	33.4496	34.5771	35	36.6054	35.5129	35.6306	35.5549	34.5639	34.4303	35.3282	34.0249	36.2212	36.1723	36.4496	36.5257	36.7473	35.766	36.5858	36.6209	31.475	32.4729	35.6474	37.0418	31.8897	32.587	33.7369	35.1441	35.0015	36.5942	34.518
1	15	30.3889	36.1969	34.711	31.7173	32.7291	34.7639	34.565	33.4744	29.7758	33.5155	32.7667	34.755	33.5292	35.9092	35.038	36.1531	34.2643	29.3258	33.9765	34.9726	34.7336	36.6399	34.5353	35.4919	35.0963	33.0089	34.8198	32.9564	33.5202	35.4067	36.0118	36.3135	36.1777	36.7122	35.0747	36.365	35.9308	31.6432	29.2507	35.6812	36.5843	32.7581	28.955	34.1493	35.8053	34.5269	36.9081	34.6915
1	16	30.0125	34.164	33.9095	31.4154	31.6326	35.2003	33.7711	34.3792	29.7597	34.862	31.5818	34.1768	34.3498	37.1065	34.7885	37.0649	34.1393	29.6553	34.8621	35.2719	35.0263	36.18	34.6236	35.6543	34.5544	32.8874	35.5444	34.6135	34.0066	33.3985	36.2049	35.9897	35.894	36.9008	34.626	36.0192	34.9986	32.03	28.1183	34.5421	33.1759	33.9707	27.7604	34.8187	36.112	34.1238	38.3117	35.3277
1	17	29.7346	35.2134	34.3863	31.044	32.8399	35.982	32.0244	34.5227	29.94	35.7328	30.9919	34.3143	34.4669	37.3442	34.9028	37.7213	34.8153	31.0743	35.7071	35.9199	35.3137	35.6602	35.5234	36.0294	33.3353	33.1536	35.7667	36.8	34.9599	30.8584	36.232	35.9382	35.4523	37.1601	34.8562	36.056	33.6615	32.2568	28.1991	34.7193	34.633	35.1873	27.6796	35.3813	35.9088	34.6481	39.0105	35.6511
1	18	30.0491	34.5407	34.7428	31.1863	34.5933	34.7481	32.1452	34.4287	31.3306	36.1677	31.6156	35.1163	34.7617	37.4481	34.7215	36.3769	33.7487	32.5432	35.8556	36.8761	35.5339	34.5935	35.6069	36.4654	31.9323	34.3144	36.0928	37.6871	34.9825	29.9106	36.2972	35.7558	34.5568	36.945	35.2897	35.1888	33.2054	31.7393	29.6859	36.0234	35.3894	36.306	28.8095	36.209	36.4215	34.856	39.2824	35.766
1	19	28.9181	34.0809	34.781	31.1222	35.2538	27.9171	31.8908	34.7587	32.323	35.9956	32.5323	35.6021	34.9857	37.3067	33.8533	36.1752	30.6119	33.2112	35.7521	35.9306	34.7236	33.6641	35.6898	35.7608	30.9642	35.3974	36.4887	37.222	34.3242	31.2616	36.649	35.3365	33.5155	35.9161	35.6328	35.0975	33.0342	31.1345	33.5753	36.4806	37.0335	35.4314	30.9416	36.9332	36.2575	35.457	39.1721	35.0523
1	20	27.4355	34.7033	35.7128	30.7502	35.1913	26.9086	31.1685	34.8694	33.2895	35.9685	32.9469	35.5153	34.6615	37.6678	33.3295	36.0218	30.3164	33.3938	35.7371	35.472	34.0432	34.1679	35.8048	34.6936	31.0809	35.9361	36.76	36.72	33.7108	32.8862	36.9744	35.8471	33.8841	35.9088	35.278	35.2312	33.3767	31.5471	36.2332	36.8168	37.595	33.6723	32.4159	37.0944	35.6228	36.3624	39.3705	33.8721
1	21	26.7994	34.1815	36.4763	31.1483	34.6581	34.4803	31.3942	34.9446	33.1722	35.7627	32.4733	35.4432	33.955	37.9897	33.0899	35.2056	30.4771	33.2438	35.8127	35.0336	32.2105	33.8804	36.5237	31.7755	31.6254	36.254	36.1959	37.014	34.4971	34.7366	37.2316	35.4301	34.6813	35.9456	34.709	35.7355	34.3085	31.0432	36.8496	36.8412	37.3538	33.2729	33.51	36.9666	35.0442	36.6635	39.7038	34.8805
1	22	26.622	34.6965	36.3015	32.097	34.2186	37.1925	31.373	34.7692	32.2808	35.7228	30.7878	36.1021	33.7834	37.8052	32.5833	34.5583	30.5619	32.8487	34.8086	35.3625	31.0109	33.9884	37.031	29.5952	31.0926	36.442	35.8223	37.4872	35.7194	34.4084	36.9082	34.8953	34.778	37.5403	34.5983	35.516	35.0138	31.3757	36.5279	36.7871	37.5695	34.2744	33.8431	36.6981	33.8941	36.7377	39.0798	32.689
1	23	26.9565	35.2189	37.1501	32.6914	34.8841	38.882	29.7113	34.0252	30.0988	35.2761	28.3812	36.7304	33.2974	36.8457	32.5566	34.0937	31.9535	28.9534	34.4787	37.7481	34.3921	33.2218	37.5636	29.7039	31.4306	35.2558	35.672	36.5937	36.74	33.5885	36.642	34.9736	35.7863	37.0898	33.479	35.5373	35.166	31.8834	35.4952	37.157	37.6971	35.3005	34.6027	37.4528	32.5014	37.1726	38.4393	32.5307
1	24	28.1165	35.9654	37.0274	32.4548	35.1824	37.9017	28.4296	34.1744	29.5104	35.6431	29.548	36.9136	33.145	34.9246	33.6677	33.5746	33.2866	26.8567	34.7751	37.6945	35.1226	32.0443	37.8987	31.1909	31.9091	33.5707	34.6536	35.4709	36.9749	34.4389	36.635	35.3599	36.4158	37.6792	32.5527	35.1355	35.975	32.4006	35.8391	37.4231	37.3439	35.7714	35.6356	37.5121	33.3368	37.9695	39.0336	32.714
1	25	28.4152	35.5297	38.1292	32.4171	34.8178	37.633	29.1765	33.6581	28.043	36.5981	29.5668	36.3075	33.1009	33.9105	34.6146	33.5519	34.1893	26.9817	35.6771	37.1898	35.3717	30.9292	38.0626	32.6478	32.2777	33.1139	33.0614	34.9482	37.4002	36.0781	36.6701	35.7051	36.3244	34.9084	31.451	35.6116	36.7543	34.378	37.2945	37.3637	35.7827	35.1793	37.0502	38.107	35.3974	38.5605	39.1029	32.789
1	26	29.2657	34.7304	38.4608	32.0002	34.6475	37.1289	30.4635	33.357	28.9696	36.6357	30.8798	36.8169	33.7285	34.549	34.9639	33.7386	35.802	28.5065	36.574	37.7749	35.1488	29.4179	38.6222	33.8928	32.2441	35.4604	31.89	35.5654	36.3941	35.9971	36.0928	36.2103	35.5797	35.1051	30.6508	35.8776	37.3267	35.8674	39.3044	37.6716	32.1172	34.0217	36.3302	38.3628	36.7921	38.7895	38.3883	32.664
1	27	30.4413	31.8363	38.2599	31.4577	34.987	36.9061	32.5175	33.6299	30.3297	37.2692	32.7479	37.8365	34.6427	35.6921	35.0162	34.2018	36.4602	30.4235	36.7881	38.1584	35.2703	29.824	38.7098	34.8315	32.1769	36.3686	31.6488	35.7075	36.4303	36.2918	36.0045	36.5003	35.6645	33.732	29.2748	36.4411	37.1776	36.7333	39.8654	37.2665	27.5641	34.3229	36.4451	37.334	36.9583	39.149	35.2439	32.2313
1	28	32.7874	30.7975	38.1574	30.6937	36.0498	37.366	33.5463	34.4944	33.2765	37.481	33.8582	37.9302	35.8663	35.3107	34.977	34.5958	37.1482	32.0249	35.7806	38.0459	35.5951	31.3924	40.8985	36.077	32.0724	36.8185	31.1489	36.1721	36.2668	36.7403	36.1179	36.5928	35.0899	35.1964	28.9854	36.7052	36.6279	36.6982	37.9528	36.5516	27.4025	34.7069	37.1413	37.3736	37.4627	39.3485	34.1748	32.1387
1	29	33.5388	35.2955	36.9966	30.2313	36.0091	36.7487	33.3977	35.0435	34.2945	37.5487	34.7745	37.8677	36.7592	35.1699	35.573	34.9552	35.5874	33.0568	35.8877	35.7671	35.7549	33.3608	38.8498	36.9944	32.1004	37.449	31.2749	36.68	36.9162	36.9891	36.5718	36.1451	34.0372	36.7192	29.5998	36.663	36.194	36.1831	37.1257	36.2817	27.8412	35.9529	39.126	36.457	37.8692	39.5122	38.3372	32.3994
1	30	33.4624	37.0965	38.1009	29.8432	34.3228	36.566	32.8042	35.6929	34.7216	38.0162	35.4997	38.1022	38.5266	34.9682	36.2855	35.1788	34.624	32.57	36.5018	34.2768	36.78	34.4494	38.2996	37.9197	31.6721	38.0037	32.3817	36.7	37.6018	37.3457	36.8787	35.695	33.355	37.7189	31.1162	36.7977	34.9214	36.1668	36.8663	35.8616	29.1295	36.8997	37.8859	37.6461	38.2352	39.3264	37.522	32.9059
1	31	34.283	38.039	39.0514	30.3449	31.919	36.9658	31.6495	35.7029	35.0576	38.1857	35.2449	37.9615	40.512	34.8941	37.2315	35.5441	32.1141	32.479	36.0486	35.0806	38.1676	35.1978	38.4647	38.5697	31.5554	38.9899	34.4684	36.0532	37.8777	37.7784	37.0547	35.2546	33.1483	36.8198	33.2898	37.4807	34.5845	36.5577	37.0631	36.5991	32.0109	37.8023	36.9165	37.4033	38.2862	39.1942	36.7327	33.011
2	32	35.4395	37.68	36.8691	32.4687	31.9611	37.1661	31.1766	35.9974	35.2576	38.0835	35.5618	37.722	38.6897	35.3299	37.1977	36.3931	35.2903	33.0621	36.2981	36.4338	38.2668	35.369	37.8355	38.191	32.6288	38.1545	34.9767	35.9778	37.7102	36.6362	38.1624	34.6739	33.9448	36.8331	34.6072	37.5357	33.6631	36.2665	38.5308	36.7941	34.6229	38.0034	37.5831	36.4293	37.8729	38.2177	35.843	34.3875
2	33	36.2489	38.1843	36.9271	33.1734	33.8196	37.5816	30.9571	35.7896	34.3883	38.4349	35.9243	38.0625	36.6545	35.7497	37.5247	36.5479	36.1973	33.3335	36.3252	38.9359	38.2195	35.384	38.0723	37.4136	33.0514	38.097	36.1053	36.5563	37.0239	35.4153	38.4132	35.042	34.5072	37.0083	35.7701	38.0243	33.9912	36.6479	39.0982	36.6353	36.0309	38.204	38.2658	36.5089	37.6691	35.3739	35.2026	34.4372
2	34	35.5053	37.9072	35.6085	33.8684	33.9172	36.8029	31.5274	35.7348	33.7709	38.5564	36.3044	38.3165	36.2339	35.6379	37.739	36.0756	36.9928	33.6147	35.7357	39.4599	38.0148	35.6609	38.1134	37.545	34.1624	38.547	37.2883	36.719	34.7508	34.1672	38.0984	35.2487	34.7406	36.864	36.9671	37.414	34.6628	36.5041	39.7266	36.3845	37.2787	38.3208	38.7679	36.8863	36.9127	36.0041	35.5796	34.4728
2	35	35.6417	38.4023	35.5058	34.9182	34.1698	35.3399	32.2355	36.1063	33.4617	37.8676	36.2741	38.1992	37.0441	35.5439	36.7802	35.6519	37.2727	33.4722	35.3712	38.3693	37.6351	36.6434	38.7087	37.6877	35.5096	38.4882	38.0641	36.1977	32.1566	32.7734	38.4007	35.1936	35.0557	35.6997	37.1847	35.1783	35.3773	35.1374	38.4969	36.295	36.1686	37.8046	38.7284	37.208	36.7546	37.3089	36.3756	34.5097
2	36	35.9427	38.8226	35.6179	35.6552	35.1182	33.2612	32.8345	36.8195	34.3256	37.3257	36.5298	38.1758	37.3852	36.0174	35.9461	36.2095	37.4795	32.8108	36.2845	37.7814	37.526	37.2747	38.9867	37.4276	36.9368	37.5675	38.2479	35.8061	28.5352	29.1741	37.9036	36.4196	35.2854	35.2303	37.2805	32.8673	35.6762	33.8744	38.1834	36.1159	36.3577	36.6511	38.6757	36.957	36.5879	37.9915	37.1566	34.2879
2	37	36.2737	39.5539	36.836	36.5161	35.5245	33.2173	33.3051	37.0392	35.8445	36.7449	36.6258	37.9076	38.1816	36.6351	35.4575	36.9424	37.8323	33.1978	36.5964	36.98	37.7919	38.0395	39.003	37.2338	37.3155	37.575	37.8703	34.654	28.8497	30.0312	37.603	36.8434	35.4803	35.0148	37.5261	31.8112	36.1678	33.5353	35.596	36.0808	37.5699	35.1349	38.3479	36.7414	36.2038	38.2109	36.493	31.7516
2	38	36.7122	38.5929	38.7799	36.7532	36.145	33.5165	33.7952	36.7081	36.7366	35.8719	36.4507	36.173	38.1582	35.8274	35.0149	37.3352	37.8577	33.7562	36.1364	35.8749	37.56	38.371	38.4058	37.5901	34.7669	37.111	37.5525	33.886	32.3337	30.401	37.6923	36.7888	35.4261	34.9675	38.1496	30.5843	37.2031	33.5516	37.2383	36.6037	37.8159	33.7418	36.2861	37.1067	35.9146	38.1902	35.4036	31.2023
2	39	37.108	38.5471	39.544	36.2354	37.574	33.9416	33.4068	36.7201	36.9188	34.4342	36.5435	37.3227	37.57	34.9244	34.9471	37.057	37.0313	34.6885	36.2217	34.831	37.9052	38.5824	39.086	37.9226	37.6276	36.9658	36.8497	34.1993	33.1889	32.984	37.5069	36.6245	36.9877	34.9875	38.2392	31.1763	37.8835	34.4097	39.6104	38.2383	37.9441	33.6063	34.7784	35.852	36.0632	38.6889	33.2776	30.9995
2	40	36.3976	38.8983	39.2014	35.9765	38.547	34.2629	30.2013	36.9106	36.8609	33.9942	37.0643	38.6623	37.9283	34.8785	34.9923	37.3102	36.8961	35.5821	37.2227	34.3085	38.2573	38.7509	39.2778	37.9819	36.9223	36.9804	36.2109	34.2762	33.9482	35.0693	37.3028	37.3398	36.7771	35.1102	38.5882	32.0237	38.188	34.7629	38.0745	37.9204	38.1559	32.5846	35.2704	35.7104	36.7283	38.8727	32.9528	31.8567
2	41	36.4404	40.981	38.7574	36.0934	37.5174	35.3673	28.7389	37.554	37.0141	33.9659	37.7481	39.432	38.4946	35.132	35.6659	38.3224	36.9543	34.9018	38.293	34.3877	37.8442	39.169	38.9061	38.0477	36.578	36.065	35.4984	34.3787	33.4635	37.4589	37.3324	37.9438	36.9568	35.4586	38.7674	32.1294	35.4912	35.2671	38.094	37.3493	38.3546	31.8389	35.6614	35.8251	37.8272	38.9189	33.0318	34.3377
2	42	37.1634	40.7811	38.4069	36.7863	34.1405	36.3288	29.4862	37.7103	36.2483	35.0991	37.1927	39.3062	38.8586	35.9224	36.271	38.7445	37.2477	34.1647	38.7079	34.1054	37.9655	40.0856	38.4175	38.0806	36.1185	35.6324	35.8689	34.3275	33.2224	38.8879	37.6823	38.7505	37.3102	36.4438	38.2516	33.0141	34.774	35.5562	38.0626	35.6287	38.3885	33.1591	36.4114	35.0546	38.314	39.1481	33.2183	34.9918
2	43	37.2523	40.605	38.3128	37.0768	37.808	37.1794	29.8198	37.6951	37.6194	35.6272	36.9023	39.0021	38.5259	37.0827	36.6254	38.3537	38.6988	34.046	39.404	34.2294	38.0066	38.8577	38.3615	37.5826	36.2637	36.4909	36.5127	34.9283	33.5014	37.7829	38.4675	39.7588	36.6832	37.0377	37.4973	33.7335	35.0829	35.7232	36.5721	34.6455	38.524	34.4874	37.5304	36.3935	38.8033	37.9559	34.8311	35.9448
2	44	37.0304	40.0658	38.4723	37.2592	37.9494	38.1712	30.5439	37.8824	37.9345	36.5984	36.8774	38.969	38.2989	37.918	37.6881	37.1212	39.3342	32.3009	40.13	35.8986	37.9901	38.2763	38.4764	38.1463	36.1317	35.9343	36.1581	35.4425	34.8315	37.3621	39.2287	40.0029	34.7517	37.5837	36.4558	34.3935	36.7418	36.1133	36.8205	34.7257	39.4368	35.7268	37.1778	37.5436	38.8958	36.8336	36.2564	37.2112
2	45	36.2985	40.2512	38.1361	37.2725	38.1537	39.2749	31.7669	38.5283	37.8452	37.7254	36.6533	39.0328	38.1054	38.4059	38.2637	36.1852	39.418	30.7187	39.3761	37.5474	37.8094	37.8268	38.3047	38.0888	35.1999	33.1136	35.7854	35.7024	35.8476	37.2657	39.3833	38.6491	33.2702	37.148	34.9008	35.3222	36.6597	36.9362	38.1696	35.9057	40.57	36.3398	37.3695	38.6099	38.3411	35.0072	36.8732	38.5883
2	46	36.2242	39.4603	38.3337	37.1019	38.2083	39.7642	34.2002	38.6031	37.7857	37.1528	36.4751	38.4163	38.3433	38.6531	38.5103	36.5576	40.1742	29.4793	38.7262	38.505	38.023	37.6502	37.9573	38.2005	34.3531	32.9891	36.5345	35.7232	37.3995	35.5453	37.7426	38.1112	33.454	35.5237	34.685	36.7066	36.6714	37.3843	36.7809	37.3392	39.9617	37.0568	37.8967	40.241	37.8497	36.4561	36.474	38.8497
2	47	36.1329	39.7965	39.1507	37.2858	38.3233	40.1674	36.667	38.8978	38.0045	35.6459	36.6944	38.1523	39.2194	38.3106	38.644	36.5188	39.2643	31.5377	39.7804	38.7719	38.4293	36.1713	37.6426	38.21	34.225	34.7347	37.1521	35.165	37.1794	35.3589	36.0451	38.3013	34.6183	33.4703	34.2473	37.4685	37.4214	37.8634	37.9322	38.3343	39.706	37.6917	38.375	41.3288	37.7255	37.6094	35.6123	38.4715
2	48	37.3612	39.0629	39.6318	37.6421	38.101	40.8121	39.4367	39.0123	38.8406	35.2136	36.1192	38.3746	40.1516	38.1347	37.7135	36.6642	38.4633	32.5384	39.4974	39.1854	38.2952	36.0789	36.8932	38.8738	35.009	35.5319	37.1658	34.6863	35.6101	36.8744	37.7527	38.5279	35.0284	33.3728	33.5028	38.9204	38.0344	38.6998	38.4766	39.223	39.871	38.1352	38.463	41.4304	37.504	38.0864	35.8162	37.5918
2	49	38.6647	37.5171	38.936	37.8155	37.6724	41.2202	38.8024	38.271	39.852	35.4778	35.4965	38.3641	40.4526	37.8238	36.3524	36.3659	37.6966	35.4143	38.123	39.1006	36.8351	36.7045	36.7916	39.5705	35.3991	36.7335	37.3574	34.8153	34.9928	38.9854	38.666	37.2361	34.8341	34.3265	33.5191	40.6434	38.4524	38.835	39.6353	40.3488	40.3272	38.1627	38.4224	39.7472	37.6578	38.5376	36.0457	36.0931
2	50	38.6471	38.6296	37.6346	38.0659	37.8973	41.0007	38.4816	39.0314	39.5879	35.9138	36.081	38.4528	40.8574	37.9593	37.6457	35.8511	39.0837	37.134	39.3482	39.7012	35.0256	35.4872	36.1845	40.2797	35.3089	37.6727	37.4417	34.9606	33.6993	40.8605	41.1307	36.086	34.5961	34.9453	34.3772	39.2509	39.0952	37.974	40.3057	40.9899	41.2092	38.3817	38.1078	40.1979	38.2865	39.3419	36.013	37.366
2	51	40.419	38.5838	36.0392	39.1845	39.2182	41.0446	38.7912	38.6336	37.4259	35.987	36.3532	35.7636	41.0978	38.4476	36.8382	36.6836	40.1084	38.0832	39.9789	40.4026	35.2639	35.1127	37.0965	40.2381	35.5989	39.2275	35.4537	34.7831	34.6701	39.4538	42.4211	37.5934	34.3001	36.0587	35.3406	37.4066	38.8554	37.3695	38.9074	40.8318	41.2371	38.8842	38.6626	40.4202	39.1731	39.8916	36.2213	37.0948
2	52	40.1838	38.2707	35.6365	40.1382	39.9333	41.3518	38.6674	37.942	34.2316	36.2225	37.68	35.0601	40.771	38.8033	38.4737	37.1597	40.3552	38.8475	39.9573	40.5275	34.896	36.2505	38.2289	39.8005	36.3649	42.2841	35.5207	34.6379	35.5654	38.7167	42.3366	38.6829	33.389	37.6126	37.3547	36.8228	38.124	37.7024	37.7368	40.545	41.1814	39.247	37.4909	39.5605	41.0426	39.8503	36.8995	36.579
2	53	39.2775	37.7195	36.0288	39.6764	37.733	41.5988	38.7124	38.8249	34.1112	36.8112	37.8304	36.0512	40.0653	38.6257	36.7918	37.1083	40.6847	39.3901	40.0437	40.1968	34.5068	37.7178	39.6724	39.1068	37.1249	42.1752	35.6436	34.8638	36.3214	37.632	40.4747	38.6335	34.7184	39.6795	38.1368	36.1405	37.5549	38.3386	37.8384	39.3182	38.9999	38.9421	38.0389	40.6474	41.5586	39.5854	38.1971	36.1142
2	54	37.7261	37.7787	37.2991	38.6124	37.9957	41.7744	38.5937	40.2845	35.8171	37.7405	37.6573	38.3902	38.8807	38.2813	36.1243	37.6711	41.2759	38.9248	40.0221	38.9469	34.3018	38.5117	39.0238	39.0653	37.7658	41.9574	35.7439	35.2939	36.7771	36.9774	40.5167	38.8012	36.0315	41.4334	37.9137	35.6058	37.0745	39.162	38.5572	39.7885	37.8611	38.9536	40.3704	40.5949	41.4643	40.7001	39.5355	35.7918
2	55	35.9859	38.1681	38.3442	37.6876	40.339	41.3079	39.0494	37.3124	36.4995	38.5844	38.022	38.4842	38.2051	38.2403	37.0185	38.338	40.5025	37.8767	39.8859	38.4998	35.354	39.1897	38.5353	38.6104	37.7832	41.4883	36.687	35.043	38.352	35.9864	41.1911	39.7324	36.492	41.8295	38.0856	35.7936	37.7929	39.2064	39.9122	38.4021	37.3998	39.8091	39.7679	39.2708	40.7528	39.2945	41.0698	36.4131
2	56	37.3467	40.028	39.3673	36.1579	41.6866	39.4136	39.9626	37.9048	37.3894	40.4164	36.894	39.3202	38.0109	38.2754	38.7536	38.5983	38.6714	37.1852	41.7298	38.5801	37.5976	39.99	37.9984	37.7328	37.6051	40.8581	36.9949	34.5837	40.3787	35.502	41.9179	39.5212	36.4679	41.6663	38.3759	36.4074	38.3635	39.4887	41.0977	36.9819	37.1979	41.0163	38.4359	37.4118	40.0144	39.6853	41.891	37.4727
2	57	38.5563	41.6442	39.1169	35.0158	40.3906	36.989	40.2259	36.8857	35.3125	41.8808	35.4496	41.4449	38.432	38.3485	40.5525	39.6029	39.1176	37.3602	40.4775	38.9027	39.8261	40.7789	41.7594	38.1299	37.6201	38.1217	37.3293	34.5581	41.2256	36.4317	42.261	37.6722	35.1238	41.4718	38.6184	37.0561	38.351	38.9529	41.4981	36.1862	37.782	41.1535	40.0671	36.6669	40.9109	39.4856	42.3313	38.5243
2	58	38.5197	43.2923	40.0796	34.7366	40.5682	38.7687	40.0504	37.7027	36.0497	40.9568	34.357	43.9225	38.8365	38.4268	37.2852	39.4459	38.0212	38.7923	39.8331	39.7276	40.9048	40.8185	41.05	38.8415	37.9139	37.6577	37.9488	34.4812	41.1711	37.3473	42.5056	37.2286	33.4053	41.5959	38.7843	37.813	37.6621	39.6512	42.1756	36.5405	38.1009	40.4951	42.6753	36.2389	41.265	38.7917	42.0333	39.461
2	59	37.3539	42.0728	41.1324	35.5525	40.4681	40.8609	38.6224	39.1338	35.8582	40.6658	34.5805	41.5873	39.8595	38.5207	38.3276	40.6025	40.2195	40.3778	38.958	40.5775	41.6037	40.6997	40.2995	40.2599	39.4118	38.3236	38.4646	34.4556	40.6439	38.0599	43.5257	37.642	33.5927	40.5589	38.8181	38.3883	37.8734	40.3504	41.3626	38.7152	38.4834	40.1198	44.1371	36.3308	41.1256	38.149	42.4974	40.7292
3	60	38.8028	41.82	39.9175	36.4903	39.9827	40.0123	39.2284	39.3663	37.1933	37.9097	35.0195	40.4052	39.6103	38.5708	39.5395	40.0694	39.7312	40.6796	38.5537	40.3769	39.2777	39.7048	39.5236	40.4125	40.3739	39.1189	39.3735	34.7798	40.0325	38.7861	42.0123	39.0495	34.6784	40.3472	38.9134	40.071	39.1978	39.4944	41.5253	40.1458	37.7809	41.0361	41.89	36.3053	39.9615	37.5544	42.0884	40.9727
3	61	39.7781	42.3987	39.8227	38.261	37.098	39.959	38.4775	39.7871	37.7384	38.4242	36.219	40.781	39.5607	37.8465	41.3953	39.5182	38.0885	40.0024	36.6229	40.3243	41.0724	39.1426	39.0778	40.4433	40.0247	39.0314	39.1683	36.8115	39.9553	39.0108	41.9096	39.0398	34.7617	40.2259	38.9817	35.2186	39.5339	39.9529	41.0751	40.5013	39.2346	39.6272	42.3937	36.8257	38.8169	37.7018	41.454	41.1208
3	62	38.7691	42.016	38.2999	39.0244	37.8057	40.7597	38.7174	39.5095	39.0681	38.4699	36.6457	41.1355	40.1739	37.9268	40.1493	40.2265	35.1526	37.0293	38.0748	40.234	40.0479	39.2455	40.1572	39.5879	38.1673	39.1035	39.3264	39.297	37.4418	39.2264	41.0112	38.6738	36.2276	40.127	39.0689	38.5137	40.4965	38.3932	41.6403	40.8361	40.186	37.5758	42.0115	37.6754	39.053	38.1372	41.9438	40.8707
3	63	36.3078	42.358	37.3078	39.0462	38.8597	41.2167	38.0662	39.4487	40.1071	36.3932	37.5518	39.7717	40.8816	38.4251	35.9823	40.9151	34.6682	38.4851	38.6375	40.7019	40.1162	39.2519	40.3275	39.0932	38.8933	38.9491	39.5144	40.239	36.64	39.8289	42.1095	38.9236	37.2116	40.0089	38.9623	35.6591	40.5122	37.2533	41.3397	39.9166	41.3133	39.6954	41.8541	38.8383	39.8643	38.6883	42.0628	40.488
3	64	37.9875	41.7766	39.4639	39.4791	38.7917	41.1887	38.6383	37.4695	40.0005	36.7234	38.139	39.8907	41.1056	38.8614	39.7762	40.2641	35.0473	38.8403	38.7771	40.8146	41.2157	39.0057	37.6246	40.9238	40.0479	37.8796	40.087	40.0812	37.8153	39.0592	42.6303	39.3584	37.0402	40.2457	37.9577	38.179	39.2549	38.5243	41.0166	39.5199	41.5713	39.7539	41.2872	39.9465	40.6969	38.6219	41.8721	40.0739
3	65	37.603	41.7983	38.7438	36.2845	37.8813	40.3683	39.9649	36.568	39.3543	37.651	38.5079	39.7582	40.6237	39.6033	39.5324	37.7912	35.6903	40.0572	37.6303	40.0879	41.7489	38.6576	38.6072	39.8702	38.8215	37.5433	40.1396	39.9784	38.7856	37.4744	42.4339	40.0462	37.2949	40.8885	38.3197	39.6606	36.8196	39.4179	42.114	39.8569	41.5067	41.6518	41.8183	40.7279	41.0975	38.5222	41.1924	40.0092
3	66	35.6584	41.8417	38.1889	39.1628	37.1456	41.3706	39.306	35.5648	38.937	37.9002	38.2139	39.2574	40.1677	39.2048	39.3456	37.6203	36.4591	40.0817	35.7763	40.137	41.7673	39.0675	39.317	39.1362	39.6339	38.3505	40.204	39.4959	37.523	36.2574	42.3839	39.4689	37.0055	41.8616	38.6845	38.9018	40.1334	38.4421	42.402	39.1874	41.4716	40.9516	42.4601	41.3485	41.1751	37.469	40.9191	40.0028
3	67	36.8261	41.7549	38.2264	38.6317	37.8246	41.3006	38.4319	35.7674	40.2626	37.2911	37.391	39.6728	40.3092	39.4624	39.1596	37.3349	37.2325	38.4508	35.647	40.2566	40.5591	39.6522	40.3507	39.3829	39.8072	38.5132	40.0016	39.76	37.826	35.6129	42.1674	38.9914	36.8404	42.0817	39.552	36.882	40.5043	36.9534	42.5514	38.0438	41.4804	40.3716	42.5431	41.8003	38.7956	37.9077	40.6308	39.7909
3	68	37.8096	41.4824	39.1191	38.8985	38.1265	41.1154	38.3621	38.3154	40.8293	35.8673	36.4515	40.3619	40.5136	39.66	38.4937	38.225	38.2523	38.3206	35.5602	39.7267	37.4106	39.4771	40.4974	40.8975	40.1513	39.0572	39.8466	39.8624	38.7946	35.5435	41.0372	38.8555	36.9708	41.9417	40.2722	37.8635	36.1086	36.8612	42.714	36.1659	40.9841	40.4154	42.6095	41.2786	37.1639	37.5971	40.5511	39.2931
3	69	38.431	41.515	39.8701	39.2502	37.1615	40.412	38.5687	39.0899	41.0042	38.3387	36.4709	40.6125	40.3944	39.6863	38.8193	40.4377	38.7877	38.9684	35.6687	38.7358	37.1029	39.1138	40.1045	42.2257	40.8624	37.3141	40.017	39.9012	39.0829	35.0467	38.763	38.1988	38.2781	40.5915	40.0026	38.4911	37.8232	38.7514	41.5828	36.3844	40.2568	40.3498	42.5099	41.0816	38.5555	37.9467	40.2787	39.8625
3	70	36.6939	41.4661	40.119	37.3577	38.0324	40.4033	38.5155	37.8341	38.9734	36.372	37.749	40.7475	39.9689	39.2649	39.4804	40.5353	39.6458	39.98	36.4795	38.1158	36.7472	39.6614	39.1812	42.2484	41.3158	35.4827	40.3816	39.2069	38.6156	34.9426	36.7779	37.7157	38.7977	40.9461	39.7694	39.2435	39.4264	39.9181	38.0999	36.4372	40.1191	40.6505	42.5016	41.4364	41.9987	38.7102	40.0388	40.4486
3	71	37.1271	41.4336	39.5019	39.0754	39.728	39.5855	38.4623	37.7585	38.4164	38.6515	38.6185	41.1653	40.5902	39.0266	37.9715	39.0201	39.4445	40.0135	37.4373	38.8825	36.7686	40.4202	38.5549	41.53	41.2729	36.6828	40.5514	38.5445	38.5237	35.7556	41.2324	37.3257	39.2036	40.7706	39.9591	38.8671	39.9467	40.573	38.0812	36.9845	41.2614	39.211	42.1958	41.3749	41.8362	39.8867	40.1726	39.9187
3	72	37.2053	41.6857	39.1118	38.988	39.6158	39.4146	38.1015	37.5855	38.8403	35.6384	38.4927	41.2152	40.1923	38.7982	36.5615	37.8933	40.2046	39.3995	38.6785	39.8346	35.4	40.5746	39.5604	40.915	38.3881	36.6185	40.59	40.343	38.6911	37.6115	41.7328	37.3852	39.7149	40.1862	40.2193	39.2891	40.2061	40.8178	40.2349	38.2494	41.7465	36.1161	42.0756	40.782	41.0556	40.9971	39.9017	40.0933
3	73	38.034	41.4499	39.4025	38.7042	40.3946	39.7214	37.9422	37.662	39.294	39.2429	39.6554	41.5284	40.2491	38.4161	36.0087	39.3815	41.1255	40.1186	39.1747	40.0387	39.8781	40.2967	38.5341	40.8712	37.8689	36.8544	40.5282	40.1747	39.0263	38.6204	40.9722	38.4176	39.9082	39.9281	40.3865	40.2127	37.7829	40.6748	40.2459	38.0625	40.7124	33.7518	42.485	40.1994	41.2269	41.4452	39.4431	40.0416
3	74	39.2767	42.1696	39.1409	38.6119	40.4647	40.1012	37.6947	38.6977	39.5475	39.5627	40.6493	41.6904	39.7043	38.1977	36.8773	40.7354	41.2749	39.0137	39.7987	40.3468	40.9589	39.9707	38.9851	41.3897	38.3776	37.2216	40.5205	40.9326	38.4298	38.9527	41.8455	39.3414	40.0399	39.5882	40.3118	39.4009	38.298	39.984	40.8206	37.0294	40.5212	37.8492	42.4767	40.2128	42.5846	42.0372	38.6385	39.3968
3	75	40.0415	42.2673	38.9952	38.3077	39.9293	39.9234	37.2251	39.6356	39.4266	39.5779	40.3858	40.051	39.913	38.0385	35.4655	39.7537	40.7643	39.0848	39.6245	40.7242	41.4072	40.3121	37.5637	41.5652	39.0983	38.0901	40.6054	37.8474	39.3641	39.4434	42.3673	40.4336	39.8388	39.2663	39.9964	40.3708	37.8903	40.8728	40.8996	37.5331	40.8052	37.9662	42.5597	40.0856	42.7931	42.3619	39.0794	39.7194
3	76	36.5032	42.4394	39.4563	38.6053	39.8345	39.8523	36.5486	40.0301	39.1774	38.6779	36.0885	38.4025	40.6684	38.184	36.2242	39.8256	39.7357	38.8298	39.3905	40.8481	41.9143	40.3044	36.9169	41.7306	40.5668	38.9202	41.3015	38.9645	39.2648	39.7595	42.3506	41.7655	39.5701	40.1207	40.0586	39.3669	39.3499	40.6377	40.2295	38.6717	40.4099	39.6369	42.6349	39.329	42.1012	42.4186	39.7344	40.4027
3	77	35.4545	41.7332	39.8997	38.7108	39.6422	39.6752	36.7818	39.7016	37.7275	39.2721	38.4851	37.4783	41.1454	38.6457	36.0876	38.2659	39.7133	38.6129	39.6529	40.8313	42.5424	40.536	37.088	41.6754	41.6571	39.2262	41.5125	35.3118	38.7163	39.9902	42.1372	41.8936	39.6244	40.5544	40.2325	39.215	41.3534	38.8093	40.7356	39.827	41.0296	40.2896	42.3453	38.1559	40.224	41.6058	40.7433	41.0044
3	78	35.9013	41.5313	40.498	37.8908	39.7544	40.0242	37.7166	39.6224	39.2648	39.7082	39.7412	35.9297	41.8654	38.6047	36.035	38.3479	37.5506	38.4766	40.1616	38.1431	42.8322	40.0633	37.8367	38.2954	41.4248	39.1241	40.8185	35.4276	39.6431	39.2093	42.1233	40.9278	40.2854	37.85	40.7785	39.5029	42.2506	36.5429	41.7093	40.3005	41.4979	40.9451	42.5182	39.0002	37.4476	42.1792	41.4276	41.3197
3	79	37.0489	42.1207	41.2027	38.2688	39.8938	40.0538	38.0211	40.036	38.6647	39.761	39.039	37.6403	41.9575	38.6293	37.938	39.5465	37.4578	37.6004	40.7131	37.8821	42.5975	39.7757	37.9225	39.2133	40.2273	39.6247	38.8394	37.282	40.451	38.972	42.0539	41.5996	35.983	33.8459	41.3235	40.721	42.5172	36.7988	38.7849	40.0455	41.7645	41.6978	42.8912	40.399	34.9552	42.6012	42.4269	41.7708
3	80	37.4482	41.2141	41.2727	37.5723	40.5147	40.2377	38.85	40.7413	38.2014	39.8404	36.3501	35.8582	41.4976	39.1042	39.28	40.2114	37.3144	37.6801	41.02	37.7175	42.4475	40.1221	38.7766	39.0211	39.2905	40.3893	40.2507	38.4506	37.1474	39.2606	41.6329	41.5068	39.2492	39.3005	40.2788	40.7627	40.5822	35.8251	40.571	40.0588	39.4687	40.8284	43.5581	40.7665	36.4636	41.5483	42.229	40.3765
3	81	38.2296	36.6195	40.9724	37.3744	40.5646	41.1313	38.5987	40.4557	37.1139	41.2587	36.8517	37.294	41.2997	38.893	37.253	40.3168	37.9938	38.0273	40.9849	37.2121	42.3188	39.1619	39.8545	41.027	39.4865	40.1923	40.4047	39.0366	38.0322	39.9405	40.8649	41.9568	39.2378	42.6766	39.4094	41.6995	38.2186	35.1353	42.568	40.7047	42.4103	40.8516	41.5368	39.6467	40.012	38.8703	38.3156	39.4414
3	82	38.9497	40.0241	40.7045	37.4284	39.793	40.9088	36.1759	40.3508	38.0098	41.3426	37.4901	37.8649	40.8648	38.8509	37.1711	40.6014	38.6866	37.5307	41.1155	37.0661	41.9559	36.1499	40.4665	41.186	40.1806	39.2841	39.3923	37.4621	39.0623	40.3786	41.1674	39.8884	39.6425	44.3781	39.9654	42.234	36.7571	35.6862	40.9061	41.2355	42.2622	40.2404	39.7637	39.0266	41.5943	39.8045	37.4049	39.7134
3	83	38.1717	40.0648	40.9565	38.089	38.4471	40.5813	38.6581	40.4814	37.7679	40.2127	36.9217	37.5705	40.219	39.2499	36.9057	39.4894	39.5891	35.7353	41.265	37.7543	42.1103	35.5976	40.5128	39.7915	40.6209	39.0109	40.9413	36.6614	38.5904	40.8335	41.0502	38.9333	40.5452	43.7951	41.1804	42.4839	36.1979	37.7157	42.4684	41.9731	42.7404	38.7315	39.1057	40.6892	40.6583	40.3169	40.1659	37.3205
3	84	39.76	37.1532	40.9883	38.8791	39.2819	39.7148	35.1594	39.4387	35.6752	38.9661	39.695	38.3752	39.1897	39.5749	36.2795	37.4168	40.4594	37.9826	40.5679	38.9035	42.7464	37.3785	40.5977	39.149	40.7389	38.9697	41.4949	39.3098	38.4402	40.857	42.0956	40.5637	41.2064	41.9256	42.04	42.7675	36.2871	39.0882	40.4208	42.2124	42.5763	35.7175	40.1525	41.0231	39.1402	39.27	41.9603	39.1907
3	85	39.8972	39.3913	39.1919	39.4867	40.0479	38.5839	36.6263	41.4545	37.6073	38.2766	37.9986	38.9619	39.5962	40.1309	35.3422	41.3543	41.1554	36.132	39.8032	41.1952	42.3617	38.4715	40.0093	38.4193	40.5823	37.9761	38.6995	38.5028	37.9868	39.819	42.3006	40.1466	41.3972	42.8053	41.2975	42.3173	37.5209	40.4808	43.0092	41.7323	42.0244	38.6551	40.591	40.3607	39.152	38.1186	39.8344	38.4785
3	86	40.4198	41.2602	37.8435	39.7346	40.0953	40.2252	37.6182	39.8464	38.0775	37.1297	38.5383	39.8301	39.1301	39.8572	38.3888	41.245	41.4669	39.0589	39.7178	39.8436	42.8751	39.7994	39.6155	38.8305	40.4588	36.8329	38.7676	39.7363	37.1622	38.7059	41.9845	39.7892	41.0242	42.8432	40.7863	41.3753	37.9854	40.7942	42.5348	40.751	41.9859	40.2513	42.4352	41.1579	40.1391	39.9316	40.3662	38.2318
3	87	41.0457	37.5296	36.6846	40.3159	40.3421	41.3146	37.9873	36.6069	38.2389	40.3596	38.9277	39.9019	39.0395	39.0783	38.7522	41.2351	41.9882	39.4085	40.0326	39.7627	42.7893	40.5051	38.582	40.163	40.2156	35.5655	39.052	41.2014	35.8577	37.9299	42.5005	39.9343	41.0893	42.8811	41.2194	41.1153	37.17	40.8963	40.4514	41.3221	42.2456	39.812	42.1653	41.1665	40.6408	42.1269	40.0923	40.8834
3	88	41.0763	38.5033	37.7774	40.1752	39.8167	43.0967	38.4009	35.4591	38.6449	40.3071	38.9807	39.8683	35.5819	39.5111	39.1236	41.4362	43.5196	40.1432	39.504	39.1107	42.4904	39.1941	37.9653	40.8536	39.6798	35.8094	39.4676	39.0726	36.1774	37.8366	42.5841	40.7025	41.3105	42.7229	41.1283	41.5829	37.0575	38.8787	37.6226	42.2954	40.3826	40.1592	42.9384	39.8718	41.3661	40.9126	40.1793	42.357
3	89	40.7308	39.1081	38.331	38.1765	40.6677	41.3286	37.9309	36.5097	38.918	39.1701	39.2575	39.8077	38.4594	40.1862	39.0719	41.3133	41.7272	38.5794	38.703	38.8087	41.5835	38.1094	38.2403	40.8799	39.0417	37.9332	40.2581	38.6827	37.7194	39.2777	39.3244	40.4179	41.3365	42.9189	39.3924	41.2845	37.6658	39.8091	34.3403	42.9856	38.7209	41.0686	42.962	38.5887	40.388	36.2157	39.2228	42.6975
3	90	41.1389	36.3765	36.704	40.2876	40.0656	40.4208	38.3232	38.114	34.9418	39.6686	38.5535	38.9555	39.9242	39.9354	40.1247	41.255	41.0726	34.8683	38.9943	38.6539	40.4819	40.2215	39.3034	39.4582	38.6659	39.8858	41.3444	39.9476	39.1555	40.3943	36.1681	40.5201	41.0763	44.0866	37.1283	41.6162	38.3442	40.0213	35.6054	43.0328	40.4614	41.6173	41.6863	39.4943	39.2818	37.3836	39.8195	41.23
4	91	41.6837	39.1848	35.6008	41.2708	40.5155	41.4313	39.6804	39.9774	38.1638	39.3409	39.4886	39.3453	41.0323	40.6219	41.1569	42.0808	40.3284	37.8311	40.5775	40.2133	41.2085	41.2643	41.6303	41.3015	39.7536	42.0314	43.1085	40.6178	41.7247	41.5331	40.2418	41.3345	42.2818	44.6849	41.6758	42.2442	40.2201	41.1575	39.3019	43.3902	42.7741	40.6986	40.5938	42.2973	40.4175	40.9691	41.1269	42.6258
4	92	41.0643	38.2488	38.2975	41.2287	38.2824	38.194	40.5891	41.1761	36.6944	40.258	39.8887	40.4255	41.607	40.6599	40.6916	41.8122	40.4741	39.3772	40.8093	40.7867	40.6999	40.2593	42.2587	41.0465	40.2053	39.7461	43.4658	40.7873	42.4792	41.8732	41.9771	40.3558	40.3612	43.6238	42.2348	40.7096	40.3992	39.4738	40.8008	42.2883	42.9588	39.8258	41.0846	40.9871	40.4025	40.909	41.0352	41.876
4	93	42.1558	40.9896	38.3578	40.6312	39.6278	35.8095	40.297	40.1129	38.7956	42.0745	40.2033	40.1054	39.8057	41.4839	40.8807	42.7857	41.0234	37.9219	40.4417	41.6784	42.0982	38.8928	39.944	40.5645	41.19	39.956	43.1934	39.932	42.3827	40.843	42.1407	40.2852	36.1256	44.0432	42.1219	41.6182	40.5092	38.6808	42.1585	41.674	42.5049	41.0171	42.1417	40.7802	40.8789	40.7336	41.1692	41.4566
4	94	42.2097	40.8776	38.4482	41.2813	39.3963	39.3081	40.2503	39.2693	39.754	39.166	41.0275	40.0716	38.7927	41.8474	42.3001	42.0272	41.7587	38.3566	41.723	42.1686	42.5547	38.6036	40.1728	40.4755	42.1316	40.3985	42.3689	39.6554	42.1149	40.8161	40.5882	39.7229	39.0017	44.572	40.7288	42.1689	40.5457	39.3774	42.6953	41.4354	41.6103	42.8917	40.4851	40.921	41.0776	40.1629	42.2248	40.0746
4	95	41.9649	41.2422	38.6441	41.4475	38.913	40.1038	41.0727	38.2523	39.9065	42.2089	40.9913	39.9786	38.2591	42.0015	41.8033	42.0528	42.1905	38.9398	41.391	41.6605	42.2449	39.3022	41.4505	40.6508	42.4517	40.8637	44.1259	39.6403	41.9367	40.9842	41.4648	39.405	40.6731	44.6285	41.3159	43.0176	40.4789	40.1712	39.809	41.2115	42.4152	42.7065	41.275	41.0292	42.0242	41.5182	42.3698	41.8332
4	96	41.2158	41.571	34.9513	41.5853	35.7052	40.2347	40.7342	38.4331	39.4793	42.3755	38.1337	38.7772	38.8391	41.6427	42.687	42.4558	42.571	39.6486	37.7585	40.4822	39.0486	38.2879	41.2767	41.3201	38.2581	42.4379	45.843	40.1242	41.6183	40.421	42.4201	39.1399	40.9102	44.7414	41.5145	40.661	40.4607	41.0134	39.7586	41.7116	42.5945	42.252	42.3155	39.6915	42.5385	42.9756	42.1977	42.4847
4	97	39.5891	39.7954	37.08	41.6385	35.7573	38.8814	41.0184	38.921	39.7735	43.2709	37.8386	40.8182	38.6688	41.133	42.6541	44.1777	43.0739	39.5774	38.1871	40.7804	40.434	38.7477	40.6	40.7491	40.7109	41.3572	40.606	40.1944	41.6663	38.7044	41.7104	40.0907	41.3035	44.9164	42.0069	41.2725	39.761	40.7825	41.1763	41.7416	41.3709	41.3525	41.3172	39.7334	42.5273	44.6363	41.659	43.5965
4	98	39.4021	38.934	38.0131	40.3282	37.5945	37.6659	38.614	39.6699	39.8621	42.1851	38.858	42.3736	40.274	39.7982	42.6212	44.2494	42.8186	39.8959	38.9552	41.5713	41.382	40.629	41.0131	41.351	41.6902	40.2647	40.3242	40.523	41.4192	39.9862	39.8526	41.4772	40.8094	43.2819	41.3531	39.6847	40.1534	38.0616	43.2764	38.9616	39.6999	40.3574	38.842	39.4561	41.9738	44.5792	40.7569	43.8561
4	99	39.4244	39.6977	37.8077	40.149	38.1538	38.9844	39.7824	40.6966	40.0677	39.4148	37.8899	42.5545	38.6864	38.4346	42.5052	42.3407	43.0301	38.739	38.8314	40.7233	41.1838	40.5348	42.4241	41.1962	40.0279	41.2395	40.357	40.3296	41.2953	40.345	39.8755	42.6302	40.8363	41.471	41.8286	40.2527	40.9774	38.8662	39.9725	39.5196	38.4988	41.0592	36.2512	33.2042	40.9991	41.0472	39.3442	42.7015
4	100	40.4185	37.9092	39.0003	40.5471	40.0134	37.2421	40.3906	41.6651	40.4735	39.8001	38.8268	42.4229	41.4994	36.2108	41.2407	40.2268	42.2563	38.8933	39.8884	39.5632	40.2377	40.6836	40.1458	41.9198	39.2388	41.1652	39.7234	40.0971	41.1714	41.9029	40.9371	43.376	41.3966	38.9791	42.2724	40.2961	41.2849	39.8297	39.583	38.2327	36.0881	40.8489	38.6016	34.0688	42.2792	39.9182	39.4878	40.8114
4	101	40.9149	34.3798	39.7119	38.5989	40.484	35.3142	39.1034	42.2803	39.3871	40.3126	38.3427	41.9758	40.3365	36.8917	38.2981	41.963	42.2782	39.926	39.8282	41.9886	40.6454	40.4103	38.9509	41.784	36.9284	40.2161	39.7838	39.7612	44.6221	42.0366	39.5014	41.5082	40.485	37.1815	42.5777	40.6124	41.1936	41.3407	40.0783	35.65	36.1697	37.8281	40.7103	39.2173	41.417	43.1693	39.7922	37.4877
4	102	40.9243	33.4928	39.7645	35.8734	38.8892	34.2559	37.7135	43.0653	41.0636	41.9447	37.5707	40.6663	40.3688	39.4729	39.677	42.4065	41.7497	40.5965	38.5109	41.3005	42.9645	39.8361	40.3026	40.9296	37.098	40.5467	41.8434	40.1512	43.2782	42.216	39.234	40.8901	40.3124	38.1871	42.512	41.7335	38.934	41.4586	40.3424	37.0342	36.5076	40.4776	42.2611	40.8609	41.0051	45.0229	41.134	39.0619
4	103	40.9429	36.2186	39.9597	39.871	39.424	32.9899	38.6787	43.1886	40.1762	43.5374	38.8112	40.7487	37.4889	38.963	41.7676	41.8218	40.5308	40.0514	36.1566	40.4012	43.3555	39.663	40.7928	40.7818	37.8015	40.5882	43.5725	40.6235	41.7077	41.7565	38.6573	41.4524	39.6313	39.8221	41.9474	42.3676	38.9565	41.1455	39.9433	38.7519	37.209	39.0187	41.5367	40.0148	41.0917	44.0951	42.3427	41.1461
4	104	39.6868	38.1112	41.3345	42.1498	40.2736	34.7332	39.3594	40.8473	38.9368	43.2297	37.5066	40.845	39.2656	39.1933	41.7765	42.4394	39.549	38.5811	37.7767	38.785	44.0108	39.8141	40.3188	41.1468	38.4519	41.7586	44.066	41.2581	41.2457	42.6945	39.4325	42.3807	38.3519	42.0811	39.281	42.0663	40.4546	40.7355	40.3048	39.6147	39.0377	38.812	41.4262	40.4701	41.3384	44.5221	42.7288	41.6621
4	105	40.4548	38.2955	38.6592	41.8275	41.6917	36.4229	37.0667	40.8096	41.2077	43.3996	36.3946	40.0012	40.1863	39.0662	40.1121	40.9966	41.8988	37.9037	37.4318	41.2765	44.2637	40.7709	40.4933	41.2147	39.731	40.8255	43.151	41.5704	42.7493	40.4427	37.7749	42.1595	38.6338	44.2313	39.7915	39.3912	41.4152	40.6974	40.5472	38.7218	41.1833	39.7754	41.2045	40.4476	41.6815	45.1044	42.8077	41.0236
4	106	40.7215	37.7249	36.4511	40.3672	40.2425	38.2141	38.8502	40.2113	41.9112	43.9293	35.4111	39.5048	40.7106	38.9011	39.2477	40.952	41.8346	38.6162	38.8546	40.3203	43.9557	41.9113	40.2755	41.6063	41.3325	40.689	43.2358	41.8943	42.9032	39.6771	39.5427	41.7219	39.8678	46.8883	39.7153	41.2911	41.8026	41.3283	39.4403	34.6031	42.4514	40.3724	40.0571	40.2447	41.8694	45.292	42.6505	41.7819
4	107	39.0705	38.9224	31.7692	38.7489	40.3438	39.0241	38.7021	40.0225	40.2658	44.5967	36.542	37.9582	40.4903	39.425	39.3294	41.3136	42.39	39.8433	40.2201	39.7054	41.3263	41.4985	39.8841	40.135	42.6844	41.5104	43.7793	41.8689	41.9979	37.2622	40.5517	41.1335	41.0374	43.872	40.5396	40.7892	41.4896	41.5606	39.9937	36.571	41.6288	40.6171	40.963	39.7083	41.644	41.8243	41.8919	42.0705
4	108	38.2333	39.4799	32.6243	37.7975	40.3516	39.4701	38.0835	41.1131	39.4424	44.08	37.9516	37.9763	39.9711	38.8701	40.9163	41.7943	41.4065	40.8361	41.422	40.0919	40.8962	40.0917	39.595	40.6727	44.1948	42.3276	43.6414	40.5585	41.0799	39.2104	40.4155	40.5153	41.6067	43.1682	40.307	41.2056	41.745	41.8141	39.5989	39.8174	39.9601	40.8308	42.7177	39.1539	42.4826	40.8909	41.0111	42.3949
4	109	39.7601	36.7751	32.2213	37.9208	39.9863	39.032	35.653	41.2392	39.9242	42.4615	37.442	39.0017	41.0412	38.117	40.6092	41.6516	39.941	41.6159	41.5149	41.1928	40.4222	39.1057	40.5941	40.7655	41.5464	42.9338	40.3629	40.0519	41.8604	40.5275	38.8436	40.3667	42.2254	43.5297	40.7556	41.8583	40.964	39.7763	40.687	40.5152	40.184	40.3649	40.2673	38.3917	42.9084	41.957	41.1199	42.002
4	110	39.951	36.8791	28.727	39.7224	41.1236	36.5851	36.7766	41.5121	40.414	41.4152	39.6383	39.8508	38.8469	39.3931	40.0581	41.2646	38.3761	41.1091	40.5711	41.3291	40.2215	38.3177	40.7272	39.5724	37.3629	42.493	40.8801	35.5166	42.652	39.3637	39.0469	38.7749	41.2296	40.3884	41.502	42.2536	40.3775	36.2667	42.6393	40.44	40.2898	41.0412	40.9811	39.2808	42.5497	42.3336	41.5459	41.9103
4	111	37.8109	37.8232	33.6888	40.5681	41.2182	37.7849	38.9923	43.7786	40.7531	39.2177	39.8178	35.4138	38.2786	37.6017	40.698	41.3446	38.3176	40.3122	36.2692	40.9609	43.9006	37.7133	39.968	38.273	40.308	42.0481	40.8528	34.4328	41.4625	38.5058	38.5397	39.1869	38.1243	39.4187	41.992	42.4464	40.2798	31.7826	40.9931	40.945	39.767	41.3893	42.8245	39.851	42.243	42.9924	41.7867	41.3625
4	112	36.9036	39.1181	36.9603	40.6207	40.2191	38.2673	40.7907	38.6943	41.3506	35.4965	40.0044	37.4581	38.6513	37.7145	41.6338	41.5613	37.5641	37.2739	37.3791	41.145	44.3326	35.7435	39.5497	36.811	41.5824	41.4745	36.4146	36.8859	40.162	38.8211	35.1602	40.2092	39.4876	41.0975	42.1125	42.9236	40.7624	30.9599	41.282	40.951	39.5513	41.7191	39.1962	40.4551	41.141	42.9252	40.8969	41.1102
4	113	36.5884	40.1032	38.5838	41.0003	40.4217	37.3774	39.9508	36.947	42.9626	37.0534	39.5439	38.5285	39.1207	39.3612	41.5458	38.9088	36.3277	36.3862	38.0819	40.8004	42.3965	33.7365	39.6781	39.3573	38.0687	41.1301	37.7353	35.1903	40.0159	39.328	37.4235	40.8229	41.6298	43.561	41.7795	43.6865	41.4276	33.944	43.0801	39.9517	38.0899	42.125	38.3203	38.6317	42.0746	43.0266	41.3801	42.1321
4	114	36.9773	40.3207	38.0533	40.0858	40.7154	38.2372	36.499	34.4819	40.3048	39.2306	38.0634	37.9942	42.9423	40.5521	38.8159	35.6364	36.9701	37.1017	39.9936	41.0501	41.2829	33.0177	34.7683	39.4951	39.6479	40.6399	40.6781	38.1474	41.9537	38.2498	37.963	41.3656	42.4858	40.8699	39.7992	44.2994	42.3571	36.055	43.7043	40.41	38.6617	42.041	39.4076	39.4244	39.6782	41.5735	41.6011	42.3692
4	115	38.5157	42.5887	38.9051	41.1867	39.8444	39.0875	38.8034	33.526	39.5857	41.9279	38.7099	38.546	43.7026	38.152	37.3002	39.0481	38.9165	36.104	39.7339	40.6726	42.1483	28.6639	35.0721	39.5648	40.2269	39.7687	40.8419	40.1134	39.6101	38.093	39.1634	40.2635	42.3007	42.1878	39.1163	44.1686	43.6551	37.5041	44.9348	38.9235	36.4441	42.4714	40.7453	39.5671	41.4722	41.2538	42.2702	41.2478
4	116	38.1711	41.0736	39.3778	40.3828	39.4055	39.9419	39.5962	32.5339	40.9551	41.5321	38.8736	35.9987	41.7051	39.8583	37.6769	40.1796	40.1998	34.1748	39.8658	41.7854	43.8454	25.7672	38.4071	40.3925	38.3326	40.9129	41.1134	40.5526	40.9964	39.0928	40.269	39.584	40.9909	40.5578	39.639	41.3718	43.423	37.6654	45.7733	38.7819	37.9783	42.8581	40.3349	39.8006	40.2052	40.957	42.2339	39.9848
4	117	36.523	41.5549	39.7435	38.3276	38.3125	40.8647	38.003	34.004	41.2603	41.2497	38.4783	33.1582	40.6282	40.3608	37.8493	40.5838	40.9431	35.1507	40.0311	42.8985	42.8113	33.3623	40.3134	40.8746	36.0404	41.2333	41.0967	40.8146	40.4163	40.6064	39.4463	40.5335	39.845	41.2973	39.0695	40.8632	42.9988	38.0303	45.4348	34.9524	38.6918	43.2407	39.9266	39.8426	39.2596	42.3064	40.3123	40.0105
4	118	37.4473	42.1199	39.8976	39.2952	36.9736	40.919	34.8155	35.2173	41.6119	37.9619	38.6709	37.3528	39.9335	40.3446	37.3265	40.5648	41.2167	36.5446	40.6536	39.9561	40.7382	36.6272	40.1674	41.4068	34.954	41.801	39.8065	40.4993	40.5704	40.4667	40.3504	39.2575	41.0254	39.3499	39.0243	40.576	41.9177	39.6695	43.6408	35.5684	32.6904	42.8413	39.725	40.4325	39.6623	40.6753	38.9996	39.4724
4	119	38.2022	42.9622	40.1852	37.2923	32.7148	40.526	37.5389	34.8566	41.8777	39.1918	40.4945	39.2815	39.9109	38.8004	38.0292	38.9862	40.4174	38.1345	40.2066	40.7677	42.165	39.6705	40.2431	41.9452	35.6332	42.5871	39.908	39.7385	40.8583	39.8831	40.5942	40.3287	40.4971	37.916	41.4214	40.7156	42.8558	40.1984	43.205	36.9527	34.4603	40.6054	37.798	37.9483	39.6306	40.8549	37.1158	39.8541
4	120	39.2229	42.6406	40.336	36.2816	36.3098	40.505	38.7333	31.9952	39.0637	38.4633	40.0767	38.932	39.8809	39.4888	38.4736	39.3134	37.8674	37.2213	39.2296	37.8856	41.7671	38.422	38.4837	42.3	37.9118	43.0661	39.6177	36.7191	41.6992	40.1875	41.378	40.7758	40.9707	38.7514	42.5251	40.0698	43.467	40.231	40.4626	37.7217	33.4734	40.3799	38.8854	38.356	39.472	41.4998	38.8664	41.722
5	121	40.28	41.1016	40.9391	37.2461	37.7522	41.5067	40.0879	33.6024	38.466	39.2356	39.0389	38.244	38.5537	39.985	38.2704	35.8882	39.6301	31.5438	39.2717	38.0661	40.0956	39.0219	39.3009	41.7387	37.923	42.1698	40.2774	38.2752	41.8011	40.0189	41.9267	41.6161	41.8258	40.7032	43.373	39.4095	42.9859	40.1132	42.5221	39.146	35.236	38.3749	37.621	39.6856	38.2546	39.0439	39.6592	41.88
5	122	40.3782	38.6455	40.2505	38.633	38.9017	42.2209	38.9874	36.0174	39.9584	37.5002	40.9608	33.9165	38.3582	39.0721	35.7724	37.8151	40.6007	33.7467	39.151	36.9735	41.166	38.1083	38.6853	42.0502	36.3105	41.4046	39.9386	41.2974	41.489	41.0579	42.6671	40.842	41.8835	41.2334	43.3009	40.2732	41.7031	40.2363	41.1389	39.1052	38.1814	36.1715	34.262	38.7293	36.4038	38.2464	41.0381	40.9926
5	123	40.9581	38.5652	39.8247	39.2724	37.3067	40.8062	38.6144	38.0852	40.7737	35.0118	41.0257	32.8403	37.9782	39.0344	35.4987	36.1414	40.5488	35.0039	38.9401	32.0841	41.8167	39.9756	39.6508	41.8791	35.8293	41.6762	39.5754	42.5484	41.476	40.6846	42.6374	40.8852	42.2421	39.529	42.8525	39.4759	39.7734	40.4675	41.757	39.7283	40.1033	34.9175	33.8196	38.6591	38.8706	40.2311	41.0966	39.2029
5	124	41.0298	38.7057	40.1552	39.4877	38.2159	41.6903	37.8948	38.39	38.6984	35.5894	39.5457	32.1441	38.3143	36.8576	36.9047	35.1822	39.5751	35.5966	39.9213	30.1319	41.1275	40.0587	39.7632	42.3868	37.1929	41.8323	37.5109	40.2322	41.7699	40.7699	43.2288	41.8402	43.445	40.2547	40.4369	39.1721	39.9255	40.8132	41.611	39.7922	40.1126	33.713	31.7708	38.303	39.8882	40.6858	41.4682	36.8595
5	125	41.4195	38.6656	39.9183	39.8381	37.7611	42.3508	39.3968	35.1498	38.9274	34.8842	39.4695	31.7622	40.0105	36.1187	36.3887	38.0836	38.481	33.4122	40.0615	30.5062	41.8635	40.0679	38.8502	42.5807	38.7539	41.4522	37.0318	36.7816	41.4165	39.7568	44.9316	40.3299	42.489	42.1725	38.5999	39.3697	41.2764	40.8276	40.0388	39.5698	39.6186	32.8981	32.8081	39.095	39.0133	40.9208	41.9529	37.5083
5	126	41.5533	39.4011	40.0037	37.8164	37.2612	40.8958	41.0474	35.7219	38.996	35.2407	39.8515	33.0326	39.8234	36.4597	35.1058	38.6294	37.0493	31.8188	40.3879	33.3822	43.176	39.2345	36.0724	41.6606	39.7539	43.4038	38.7676	40.8809	41.3808	39.3962	44.6722	40.8997	41.0908	41.4446	39.1223	40.5725	41.8979	41.1128	40.324	39.7176	39.2867	37.3606	33.9795	40.7046	40.8462	41.5693	41.889	39.3133
5	127	40.9478	40.2979	39.9049	37.7076	38.0493	37.0575	40.3718	32.3852	36.9147	35.5704	40.4021	33.6663	39.9596	33.5071	35.9942	38.649	36.946	30.7578	40.6993	33.539	43.2454	38.3594	37.3639	41.0027	40.3076	43.5531	39.1893	41.6138	40.5385	37.7899	41.2974	41.1566	39.5418	41.5639	40.1194	41.1457	42.9156	40.9861	38.624	40.2157	38.7935	38.6123	35.0861	42.2787	41.6527	41.4082	40.1692	41.5187
5	128	39.8367	41.8808	40.4867	39.0132	38.2449	31.4003	37.6719	31.048	36.9926	35.7961	39.576	35.0378	38.5246	35.6162	36.2786	37.5581	37.1043	30.3866	41.1005	34.7325	43.268	37.5432	39.4856	39.9109	40.4351	43.4264	40.0402	41.2238	40.1869	34.6077	40.2117	41.6683	39.2715	39.1649	39.5024	41.4971	41.7682	41.0005	38.9305	40.7704	39.5942	40.0664	34.4255	41.3882	41.9849	42.1855	37.2881	42.1937
5	129	39.8084	42.9988	41.1668	40.3566	38.8446	35.482	37.0186	31.2055	38.0732	36.0794	39.2478	35.6358	38.2176	36.1822	37.0837	34.6862	39.2315	29.9038	41.5416	35.1397	43.1006	34.6518	39.4487	39.5041	40.0864	43.6824	39.2647	40.2925	40.4739	35.0308	40.1809	39.5997	39.3033	39.3431	36.8224	41.2444	38.4487	41.8114	39.5047	39.6511	39.7496	40.5045	35.176	40.5844	40.7799	42.7436	35.116	39.7101
5	130	40.0289	43.4272	40.6763	40.071	39.0732	38.3126	32.1712	31.9864	38.9789	37.8478	38.5866	36.6053	39.2181	37.655	36.8824	36.251	38.9023	33.6026	41.3252	36.3199	40.5256	33.5602	37.3299	38.6107	39.8648	42.5161	35.6962	37.5222	40.461	33.9257	35.8658	39.1152	39.0797	38.3457	33.6533	41.036	37.2865	41.1895	39.8242	41.3682	39.6023	40.6764	34.0853	38.8363	41.841	44.0177	32.3986	40.8189
5	131	39.5172	42.8182	40.296	40.2051	38.5309	41.4276	32.5656	31.9147	39.1987	38.7796	36.1207	37.2854	39.3864	37.7132	37.3491	38.8449	38.7862	36.0055	40.7157	37.0148	40.3963	33.5267	35.7393	36.0202	39.4671	43.0252	37.8325	38.191	40.3378	34.8325	35.5991	40.0517	41.0141	36.7103	32.7707	41.1786	38.7639	41.4656	38.0513	41.1671	39.8669	40.5178	32.8381	39.0746	40.8081	43.8304	29.4561	41.4736
5	132	38.6053	44.1497	40.5217	40.7412	38.3513	42.3832	32.6666	31.9625	40.1384	38.8121	36.1827	38.1913	37.008	38.0485	38.1386	39.2851	39.6652	36.87	39.6125	38.1012	40.2171	33.5435	32.662	37.4996	40.8113	43.3812	39.2496	38.2437	41.2736	37.5725	34.4636	40.1932	41.371	37.7178	34.801	41.3184	41.3395	41.2869	37.0825	41.1107	39.9373	39.928	33.0942	38.4109	39.8562	42.9816	30.0158	41.6091
[truncated: 233 more rows]
[truncated: 46 more columns]

## Sheet: SRAD
MOIS	jours	2006	2007	2008	2009	2010	2011	2012	2013	2014	2015	2016	2017	2018	2019	2020	2021	2022	2023	2024	2025	2026	2027	2028	2029	2030	2031	2032	2033	2034	2035	2036	2037	2038	2039	2040	2041	2042	2043	2044	2045	2046	2047	2048	2049	2050	2051	2052	2053
[truncated: 365 more rows]
[truncated: 46 more columns]
